# Supplementary material for: Genome-wide analysis validates aberrant methylation in fragile X syndrome is specific to the FMR1 locus
Source: BMC Med Genet. 2013 Jan 29;14:18. doi: 10.1186/1471-2350-14-18 (PMC3599197; doi:10.1186/1471-2350-14-18)
Supplement: Additional file 2: Table S1 — Summary of the linear mixed-effects regression model. Column headers include: Illumina identification name (cpgids); Bonferroni-corrected P-values (bonferroni); False discovery rate P-values (fdr); Uncorrected P-value (raw_pvalue); Permutation P-value (perm_pvalue); Chromosome location (CHR); HG19 Map position (MAPINFO); and RefSeq gene name (UCSC_RefGene_Name). [file 1471-2350-14-18-S2.zip]

Archive with 1 entries (1 files):
- Alisch et al Sup Table 1.csv
