# Supplementary material for: Genome-wide analysis validates aberrant methylation in fragile X syndrome is specific to the FMR1 locus
Source: BMC Med Genet. 2013 Jan 29;14:18. doi: 10.1186/1471-2350-14-18 (PMC3599197; doi:10.1186/1471-2350-14-18)
Supplement: Additional file 2: Table S1 — Summary of the linear mixed-effects regression model. Column headers include: Illumina identification name (cpgids); Bonferroni-corrected P-values (bonferroni); False discovery rate P-values (fdr); Uncorrected P-value (raw_pvalue); Permutation P-value (perm_pvalue); Chromosome location (CHR); HG19 Map position (MAPINFO); and RefSeq gene name (UCSC_RefGene_Name). [file 1471-2350-14-18-S2.zip › Alisch et al Sup Table 1.csv]

Supplementary Table 1: Summary of the linear mixed-effects regression model.
cgid	bonferroni	fdr	raw_pvalue	perm_pvalue	CHR	MAPINFO	UCSC_RefGene_Name
cg21378039	1.70E-26	1.24E-26	3.51E-32	< 0.001	X	146994369	ASFMR1;ASFMR1;ASFMR1;ASFMR1;ASFMR1;FMR1
cg19741073	2.49E-26	1.24E-26	5.13E-32	< 0.001	X	146994166	ASFMR1;ASFMR1;ASFMR1;ASFMR1;ASFMR1;FMR1
cg16783314	2.25E-21	7.51E-22	4.64E-27	< 0.001	X	146993722	ASFMR1;ASFMR1;FMR1;ASFMR1;ASFMR1;ASFMR1
cg08434396	2.28E-20	5.70E-21	4.70E-26	< 0.001	X	146993778	ASFMR1;ASFMR1;ASFMR1;ASFMR1;ASFMR1;FMR1
cg04552106	7.81E-16	1.56E-16	1.61E-21	< 0.001	X	146993425	ASFMR1;FMR1;ASFMR1;ASFMR1;ASFMR1;ASFMR1
cg02921434	3.28E-15	5.46E-16	6.75E-21	< 0.001	X	146993433	ASFMR1;FMR1;ASFMR1;ASFMR1;ASFMR1;ASFMR1
cg22625568	5.87E-13	8.39E-14	1.21E-18	< 0.001	X	146993010	ASFMR1;ASFMR1;ASFMR1;FMR1;ASFMR1;ASFMR1
cg07147350	1.04E-12	1.30E-13	2.14E-18	< 0.001	X	146992908	ASFMR1;ASFMR1;ASFMR1;FMR1;ASFMR1;ASFMR1
cg21274274	1.53E-12	1.70E-13	3.16E-18	< 0.001	X	146994128	ASFMR1;ASFMR1;ASFMR1;ASFMR1;ASFMR1;FMR1
cg14470409	4.00E-12	4.00E-13	8.25E-18	< 0.001	X	146993125	ASFMR1;ASFMR1;ASFMR1;FMR1;ASFMR1;ASFMR1
cg27064928	1.46E-11	1.33E-12	3.02E-17	< 0.001	X	146996911	ASFMR1;ASFMR1;ASFMR1;ASFMR1;ASFMR1;FMR1
cg05288927	5.68E-11	4.73E-12	1.17E-16	< 0.001	X	146993092	ASFMR1;ASFMR1;ASFMR1;FMR1;ASFMR1;ASFMR1
cg03513471	9.33E-11	7.17E-12	1.92E-16	< 0.001	X	146993485	ASFMR1;FMR1;ASFMR1;ASFMR1;ASFMR1;ASFMR1
cg04744025	1.28E-09	9.14E-11	2.63E-15	< 0.001	X	146993175	ASFMR1;ASFMR1;ASFMR1;FMR1;ASFMR1;ASFMR1
cg22417678	9.25E-05	6.17E-06	1.91E-10	< 0.001	X	147004697	ASFMR1;ASFMR1;ASFMR1;ASFMR1;ASFMR1;FMR1
cg15116481	0.019281534	0.001205096	3.97E-08	< 0.001	19	51330265	KLK15;KLK15;KLK15
cg23826579	0.035406599	0.002082741	7.29E-08	< 0.001	6	31373932	MICA
cg26290219	0.055134537	0.00306303	1.14E-07	< 0.001	6	33128906
cg17980119	0.078778258	0.00394901	1.62E-07	< 0.001	2	219472607	PLCD4
cg22982767	0.08173694	0.00394901	1.68E-07	< 0.001	22	46454012	LOC150381
cg19995459	0.082929213	0.00394901	1.71E-07	< 0.001	3	30647672	TGFBR2;TGFBR2
cg17846127	0.113929081	0.005015791	2.35E-07	< 0.001	15	89940505	LOC254559
cg15551881	0.119032189	0.005015791	2.45E-07	< 0.001	9	123688715	TRAF1
cg15017982	0.120405368	0.005015791	2.48E-07	< 0.001	11	1785723	CTSD;HCCA2
cg00614832	0.129432956	0.005015791	2.67E-07	< 0.001	16	73092394	ZFHX3
cg18241780	0.130410571	0.005015791	2.69E-07	< 0.001	12	118620216	TAOK3
cg01390564	0.150701799	0.005581548	3.10E-07	< 0.001	16	31162282	PRSS36
cg11550474	0.168031848	0.005882963	3.46E-07	< 0.001	11	111637395	PPP2R1B;PPP2R1B
cg24456094	0.173379507	0.005882963	3.57E-07	< 0.001	6	37626607	MDGA1
cg18990407	0.176488878	0.005882963	3.64E-07	< 0.001	3	184297380	EPHB3
cg21147203	0.185610977	0.005987451	3.82E-07	< 0.001	5	134529659
cg11436362	0.201044595	0.006282644	4.14E-07	< 0.001	11	67053929	ADRBK1
cg27111444	0.236955712	0.007086775	4.88E-07	< 0.001	12	54590808
cg18809873	0.240950348	0.007086775	4.96E-07	< 0.001	1	3713352	LRRC47
cg00845626	0.252738836	0.00720451	5.21E-07	< 0.001	3	52726310	GNL3;GNL3;GNL3;SNORD69
cg03395546	0.260872776	0.00720451	5.37E-07	< 0.001	19	41222599	ADCK4;ADCK4;ITPKC
cg07516148	0.269677209	0.00720451	5.55E-07	< 0.001	6	159463300	TAGAP;TAGAP;TAGAP
cg03840849	0.273771398	0.00720451	5.64E-07	< 0.001	7	20257420	MACC1
cg13885350	0.298896708	0.007664018	6.16E-07	< 0.001	11	63738020
cg15578176	0.347855208	0.00869638	7.17E-07	< 0.001	1	1201631	UBE2J2;UBE2J2;UBE2J2;UBE2J2
cg05945314	0.363200417	0.008858547	7.48E-07	< 0.001	20	47281475	PREX1
cg25556035	0.39516211	0.009408622	8.14E-07	< 0.001	19	13127873	NFIX
cg10965434	0.431637093	0.010021707	8.89E-07	< 0.001	20	60121895	CDH4
cg02723063	0.442896689	0.010021707	9.12E-07	< 0.001	8	143752436	JRK;JRK
cg22017733	0.450976798	0.010021707	9.29E-07	< 0.001	5	162936453	MAT2B;MAT2B
cg04080057	0.495752596	0.01077723	1.02E-06	< 0.001	19	54495183	CACNG6;CACNG6;CACNG6
cg02180907	0.569238102	0.011876565	1.17E-06	< 0.001	8	1232122
cg17978727	0.570475824	0.011876565	1.18E-06	< 0.001	20	4991028	SLC23A2
cg15072680	0.586077462	0.011876565	1.21E-06	< 0.001	19	38713292	DPF1;DPF1;DPF1
cg19582614	0.59725375	0.011876565	1.23E-06	< 0.001	12	4381894	CCND2
cg27523644	0.60570484	0.011876565	1.25E-06	< 0.001	10	131214244
cg17881200	0.648386238	0.012384087	1.34E-06	< 0.001	7	27138850
cg16856720	0.670640672	0.012384087	1.38E-06	< 0.001	X	152347508
cg25642234	0.672389778	0.012384087	1.38E-06	< 0.001	12	14721092	PLBD1
cg09799039	0.68112479	0.012384087	1.40E-06	< 0.001	2	240213875	HDAC4
cg20546777	0.695643493	0.012422205	1.43E-06	< 0.001	12	13025369
cg24194674	0.737623462	0.012940762	1.52E-06	< 0.001	10	127779842	ADAM12;ADAM12
cg03711016	0.808628171	0.013529759	1.67E-06	< 0.001	16	12997684	SHISA9;SHISA9
cg02000882	0.819325482	0.013529759	1.69E-06	< 0.001	16	86542113
ch.3.2189626R	0.821842124	0.013529759	1.69E-06	< 0.001	3	111087422
cg15730546	0.825315272	0.013529759	1.70E-06	< 0.001	19	36475943
cg12446198	0.883449755	0.014202837	1.82E-06	< 0.001	13	111089028	COL4A2
cg24624873	0.894778736	0.014202837	1.84E-06	< 0.001	10	95943505	PLCE1;PLCE1
cg16678686	0.939893053	0.014685829	1.94E-06	< 0.001	20	62262515
cg21526172	0.965056326	0.01484702	1.99E-06	< 0.001	19	18980110	GDF1;LASS1
cg27445347	0.998230987	0.015124712	2.06E-06	< 0.001	6	3849801	FAM50B
cg20866375	1	0.015554147	2.15E-06	< 0.001	17	3572559	TAX1BP3;TMEM93;TMEM93
cg07927984	1	0.015589527	2.19E-06	< 0.001	15	102028909	PCSK6;PCSK6;PCSK6;PCSK6;PCSK6;PCSK6;PCSK6;PCSK6
cg12554573	1	0.015589527	2.23E-06	< 0.001	3	51976667	PARP3;RRP9;PARP3;PARP3;PARP3
cg27087895	1	0.015589527	2.27E-06	< 0.001	10	134583689	INPP5A
cg26685264	1	0.015589527	2.28E-06	< 0.001	2	97564223	FAM178B;FAM178B
cg25529393	1	0.015870166	2.39E-06	< 0.001	6	27858380	HIST1H3J
cg11905611	1	0.015870166	2.39E-06	< 0.001	12	14720974	PLBD1
cg02019333	1	0.015870166	2.42E-06	< 0.001	3	118892215	UPK1B
cg20864608	1	0.016259984	2.51E-06	< 0.001	8	143533499
cg08710469	1	0.01636693	2.56E-06	< 0.001	1	156856513
cg26435928	1	0.016394281	2.62E-06	< 0.001	3	75668758
cg19807376	1	0.016394281	2.63E-06	< 0.001	6	32055447	TNXB
cg00057434	1	0.016449447	2.68E-06	< 0.001	10	28288024	ARMC4
cg24790628	1	0.016570035	2.73E-06	< 0.001	19	34112376	CHST8;CHST8
cg20948377	1	0.016700657	2.79E-06	< 0.001	2	86251134	LOC90784
cg27266381	1	0.016940826	2.88E-06	< 0.001	8	142437183	PTP4A3;PTP4A3
cg27163800	1	0.016940826	2.94E-06	< 0.001	16	66969474	FAM96B;CES2;FAM96B;CES2
cg00046802	1	0.016940826	2.97E-06	< 0.001	9	130460675
cg11466309	1	0.016940826	2.97E-06	< 0.001	17	49254999	MBTD1
cg11541404	1	0.017687155	3.13E-06	< 0.001	7	44077006	RASA4P
cg10767662	1	0.017980329	3.22E-06	< 0.001	19	13127729	NFIX
cg08945718	1	0.018778144	3.40E-06	< 0.001	2	114428227
cg14469684	1	0.019160243	3.51E-06	< 0.001	9	138997380
cg21440764	1	0.019477589	3.61E-06	< 0.001	8	11755993
cg02683846	1	0.019710088	3.72E-06	< 0.001	6	36238178	PNPLA1;PNPLA1;PNPLA1
cg13536265	1	0.019710088	3.79E-06	< 0.001	14	24836539	NFATC4;NFATC4
cg11825431	1	0.019710088	3.79E-06	< 0.001	1	151131330	TNFAIP8L2
cg17796461	1	0.019710088	3.87E-06	< 0.001	15	31685823
cg09273516	1	0.019710088	3.94E-06	< 0.001	1	6454339	ACOT7
cg27103616	1	0.019710088	3.95E-06	< 0.001	6	37626335	MDGA1
cg26802194	1	0.019710088	3.97E-06	< 0.001	16	57916919	CNGB1
cg03265579	1	0.019710088	3.98E-06	< 0.001	10	135111415	TUBGCP2
cg08119655	1	0.019966269	4.07E-06	< 0.001	11	7595925	PPFIBP2
cg08166587	1	0.020219294	4.18E-06	< 0.001	12	2696048	CACNA1C;CACNA1C;CACNA1C;CACNA1C;CACNA1C;CACNA1C;CACNA1C;CACNA1C;CACNA1C;CACNA1C;CACNA1C;CACNA1C;CACNA1C;CACNA1C;CACNA1C;CACNA1C;CACNA1C;CACNA1C;CACNA1C;CACNA1C;CACNA1C;CACNA1C;CACNA1C
cg00213295	1	0.020219294	4.21E-06	< 0.001	17	32925561	TMEM132E
cg01123965	1	0.02051456	4.31E-06	< 0.001	X	39866890
cg19180056	1	0.020735268	4.40E-06	< 0.001	11	133821072	IGSF9B
cg16732626	1	0.020891595	4.52E-06	< 0.001	19	10306794	DNMT1;DNMT1
cg06765814	1	0.020891595	4.52E-06	< 0.001	13	47125852	LRCH1;LRCH1;LRCH1
cg08494390	1	0.021233472	4.67E-06	< 0.001	4	87980297	AFF1;AFF1
cg00176210	1	0.021233472	4.71E-06	< 0.001	8	41654967	ANK1;ANK1;ANK1;ANK1;ANK1
cg14321284	1	0.021233472	4.76E-06	< 0.001	9	137186149
cg04122385	1	0.021233472	4.78E-06	< 0.001	10	24535410	KIAA1217;KIAA1217;PRINS;KIAA1217
cg18107893	1	0.021233472	4.85E-06	< 0.001	19	33166844	ANKRD27;RGS9BP;RGS9BP
cg00102726	1	0.021233472	4.85E-06	< 0.001	21	46897181	COL18A1;COL18A1;COL18A1
cg25356611	1	0.021314395	4.97E-06	< 0.001	11	1689526	HCCA2
cg02495413	1	0.021314395	5.07E-06	< 0.001	17	73870723	TRIM47
cg06297958	1	0.021314395	5.18E-06	< 0.001	16	67313019	PLEKHG4;PLEKHG4;PLEKHG4;PLEKHG4;PLEKHG4;PLEKHG4
cg20973931	1	0.021314395	5.20E-06	< 0.001	11	1785695	CTSD;HCCA2
cg05946640	1	0.021314395	5.22E-06	< 0.001	1	236154201	NID1
cg15160524	1	0.021314395	5.27E-06	< 0.001	2	218771426	TNS1
cg21625881	1	0.021314395	5.31E-06	< 0.001	20	57430313	GNAS;GNAS;GNAS
cg19392007	1	0.021314395	5.33E-06	< 0.001	17	7201176
cg25444208	1	0.021314395	5.43E-06	< 0.001	3	181431065	SOX2OT;SOX2
cg12210618	1	0.021314395	5.46E-06	< 0.001	1	85515536	MCOLN3
cg08830520	1	0.021314395	5.49E-06	< 0.001	12	49176520	ADCY6;ADCY6
cg14078059	1	0.021314395	5.55E-06	< 0.001	12	65174660
cg03057072	1	0.021314395	5.57E-06	< 0.001	10	32186554	ARHGAP12
cg11038340	1	0.021314395	5.59E-06	< 0.001	14	103389966	AMN
cg23375972	1	0.021314395	5.59E-06	< 0.001	6	28742566
cg25460807	1	0.021314395	5.61E-06	< 0.001	8	21908022
cg16527939	1	0.021314395	5.62E-06	< 0.001	1	1253970	CPSF3L
cg01131395	1	0.021345216	5.68E-06	< 0.001	13	47207812	LRCH1;LRCH1;LRCH1
cg09513996	1	0.021345216	5.72E-06	< 0.001	X	48685182
cg27080725	1	0.021426589	5.80E-06	< 0.001	7	100075304	TSC22D4
cg17461278	1	0.021426589	5.83E-06	< 0.001	1	31196527	MATN1
cg21421171	1	0.021517618	5.93E-06	< 0.001	8	145755615	MGC70857;KIAA1688
cg09429111	1	0.021517618	5.96E-06	< 0.001	9	96792562	PTPDC1
cg16212279	1	0.021517618	5.98E-06	< 0.001	11	1370329
cg21672408	1	0.021526685	6.09E-06	< 0.001	11	68973641
cg14707834	1	0.021526685	6.10E-06	< 0.001	11	415457	SIGIRR;SIGIRR;SIGIRR
cg13415795	1	0.021526685	6.15E-06	< 0.001	15	78396318	SH2D7
cg02605370	1	0.021526685	6.16E-06	< 0.001	19	12946274	RTBDN
cg19321142	1	0.021599643	6.23E-06	< 0.001	1	153930771	CRTC2
cg17453250	1	0.021679248	6.32E-06	< 0.001	15	75870836	PTPN9
cg15232290	1	0.021679248	6.34E-06	< 0.001	11	1785683	CTSD;HCCA2
cg10525394	1	0.022074955	6.51E-06	< 0.001	6	158097037
cg14027234	1	0.022074955	6.58E-06	< 0.001	11	66084163	CD248
cg01370111	1	0.022074955	6.60E-06	< 0.001	6	31579362
cg24951886	1	0.022074955	6.71E-06	< 0.001	10	13526236	BEND7;BEND7
cg27604620	1	0.022074955	6.75E-06	< 0.001	13	107001538
cg01554231	1	0.022074955	6.78E-06	< 0.001	11	1263292	MUC5B
cg02116612	1	0.022074955	6.85E-06	< 0.001	3	127542388	MGLL;MGLL
cg18759081	1	0.022074955	6.92E-06	< 0.001	20	61467939	COL9A3
cg11842953	1	0.022074955	6.94E-06	< 0.001	5	1218561	SLC6A19
cg27203437	1	0.022074955	6.97E-06	< 0.001	16	81129991	LOC100329108;GCSH;GCSH
cg15187276	1	0.022074955	7.04E-06	< 0.001	11	62531608	POLR2G
cg17199483	1	0.022074955	7.05E-06	< 0.001	16	16042767	ABCC1;ABCC1;ABCC1;ABCC1;ABCC1
cg19510206	1	0.022074955	7.05E-06	< 0.001	12	133101587	FBRSL1
cg00689014	1	0.022074955	7.09E-06	< 0.001	17	39869138	GAST
cg22908581	1	0.022145494	7.16E-06	< 0.001	12	6898975	CD4
cg14071650	1	0.022434805	7.30E-06	< 0.001	9	129379319	LMX1B
cg16489931	1	0.022701136	7.47E-06	< 0.001	16	889276
cg03800939	1	0.022701136	7.51E-06	< 0.001	11	124933814	SLC37A2;SLC37A2
cg03508235	1	0.022701136	7.53E-06	< 0.001	14	23445994	JUB;JUB;JUB
cg17229173	1	0.023158897	7.77E-06	< 0.001	5	67483875
cg12345778	1	0.023158897	7.78E-06	< 0.001	12	49364094	WNT10B
cg17734308	1	0.023299442	7.87E-06	< 0.001	6	31438939	HCG26
cg03004985	1	0.023314382	7.93E-06	< 0.001	3	46735695	ALS2CL
cg07102320	1	0.023314382	8.02E-06	< 0.001	11	46171075
cg08370077	1	0.023314382	8.02E-06	< 0.001	16	851288	GNG13
cg05357919	1	0.023636055	8.18E-06	< 0.001	2	239800825	TWIST2
cg23097079	1	0.024110918	8.41E-06	< 0.001	10	135054967	VENTX
cg25331880	1	0.024110918	8.46E-06	< 0.001	19	30435467	C19orf2;C19orf2
cg08363074	1	0.024110918	8.49E-06	< 0.001	22	38479288	SLC16A8
cg21144493	1	0.024139115	8.55E-06	< 0.001	1	7130061	CAMTA1
cg18853490	1	0.024359546	8.68E-06	< 0.001	1	239882840	CHRM3
cg20114151	1	0.024588051	8.84E-06	< 0.001	7	156833093
cg10301990	1	0.024588051	8.86E-06	< 0.001	8	30601223	UBXN8
cg04981574	1	0.024607044	8.92E-06	< 0.001	5	176449406	ZNF346
cg17162031	1	0.024703885	9.01E-06	< 0.001	2	1886127	MYT1L
cg18052616	1	0.024726164	9.09E-06	< 0.001	17	41383918
cg01215442	1	0.024726164	9.18E-06	< 0.001	19	18980443	GDF1;LASS1
cg07020001	1	0.024726164	9.37E-06	< 0.001	12	122019031	KDM2B;KDM2B
cg24399529	1	0.024726164	9.44E-06	< 0.001	15	69373153	MIR548H4;TMEM84
cg21115004	1	0.024726164	9.50E-06	< 0.001	1	67520352	SLC35D1
cg03803541	1	0.024726164	9.50E-06	< 0.001	17	46681401	LOC404266;LOC404266;HOXB6
cg02865896	1	0.024726164	9.52E-06	< 0.001	10	134216967	PWWP2B;PWWP2B
cg21970789	1	0.024726164	9.56E-06	< 0.001	5	134826388
cg17251097	1	0.024726164	9.64E-06	< 0.001	10	81838583	LOC219347;LOC219347;C10orf57;LOC219347;LOC219347;LOC219347
cg01536436	1	0.024726164	9.81E-06	< 0.001	20	62498351	TPD52L2;TPD52L2;TPD52L2;TPD52L2;TPD52L2;TPD52L2
cg22206855	1	0.024726164	9.97E-06	0.001	X	100878328	ARMCX3;ARMCX3;ARMCX3
cg17093466	1	0.024726164	1.01E-05	< 0.001	1	45276537	BTBD19
cg01567783	1	0.024726164	1.01E-05	< 0.001	14	103686559
cg22441074	1	0.024726164	1.01E-05	< 0.001	17	2304393	MNT
cg17408637	1	0.024726164	1.01E-05	< 0.001	11	33883354	LMO2;LMO2;LMO2
cg05844193	1	0.024726164	1.02E-05	< 0.001	4	25033206	LGI2
cg10783149	1	0.024726164	1.02E-05	< 0.001	14	55707866
cg16568759	1	0.024726164	1.02E-05	< 0.001	17	75249580
cg08470264	1	0.024726164	1.02E-05	< 0.001	16	86580384	MTHFSD;MTHFSD;MTHFSD;MTHFSD;MTHFSD;MTHFSD;MTHFSD
cg21307043	1	0.024726164	1.03E-05	< 0.001	6	86128453
cg05706471	1	0.024726164	1.03E-05	< 0.001	17	62832514	PLEKHM1P
cg19052547	1	0.024726164	1.04E-05	< 0.001	7	151418881	PRKAG2;PRKAG2
cg17733590	1	0.024726164	1.04E-05	< 0.001	19	36708264	ZNF146;ZNF146;ZNF146
cg03224572	1	0.024726164	1.05E-05	< 0.001	8	97172012	GDF6
cg21722418	1	0.024726164	1.05E-05	< 0.001	20	61467586	COL9A3
cg02531905	1	0.024726164	1.05E-05	< 0.001	17	21455858	C17orf51
cg23551873	1	0.024726164	1.05E-05	< 0.001	5	495305	SLC9A3
cg04570419	1	0.024726164	1.06E-05	< 0.001	13	111567607	ANKRD10
cg23671901	1	0.024726164	1.06E-05	< 0.001	6	41621118	MDFI
cg20370581	1	0.024726164	1.07E-05	< 0.001	7	70972851	WBSCR17
cg22808435	1	0.024726164	1.07E-05	< 0.001	5	37772265
cg26997966	1	0.024726164	1.07E-05	< 0.001	11	117155868	RNF214;RNF214
cg08170227	1	0.024726164	1.07E-05	< 0.001	14	69422517	ACTN1;ACTN1;ACTN1
cg13693582	1	0.024726164	1.08E-05	< 0.001	14	69441902	ACTN1;ACTN1;ACTN1
cg19697725	1	0.024726164	1.08E-05	< 0.001	17	8198295	SLC25A35
cg21204379	1	0.024915623	1.10E-05	< 0.001	11	67236722	TMEM134;TMEM134;TMEM134;TMEM134;TMEM134;TMEM134
cg13524209	1	0.024915623	1.10E-05	< 0.001	12	7013457	LRRC23;LRRC23;LRRC23
cg00700412	1	0.024915623	1.10E-05	< 0.001	12	58011837
cg02370100	1	0.024915623	1.12E-05	< 0.001	21	43655256	ABCG1;ABCG1;ABCG1;ABCG1;ABCG1;ABCG1
cg08079518	1	0.024915623	1.12E-05	< 0.001	17	73775869	H3F3B
cg09444186	1	0.024915623	1.12E-05	< 0.001	19	46001605	RTN2;FLJ40125;RTN2
cg18906815	1	0.024915623	1.13E-05	< 0.001	12	124996063	NCOR2;NCOR2
cg06129455	1	0.024915623	1.13E-05	< 0.001	1	25069938
cg13244241	1	0.024915623	1.13E-05	< 0.001	10	102491731
cg06635946	1	0.024980966	1.14E-05	< 0.001	22	46470016
cg07870129	1	0.02510889	1.17E-05	< 0.001	19	12998102	KLF1
cg15497734	1	0.02510889	1.17E-05	< 0.001	11	61559647	C11orf10;FEN1
cg19367466	1	0.02510889	1.18E-05	< 0.001	12	123717773	C12orf65;C12orf65
cg11520003	1	0.02510889	1.18E-05	< 0.001	13	113540631	ATP11A;ATP11A
cg06545389	1	0.02510889	1.18E-05	< 0.001	2	219906245	CCDC108;CCDC108
cg06213250	1	0.02510889	1.18E-05	< 0.001	12	132617254
cg26184028	1	0.025300639	1.19E-05	< 0.001	6	151814932	C6orf97
cg23967505	1	0.025300639	1.20E-05	< 0.001	17	20491042
cg11855943	1	0.025300639	1.21E-05	< 0.001	17	47964664
cg06267200	1	0.025300639	1.21E-05	< 0.001	2	73403921
cg22837406	1	0.025300639	1.21E-05	< 0.001	14	76618409	C14orf118;C14orf118
cg02701435	1	0.025319337	1.22E-05	< 0.001	19	4903909	ARRDC5
cg14127659	1	0.025319337	1.23E-05	< 0.001	22	38350784	C22orf23;POLR2F
cg21976603	1	0.02536099	1.23E-05	< 0.001	20	61516759	DIDO1
cg18919720	1	0.026194254	1.28E-05	< 0.001	17	79495335	FSCN2;FSCN2
cg04191989	1	0.026194254	1.29E-05	< 0.001	7	630914	PRKAR1B;PRKAR1B;PRKAR1B;PRKAR1B;PRKAR1B;PRKAR1B
cg23485738	1	0.026194254	1.29E-05	< 0.001	6	31936192	SKIV2L
cg17000076	1	0.02632635	1.31E-05	< 0.001	10	1780263	ADARB2
cg17179862	1	0.02632635	1.31E-05	< 0.001	17	46681362	LOC404266;LOC404266;HOXB6
cg09407223	1	0.02632635	1.32E-05	< 0.001	16	67302039	SLC9A5
cg00873517	1	0.02632635	1.32E-05	< 0.001	8	136511832	KHDRBS3
cg16006701	1	0.02632635	1.32E-05	< 0.001	6	2751402	MYLK4
cg03706436	1	0.02632635	1.33E-05	< 0.001	19	30717225
cg27265573	1	0.026392151	1.34E-05	< 0.001	14	54686707
cg26910511	1	0.026444884	1.35E-05	< 0.001	19	39799037	LRFN1
cg01827012	1	0.026510072	1.37E-05	< 0.001	7	98603440	TRRAP
cg18075317	1	0.026510072	1.37E-05	< 0.001	19	40414986	FCGBP
cg12112870	1	0.026510072	1.37E-05	< 0.001	8	86112931	E2F5;E2F5;E2F5
cg21546821	1	0.026510072	1.37E-05	< 0.001	2	10975271
cg02842158	1	0.026510072	1.38E-05	< 0.001	22	50943720	LMF2
cg10313410	1	0.026510072	1.38E-05	< 0.001	2	233286639
cg01565083	1	0.026510072	1.40E-05	< 0.001	17	80042523	FASN
cg27369013	1	0.026510072	1.40E-05	< 0.001	2	219472724	PLCD4;PLCD4
cg12417549	1	0.026510072	1.40E-05	< 0.001	4	70697416
cg00355794	1	0.026527642	1.40E-05	< 0.001	4	53578633	SNORA26;KIAA0114
cg05711688	1	0.026598861	1.42E-05	< 0.001	1	33205224
cg25371950	1	0.026598861	1.42E-05	< 0.001	2	242786524
cg07227769	1	0.026598861	1.42E-05	< 0.001	11	67479369
cg19542445	1	0.026663719	1.43E-05	< 0.001	12	2596220	CACNA1C;CACNA1C;CACNA1C;CACNA1C;CACNA1C;CACNA1C;CACNA1C;CACNA1C;CACNA1C;CACNA1C;CACNA1C;CACNA1C;CACNA1C;CACNA1C;CACNA1C;CACNA1C;CACNA1C;CACNA1C;CACNA1C;CACNA1C;CACNA1C;CACNA1C;CACNA1C
cg07038187	1	0.026840616	1.45E-05	< 0.001	15	89922989	LOC254559
cg25110757	1	0.026840616	1.45E-05	< 0.001	14	95065642
cg07651048	1	0.026869507	1.46E-05	< 0.001	12	49735444
cg08509236	1	0.026869507	1.47E-05	< 0.001	12	49208409
cg04639304	1	0.026900264	1.48E-05	< 0.001	11	65302203	SCYL1;SCYL1
cg12976641	1	0.026900264	1.48E-05	< 0.001	17	76374444	PGS1
cg00239420	1	0.026900264	1.48E-05	< 0.001	20	21371672
cg23530263	1	0.026937184	1.49E-05	< 0.001	19	55996431	NAT14
cg04026379	1	0.027076852	1.51E-05	< 0.001	X	47483043
cg08114180	1	0.027208561	1.52E-05	< 0.001	16	54319624	IRX3
cg05504665	1	0.027498331	1.54E-05	< 0.001	10	134061684	STK32C
cg24500799	1	0.027663803	1.56E-05	< 0.001	1	228676532	RNF187
cg04940829	1	0.027663803	1.56E-05	< 0.001	22	19552121
cg04412054	1	0.027701582	1.58E-05	< 0.001	16	88897539	GALNS
cg01752189	1	0.027701582	1.58E-05	< 0.001	16	971820	LMF1
cg17714147	1	0.027701582	1.59E-05	< 0.001	13	113487757	ATP11A;ATP11A
cg15945313	1	0.027701582	1.59E-05	< 0.001	2	190649700	PMS1;PMS1;PMS1;ORMDL1;ORMDL1
cg26310273	1	0.027744732	1.60E-05	< 0.001	3	55377420
cg26763155	1	0.027744732	1.60E-05	< 0.001	13	109276654	MYO16
cg06633739	1	0.027785812	1.61E-05	< 0.001	10	71570947	COL13A1;COL13A1;COL13A1;COL13A1;COL13A1;COL13A1;COL13A1;COL13A1;COL13A1;COL13A1;COL13A1;COL13A1;COL13A1;COL13A1;COL13A1;COL13A1;COL13A1;COL13A1;COL13A1;COL13A1
cg02244028	1	0.027785812	1.61E-05	< 0.001	3	38992200	SCN11A
cg08556511	1	0.027785812	1.62E-05	< 0.001	11	102048882	YAP1;YAP1
cg01403246	1	0.027785812	1.63E-05	< 0.001	8	144512192	MAFA
cg23044169	1	0.027821237	1.64E-05	< 0.001	15	65426800	PDCD7
cg03772226	1	0.027821237	1.64E-05	< 0.001	4	48984176
cg20503915	1	0.027821237	1.64E-05	< 0.001	X	152912606	DUSP9
cg00422347	1	0.027966445	1.66E-05	< 0.001	4	87813773	C4orf36
cg16082606	1	0.02806066	1.67E-05	< 0.001	14	105486648	CDCA4;CDCA4
cg17626178	1	0.028573605	1.73E-05	< 0.001	2	205410273	PARD3B;PARD3B;PARD3B
cg22292753	1	0.028573605	1.73E-05	< 0.001	17	17655165	RAI1
cg00491255	1	0.028573605	1.74E-05	< 0.001	16	58019984	TEPP;TEPP
cg24176731	1	0.028573605	1.74E-05	< 0.001	11	73357164	PLEKHB1;PLEKHB1;PLEKHB1;PLEKHB1
cg13551269	1	0.028573605	1.74E-05	< 0.001	19	19977733	ZNF253
cg14220277	1	0.028573605	1.74E-05	< 0.001	21	38338958	HLCS
cg07717559	1	0.028573605	1.74E-05	< 0.001	17	2699021	RAP1GAP2;RAP1GAP2
cg21925064	1	0.02861506	1.75E-05	< 0.001	5	148724958	GRPEL2
cg23798387	1	0.028700782	1.76E-05	< 0.001	17	26972805	KIAA0100
cg16922688	1	0.029195579	1.80E-05	< 0.001	6	29588173	GABBR1;GABBR1;GABBR1
cg14736248	1	0.029353998	1.81E-05	< 0.001	22	18321906	MICAL3;MICAL3
cg01613048	1	0.029457268	1.83E-05	< 0.001	4	7131403
cg02703787	1	0.029457268	1.83E-05	< 0.001	15	93256789
cg02540440	1	0.029821935	1.86E-05	< 0.001	X	39866758
cg21825792	1	0.029821935	1.87E-05	< 0.001	12	5015078
cg02944007	1	0.029825461	1.87E-05	< 0.001	17	79614795	TSPAN10
cg05063097	1	0.030203864	1.91E-05	< 0.001	16	49861680	ZNF423
cg13708910	1	0.030203864	1.91E-05	< 0.001	11	67183498	ATPGD1;ATPGD1
cg27490465	1	0.030203864	1.92E-05	< 0.001	19	50303041	AP2A1;AP2A1
cg24758173	1	0.030203864	1.92E-05	< 0.001	10	104263948	SUFU;ACTR1A
cg11668844	1	0.030203864	1.94E-05	< 0.001	13	113655622	MCF2L;MCF2L
cg03375371	1	0.030203864	1.94E-05	< 0.001	2	69665094	NFU1;NFU1;NFU1;NFU1
cg22190721	1	0.030203864	1.94E-05	< 0.001	16	68269295	ESRP2
cg03050022	1	0.030359766	1.96E-05	< 0.001	15	55559759	RAB27A;RAB27A;RAB27A;RAB27A
cg19288514	1	0.030359766	1.97E-05	< 0.001	22	25594918	CRYBB3
cg14525247	1	0.030359766	1.97E-05	< 0.001	9	131154899	MIR219-2
cg21456083	1	0.030462048	2.00E-05	< 0.001	19	49524256
cg05076221	1	0.030462048	2.00E-05	< 0.001	7	27182637	HOXA5
cg03197935	1	0.030462048	2.00E-05	< 0.001	11	77885410	KCTD21
cg24371377	1	0.030462048	2.01E-05	< 0.001	13	114881441	RASA3
cg15451100	1	0.030462048	2.01E-05	< 0.001	6	32812422	PSMB8;PSMB8;PSMB8
cg25391815	1	0.030462048	2.01E-05	< 0.001	8	49292851
cg21450784	1	0.030667564	2.03E-05	< 0.001	19	519609	C19orf20
cg14612785	1	0.030911232	2.07E-05	< 0.001	3	71774842	EIF4E3;EIF4E3;EIF4E3;EIF4E3
cg24087736	1	0.030911232	2.08E-05	< 0.001	1	68301529
cg24825722	1	0.030911232	2.08E-05	< 0.001	17	7121848	ACADVL;DLG4;DLG4;ACADVL
cg12013590	1	0.030911232	2.09E-05	0.001	19	54233046	MIR518E;MIR518A1
cg15999796	1	0.030911232	2.10E-05	< 0.001	6	29623821	MOG;MOG;MOG;MOG;MOG;MOG;MOG;MOG;MOG;MOG;MOG
cg01364498	1	0.030911232	2.10E-05	< 0.001	3	48594400	PFKFB4
cg02117713	1	0.030911232	2.11E-05	< 0.001	16	1499445	CLCN7;CLCN7
cg04619240	1	0.030911232	2.11E-05	< 0.001	11	73549906	MRPL48
cg02407032	1	0.030911232	2.11E-05	< 0.001	11	47600271	KBTBD4;KBTBD4;NDUFS3;KBTBD4
cg09142647	1	0.031233221	2.14E-05	< 0.001	16	75674568	KARS;KARS
cg07823293	1	0.031233221	2.14E-05	< 0.001	11	124492611	TBRG1;TBRG1
cg09283636	1	0.031233221	2.15E-05	< 0.001	19	12882052	HOOK2;HOOK2
cg01912547	1	0.031233221	2.16E-05	0.001	20	33516613	GSS
cg07370496	1	0.031233221	2.17E-05	< 0.001	3	36806213
cg10321395	1	0.031233221	2.17E-05	< 0.001	11	1107803
cg19227523	1	0.031233221	2.17E-05	< 0.001	X	128872002	XPNPEP2
cg24475622	1	0.031233221	2.18E-05	< 0.001	1	1003851
cg17186803	1	0.031233221	2.19E-05	< 0.001	11	118023038	SCN4B;SCN4B
cg19497939	1	0.031242289	2.20E-05	< 0.001	13	98829666	FARP1;RNF113B;FARP1
cg24767131	1	0.031242289	2.20E-05	< 0.001	2	233251881	ECEL1P2
cg18414618	1	0.031242289	2.21E-05	< 0.001	14	50999710	MAP4K5;ATL1;MAP4K5
cg22077962	1	0.031242289	2.21E-05	< 0.001	1	21607409	ECE1;ECE1;ECE1;ECE1
cg06182978	1	0.031242289	2.22E-05	< 0.001	10	1438165	ADARB2
cg14900154	1	0.031386002	2.24E-05	< 0.001	17	4074385	ANKFY1
cg12742645	1	0.031833139	2.28E-05	< 0.001	17	171006	RPH3AL
cg22675021	1	0.031833139	2.28E-05	< 0.001	X	153881541	CTAG2;CTAG2
cg21548950	1	0.032269945	2.32E-05	< 0.001	15	90040550	RHCG
cg05781820	1	0.032411075	2.34E-05	< 0.001	11	65090854
cg04006520	1	0.032514398	2.35E-05	< 0.001	12	2660504	CACNA1C;CACNA1C;CACNA1C;CACNA1C;CACNA1C;CACNA1C;CACNA1C;CACNA1C;CACNA1C;CACNA1C;CACNA1C;CACNA1C;CACNA1C;CACNA1C;CACNA1C;CACNA1C;CACNA1C;CACNA1C;CACNA1C;CACNA1C;CACNA1C;CACNA1C;CACNA1C
cg01700524	1	0.032557345	2.36E-05	< 0.001	14	24803014	ADCY4
cg23880953	1	0.032607195	2.37E-05	< 0.001	6	32820546	PSMB9;PSMB9;TAP1
cg00521464	1	0.032607195	2.38E-05	< 0.001	17	72872308
cg09327714	1	0.032667704	2.39E-05	< 0.001	1	91316253
cg01380946	1	0.032699003	2.40E-05	< 0.001	7	101049372	EMID2
cg01101873	1	0.032699003	2.41E-05	< 0.001	1	3269478	PRDM16;PRDM16
cg03297163	1	0.032699003	2.41E-05	< 0.001	7	2548137
cg27328211	1	0.032699003	2.44E-05	< 0.001	15	25464436	SNORD115-15;SNORD115-21;HBII-52-27
cg11396499	1	0.032699003	2.45E-05	< 0.001	19	9605778	ZNF560
cg03476007	1	0.032699003	2.45E-05	< 0.001	4	143768727	INPP4B;INPP4B
cg12377125	1	0.032699003	2.45E-05	< 0.001	7	140023476
cg09272642	1	0.032699003	2.46E-05	< 0.001	1	43312265	ZNF691
cg04243401	1	0.032699003	2.48E-05	< 0.001	14	37128378	PAX9
cg22707016	1	0.032699003	2.49E-05	< 0.001	15	41098847	ZFYVE19;DNAJC17
cg21521454	1	0.032699003	2.50E-05	0.001	19	48972670	CYTH2;CYTH2;CYTH2;CYTH2
cg24385666	1	0.032699003	2.51E-05	< 0.001	4	2278261	ZFYVE28
cg00179921	1	0.032699003	2.51E-05	< 0.001	22	39927437	RPS19BP1
cg20753294	1	0.032699003	2.51E-05	< 0.001	5	142782791	NR3C1;NR3C1;NR3C1;NR3C1;NR3C1;NR3C1;NR3C1;NR3C1;NR3C1;NR3C1
cg13657095	1	0.032699003	2.52E-05	< 0.001	19	42640618
cg11955541	1	0.032699003	2.52E-05	< 0.001	1	145040160	PDE4DIP
cg00792424	1	0.032699003	2.52E-05	< 0.001	6	10386160
cg03551367	1	0.032699003	2.53E-05	< 0.001	5	72467793	TMEM174
cg07504598	1	0.032699003	2.53E-05	< 0.001	7	24797786	DFNA5;DFNA5;DFNA5
cg06631310	1	0.032699003	2.53E-05	< 0.001	12	58013324	SLC26A10
cg26196424	1	0.032699003	2.53E-05	< 0.001	14	58615960	C14orf37
cg13393110	1	0.032699003	2.54E-05	< 0.001	19	52873106	ZNF880
cg00222799	1	0.032737669	2.55E-05	< 0.001	21	43655464	ABCG1;ABCG1;ABCG1;ABCG1;ABCG1;ABCG1
cg11424376	1	0.032851954	2.57E-05	< 0.001	1	230220668	GALNT2
cg01858089	1	0.032851954	2.58E-05	< 0.001	4	125448037
cg22821472	1	0.032851954	2.58E-05	< 0.001	8	70743568	SLCO5A1;SLCO5A1;SLCO5A1
cg03930153	1	0.033048595	2.60E-05	< 0.001	3	176868896	TBL1XR1
cg13010014	1	0.033048595	2.61E-05	< 0.001	11	124740965	ROBO3
cg02644867	1	0.033048595	2.62E-05	< 0.001	19	1271057	C19orf23;CIRBP;CIRBP;CIRBP
cg16695324	1	0.033048595	2.63E-05	< 0.001	10	94332502	IDE
cg26624744	1	0.033048595	2.64E-05	< 0.001	5	156692507	CYFIP2;CYFIP2
cg10030580	1	0.033048595	2.65E-05	< 0.001	7	94538233	PPP1R9A;PPP1R9A;PPP1R9A;PPP1R9A;PPP1R9A
cg04494122	1	0.033048595	2.65E-05	< 0.001	X	134155740	FAM127C;FAM127C
cg16601415	1	0.033048595	2.66E-05	< 0.001	19	10942243	DNM2;DNM2;DNM2;DNM2
cg10768932	1	0.033048595	2.67E-05	< 0.001	1	198590738
cg07780762	1	0.033048595	2.68E-05	< 0.001	1	45193615
cg25875537	1	0.033048595	2.68E-05	< 0.001	8	21909033
cg27661600	1	0.033048595	2.69E-05	< 0.001	12	56101736	ITGA7;ITGA7;ITGA7
cg19013522	1	0.033048595	2.69E-05	< 0.001	7	2686152	TTYH3
cg00165360	1	0.033048595	2.70E-05	< 0.001	6	42906850	CNPY3
cg12703825	1	0.033048595	2.70E-05	< 0.001	1	16074114	TMEM82
cg05233674	1	0.033048595	2.70E-05	< 0.001	6	34433773	PACSIN1
cg25624359	1	0.033102783	2.72E-05	< 0.001	1	3437724	MEGF6
cg23371436	1	0.033102783	2.73E-05	< 0.001	11	20111534	NAV2;NAV2;NAV2;NAV2
cg27567561	1	0.033102783	2.73E-05	< 0.001	12	107974733	BTBD11;BTBD11
cg26519141	1	0.033102783	2.73E-05	< 0.001	15	26108807	ATP10A
cg02576395	1	0.033217574	2.75E-05	< 0.001	1	27884179	AHDC1
cg26666292	1	0.033217574	2.76E-05	< 0.001	13	113540557	ATP11A;ATP11A
cg06132505	1	0.033304491	2.77E-05	< 0.001	7	155384851
cg12482983	1	0.033352477	2.78E-05	< 0.001	10	4446264
cg21067023	1	0.033462631	2.80E-05	< 0.001	18	501513	COLEC12
cg00546448	1	0.033462631	2.81E-05	< 0.001	16	88744681	MGC23284;SNAI3
cg13582435	1	0.033462631	2.82E-05	< 0.001	15	53096481
cg05159438	1	0.033462631	2.83E-05	< 0.001	11	69515681	FGF19
cg26022877	1	0.033462631	2.84E-05	< 0.001	10	124768042	IKZF5;ACADSB
cg24686679	1	0.033462631	2.84E-05	< 0.001	15	80887526	ARNT2
cg03436530	1	0.033462631	2.84E-05	< 0.001	7	8007940	GLCCI1
cg21700582	1	0.033462631	2.85E-05	< 0.001	7	93474119
cg24511404	1	0.033477614	2.85E-05	< 0.001	1	212607111	NENF;NENF
cg14503357	1	0.033581492	2.88E-05	< 0.001	9	130474155	C9orf117
cg17768691	1	0.033581492	2.88E-05	< 0.001	12	14720948	PLBD1
cg12737520	1	0.033619524	2.89E-05	< 0.001	7	149116704
cg13964439	1	0.033688404	2.90E-05	< 0.001	9	90278260	DAPK1
cg11756095	1	0.033688404	2.91E-05	< 0.001	1	32410614
cg11646485	1	0.033688404	2.91E-05	< 0.001	6	3253697
cg19642431	1	0.033704738	2.92E-05	0.001	12	132939992
cg08513688	1	0.034269435	2.98E-05	< 0.001	X	129115932	BCORL1
cg21787516	1	0.034489068	3.01E-05	< 0.001	7	105018109	SRPK2
cg21956484	1	0.034489068	3.01E-05	< 0.001	X	128872153	XPNPEP2
cg16345906	1	0.034537436	3.02E-05	< 0.001	6	40101885
cg04922763	1	0.034659853	3.05E-05	< 0.001	1	201902050	LMOD1
cg05922563	1	0.034659853	3.06E-05	< 0.001	17	40611593	ATP6V0A1;ATP6V0A1;ATP6V0A1
cg05813995	1	0.034659853	3.06E-05	< 0.001	1	227975007
cg19050152	1	0.034659853	3.07E-05	< 0.001	5	1828311
cg07894846	1	0.034659853	3.08E-05	< 0.001	19	1981143	CSNK1G2
cg11354908	1	0.034659853	3.08E-05	< 0.001	19	18255899	MAST3
cg11225751	1	0.034687672	3.10E-05	< 0.001	22	22901661	PRAME;PRAME;PRAME;PRAME;LOC648691;PRAME;PRAME;PRAME;PRAME
cg25317941	1	0.034687672	3.11E-05	< 0.001	2	233351153	ECEL1
cg11705954	1	0.034687672	3.12E-05	< 0.001	1	92011732
cg14989962	1	0.034687672	3.13E-05	< 0.001	1	2085717	PRKCZ;PRKCZ;PRKCZ
cg04252529	1	0.034687672	3.13E-05	< 0.001	17	77075539	ENGASE
cg13453244	1	0.034687672	3.14E-05	0.001	8	119686648
cg00296189	1	0.034687672	3.14E-05	0.001	8	141520896	CHRAC1;CHRAC1
cg27223663	1	0.034687672	3.15E-05	< 0.001	16	2983543	FLYWCH1;FLYWCH1
cg16385758	1	0.034687672	3.15E-05	< 0.001	20	4795919	RASSF2;RASSF2
cg11583475	1	0.034687672	3.16E-05	< 0.001	4	24914929	CCDC149;CCDC149
cg08550260	1	0.034687672	3.18E-05	< 0.001	1	54474578	LDLRAD1
cg22259797	1	0.034687672	3.18E-05	< 0.001	11	118986860	C2CD2L
cg04663292	1	0.034687672	3.18E-05	< 0.001	10	43275316
cg00031443	1	0.034687672	3.18E-05	< 0.001	19	7599076	PNPLA6;PNPLA6;PNPLA6;PNPLA6;PNPLA6
cg05503433	1	0.034687672	3.19E-05	< 0.001	19	42409117	ARHGEF1;ARHGEF1;ARHGEF1
cg22329515	1	0.03470957	3.20E-05	< 0.001	11	125707106	PATE4
cg18373318	1	0.03470957	3.20E-05	0.001	5	53813164	SNX18;SNX18;SNX18
cg14048797	1	0.034732342	3.21E-05	< 0.001	9	104186172	ALDOB
cg08256536	1	0.034732342	3.22E-05	< 0.001	8	124215129	FAM83A;FAM83A;LOC100131726
cg11328127	1	0.034860799	3.24E-05	< 0.001	11	415441	SIGIRR;SIGIRR;SIGIRR
cg25344142	1	0.035053529	3.27E-05	< 0.001	1	230882603	CAPN9;CAPN9
cg22592722	1	0.035053529	3.28E-05	< 0.001	2	49566210
cg23720063	1	0.035053529	3.28E-05	< 0.001	7	50469042	IKZF1
cg26310969	1	0.035053529	3.29E-05	< 0.001	17	28662096	TMIGD1
cg13668826	1	0.035053529	3.29E-05	< 0.001	X	70148340	SLC7A3;SLC7A3
cg11604426	1	0.035065183	3.32E-05	< 0.001	17	30592406	RHBDL3
cg07457727	1	0.035065183	3.32E-05	< 0.001	8	131451983
cg21809913	1	0.035065183	3.32E-05	< 0.001	14	101500052	MIR495
cg11744304	1	0.035065183	3.33E-05	0.001	7	100875822	CLDN15
cg05645440	1	0.035065183	3.34E-05	< 0.001	7	158792487
cg26861732	1	0.035065183	3.34E-05	< 0.001	20	21372126
cg01166925	1	0.035065183	3.34E-05	< 0.001	4	41880280
cg20709888	1	0.035204642	3.36E-05	< 0.001	13	98273396
cg10733317	1	0.035307922	3.38E-05	< 0.001	13	41161439	FOXO1
cg02011520	1	0.035307922	3.40E-05	< 0.001	3	12881672	RPL32;RPL32;RPL32
cg14010513	1	0.035307922	3.40E-05	< 0.001	11	64146871
cg11966450	1	0.035340255	3.41E-05	< 0.001	18	59992157	TNFRSF11A
cg07429108	1	0.035350841	3.42E-05	< 0.001	16	88818846	FAM38A
cg02874658	1	0.035704977	3.46E-05	< 0.001	12	52265308
cg26069745	1	0.035704977	3.47E-05	< 0.001	7	27142200	HOXA2;HOXA2
cg22396755	1	0.035704977	3.47E-05	< 0.001	1	21995097	RAP1GAP;RAP1GAP
cg13828047	1	0.035704977	3.48E-05	< 0.001	15	75182130	MPI
cg05834895	1	0.035704977	3.49E-05	< 0.001	3	69172203	LMOD3
cg13063614	1	0.03572322	3.50E-05	< 0.001	11	119020779	ABCG4;ABCG4
cg03366776	1	0.03572322	3.50E-05	< 0.001	14	103851627	MARK3;MARK3;MARK3;MARK3;MARK3
cg15771092	1	0.035805187	3.52E-05	< 0.001	22	44321586	PNPLA3
cg17485141	1	0.03582027	3.53E-05	< 0.001	2	42566556
cg00337957	1	0.03582027	3.54E-05	< 0.001	19	8547807	HNRNPM;HNRNPM
cg07525202	1	0.03582027	3.55E-05	< 0.001	17	30591850	RHBDL3
cg18193268	1	0.03582027	3.55E-05	< 0.001	1	149285897	LOC388692
cg21473545	1	0.03587896	3.56E-05	< 0.001	5	178203432	AACSL
cg25093409	1	0.03587896	3.57E-05	< 0.001	10	94429542
cg09084936	1	0.03587896	3.58E-05	< 0.001	17	66098113	LOC651250
cg00309313	1	0.035940729	3.59E-05	< 0.001	3	54634169	CACNA2D3
cg02976054	1	0.035965728	3.60E-05	< 0.001	21	37528768
cg03200341	1	0.036021211	3.61E-05	< 0.001	6	90348309	LYRM2;LYRM2;LYRM2;LYRM2
cg04105726	1	0.036078648	3.64E-05	0.001	1	1601205	LOC728661;CDK11B;CDK11B;CDK11B;CDK11B;CDK11B;CDK11B
cg00240880	1	0.036078648	3.64E-05	< 0.001	20	43343233	WISP2
cg26500955	1	0.036078648	3.65E-05	< 0.001	17	21445435	C17orf51
cg12644885	1	0.036078648	3.66E-05	< 0.001	1	154297985	ATP8B2
cg22779896	1	0.036078648	3.67E-05	< 0.001	4	6770554
cg01568317	1	0.036078648	3.68E-05	< 0.001	14	74895911
cg13485366	1	0.036078648	3.71E-05	< 0.001	9	137174989
cg19950606	1	0.036078648	3.71E-05	< 0.001	17	76121276	TMC6;TMC6
cg14894144	1	0.036078648	3.72E-05	< 0.001	18	21270554	LAMA3;LAMA3
cg00688840	1	0.036078648	3.73E-05	< 0.001	14	106363051
cg16323034	1	0.036078648	3.74E-05	< 0.001	6	37533807
cg13951190	1	0.036078648	3.74E-05	< 0.001	9	126155038	DENND1A
cg01735384	1	0.036078648	3.75E-05	< 0.001	6	28603292
cg08166631	1	0.036078648	3.75E-05	< 0.001	1	40599011
cg18877361	1	0.036078648	3.75E-05	< 0.001	14	105973846
cg23361356	1	0.036078648	3.76E-05	< 0.001	5	508834	SLC9A3
cg07030506	1	0.036078648	3.78E-05	< 0.001	6	50817921
cg21199495	1	0.036078648	3.79E-05	< 0.001	1	155059162	EFNA3
cg14386312	1	0.036078648	3.80E-05	< 0.001	19	58740861	ZNF544
cg09413946	1	0.036078648	3.80E-05	< 0.001	16	11267859	CLEC16A
cg07875146	1	0.036078648	3.80E-05	< 0.001	5	141931288
cg23534983	1	0.036078648	3.80E-05	< 0.001	8	146052614	ZNF7
cg04896678	1	0.036078648	3.81E-05	< 0.001	6	15662223	DTNBP1;DTNBP1;DTNBP1
cg03296797	1	0.036078648	3.82E-05	< 0.001	16	84870066	CRISPLD2
cg07725527	1	0.036078648	3.82E-05	< 0.001	13	41931181	NAA16;NAA16;NAA16
cg04455137	1	0.036078648	3.82E-05	< 0.001	7	120629316	C7orf58;C7orf58
cg09735674	1	0.036078648	3.82E-05	< 0.001	16	85044807	ZDHHC7;ZDHHC7
cg19606484	1	0.036078648	3.84E-05	< 0.001	6	30132679	TRIM15
cg24900244	1	0.036078648	3.84E-05	< 0.001	12	122692290	DIABLO;DIABLO;DIABLO;DIABLO
cg11640591	1	0.036078648	3.84E-05	< 0.001	3	46925181	PTH1R
cg11824956	1	0.036237205	3.88E-05	< 0.001	1	181286843
cg12797879	1	0.036237205	3.88E-05	< 0.001	20	13283858
cg03808734	1	0.036237205	3.88E-05	< 0.001	1	3772978	DFFB;KIAA0562
cg04313735	1	0.036351578	3.90E-05	< 0.001	11	73357194	PLEKHB1;PLEKHB1;PLEKHB1;PLEKHB1
cg24301247	1	0.036351578	3.92E-05	< 0.001	12	129295649	SLC15A4
cg14565781	1	0.036351578	3.92E-05	< 0.001	1	45274513	BTBD19
cg25765315	1	0.036351578	3.92E-05	< 0.001	12	92472232
cg19015086	1	0.036474213	3.95E-05	< 0.001	22	30817820	SEC14L2
cg24822053	1	0.036474213	3.96E-05	< 0.001	19	18979397	GDF1;LASS1
cg14864103	1	0.036474213	3.96E-05	< 0.001	13	113622738	MCF2L
cg26326633	1	0.036474213	3.97E-05	< 0.001	8	41655078	ANK1;ANK1;ANK1;ANK1;ANK1;ANK1;ANK1;ANK1;ANK1
cg18051527	1	0.036512817	3.98E-05	< 0.001	6	119864698
cg04456861	1	0.036512817	3.99E-05	< 0.001	8	145943263
cg11462099	1	0.036701092	4.01E-05	< 0.001	13	113540512	ATP11A;ATP11A
cg01677142	1	0.037655405	4.13E-05	0.001	15	28260052	OCA2
cg06584407	1	0.037655405	4.13E-05	< 0.001	1	11907324	NPPA
cg07276118	1	0.037716216	4.15E-05	< 0.001	9	140331582	ENTPD8;ENTPD8
cg15246619	1	0.037716216	4.18E-05	< 0.001	8	21905462	FGF17
cg23162904	1	0.037716216	4.18E-05	< 0.001	1	112298170	DDX20;C1orf183
cg22645209	1	0.037716216	4.20E-05	< 0.001	2	97300809	KIAA1310;KIAA1310
cg18584067	1	0.037716216	4.20E-05	0.001	2	64975916
cg19248395	1	0.037716216	4.21E-05	< 0.001	1	64660725
cg02579022	1	0.037716216	4.21E-05	< 0.001	5	137828267
cg06496786	1	0.037716216	4.21E-05	0.001	7	6693030
cg20632887	1	0.037716216	4.23E-05	< 0.001	1	160085581	ATP1A2;ATP1A2
cg12565636	1	0.037716216	4.23E-05	< 0.001	8	39797497	IDO2
cg24679615	1	0.037716216	4.24E-05	< 0.001	12	8599952
cg00740547	1	0.037716216	4.24E-05	< 0.001	21	46439236
cg18193916	1	0.037716216	4.25E-05	< 0.001	8	141369053	TRAPPC9;TRAPPC9
cg12544020	1	0.037716216	4.25E-05	< 0.001	12	15941292	EPS8
cg23214464	1	0.037716216	4.26E-05	< 0.001	7	140373596	ADCK2
cg00445443	1	0.03785499	4.30E-05	< 0.001	7	27143478	HOXA2
cg16027847	1	0.03785499	4.30E-05	< 0.001	6	169880381	WDR27
cg16905984	1	0.03785499	4.31E-05	< 0.001	1	12940599	PRAMEF4
cg21680729	1	0.03785499	4.31E-05	0.001	17	17426422	PEMT;PEMT;PEMT
cg13429812	1	0.03785499	4.31E-05	< 0.001	13	113866280	CUL4A;CUL4A
cg02783887	1	0.03785499	4.32E-05	< 0.001	2	660856
cg16547579	1	0.037959477	4.35E-05	< 0.001	20	4954333	SLC23A2;SLC23A2
cg03624899	1	0.037959477	4.35E-05	< 0.001	16	18802161	RPS15A;RPS15A
cg01489032	1	0.037959477	4.37E-05	< 0.001	8	143877656
cg04370442	1	0.037959477	4.38E-05	< 0.001	16	58019866	TEPP;TEPP
cg27298570	1	0.037959477	4.39E-05	0.001	16	8623004	TMEM114
cg03906304	1	0.037959477	4.39E-05	< 0.001	10	114658011
cg13276428	1	0.037959477	4.41E-05	< 0.001	14	105048531	C14orf180
cg06785129	1	0.037959477	4.41E-05	< 0.001	22	32749939	RFPL3
cg19254426	1	0.037959477	4.43E-05	< 0.001	19	14120340
cg10285525	1	0.037959477	4.43E-05	< 0.001	20	62167942	PTK6
cg20892847	1	0.037959477	4.43E-05	< 0.001	12	58011875
cg04319732	1	0.037959477	4.44E-05	< 0.001	3	107938271	IFT57
cg21932297	1	0.037959477	4.44E-05	< 0.001	7	97910808	BRI3;BRI3
cg14848832	1	0.037959477	4.45E-05	< 0.001	1	155058696	EFNA3
cg20569588	1	0.037959477	4.45E-05	0.002	1	55267285	TTC22;TTC22
cg19716542	1	0.037959477	4.46E-05	< 0.001	1	52302074	MIR761;NRD1;NRD1
cg18210275	1	0.037959477	4.48E-05	< 0.001	13	34256111
cg13444243	1	0.037959477	4.48E-05	< 0.001	9	139625013
cg13959831	1	0.037959477	4.48E-05	< 0.001	9	36938341	PAX5
cg16590154	1	0.038184199	4.52E-05	< 0.001	16	87443540	ZCCHC14
cg00706683	1	0.038184199	4.53E-05	< 0.001	2	233251030	ECEL1P2
cg04018625	1	0.038184199	4.54E-05	< 0.001	2	171608293
cg01056004	1	0.038184199	4.55E-05	< 0.001	10	98948259
cg21540970	1	0.038184199	4.55E-05	< 0.001	2	20075083
cg19275890	1	0.038184199	4.55E-05	< 0.001	15	97323132
cg18318818	1	0.038566552	4.61E-05	< 0.001	17	48640257	CACNA1G;CACNA1G;CACNA1G;CACNA1G;CACNA1G;CACNA1G;CACNA1G;CACNA1G;CACNA1G;CACNA1G;CACNA1G;CACNA1G;CACNA1G;CACNA1G;CACNA1G
cg12191232	1	0.038594228	4.62E-05	< 0.001	17	72345492	KIF19
cg02341729	1	0.038625004	4.63E-05	< 0.001	12	77112873
cg03222868	1	0.038665053	4.65E-05	< 0.001	12	49933636	KCNH3
cg13222081	1	0.038665053	4.65E-05	< 0.001	14	23298926	MRPL52;MRPL52;MRPL52;MRPL52;MRPL52;MRPL52
cg15295597	1	0.038665053	4.68E-05	< 0.001	Y	4868368	PCDH11Y;PCDH11Y
cg24678243	1	0.038665053	4.69E-05	< 0.001	X	55021561	PFKFB1
cg02923972	1	0.038665053	4.69E-05	< 0.001	1	45277354	BTBD19
cg16617301	1	0.038665053	4.70E-05	< 0.001	19	46999109	PNMAL2;PNMAL2
cg02320937	1	0.038665053	4.70E-05	< 0.001	11	582011	PHRF1
cg21648914	1	0.038665053	4.70E-05	< 0.001	X	69672831	DLG3;DLG3
cg11166708	1	0.038665053	4.71E-05	< 0.001	21	45285836	AGPAT3
cg15212210	1	0.038665053	4.72E-05	< 0.001	11	118986793	C2CD2L
cg25814432	1	0.038665053	4.72E-05	< 0.001	19	54620431	PRPF31;TFPT
cg15534366	1	0.038693849	4.74E-05	< 0.001	20	59826207	CDH4
cg18508845	1	0.038693849	4.74E-05	< 0.001	18	32844080	ZNF397OS;ZNF397OS
cg05045343	1	0.038853196	4.78E-05	< 0.001	2	219232747	C2orf62
cg12183221	1	0.038853196	4.78E-05	< 0.001	17	26210981	C17orf108
cg01353073	1	0.038853196	4.79E-05	< 0.001	16	1965080	HS3ST6
cg20705065	1	0.038853196	4.79E-05	< 0.001	17	48074613
cg11859607	1	0.038895595	4.81E-05	< 0.001	18	909154	ADCYAP1;ADCYAP1
cg04859886	1	0.038987494	4.84E-05	< 0.001	7	1590647	TMEM184A
cg08537783	1	0.038987494	4.84E-05	< 0.001	1	10795394	CASZ1;CASZ1
cg12152420	1	0.038987494	4.85E-05	< 0.001	12	133019135
cg03396604	1	0.038987494	4.87E-05	< 0.001	1	3193944	PRDM16;PRDM16
cg20687940	1	0.038987494	4.87E-05	< 0.001	11	63753228	OTUB1;OTUB1
cg17633234	1	0.038987494	4.88E-05	< 0.001	15	93617065	RGMA;RGMA;RGMA;RGMA;RGMA;RGMA;RGMA
cg24113274	1	0.038987494	4.88E-05	< 0.001	3	72487146	RYBP
cg16139785	1	0.038987494	4.89E-05	< 0.001	14	103088924	RCOR1
cg01388187	1	0.038987494	4.89E-05	< 0.001	3	197409604	KIAA0226;KIAA0226
cg13643774	1	0.038987783	4.90E-05	< 0.001	9	132176807
cg04764839	1	0.038987783	4.91E-05	< 0.001	10	18708076	CACNB2;CACNB2;CACNB2;CACNB2;CACNB2;CACNB2;CACNB2;CACNB2;CACNB2
cg01996643	1	0.038987783	4.92E-05	< 0.001	14	104119516	KLC1;KLC1;KLC1
cg07450551	1	0.038987783	4.93E-05	< 0.001	16	88441151
cg08288818	1	0.038987783	4.94E-05	< 0.001	15	55920079	PRTG
cg01181307	1	0.038987783	4.94E-05	< 0.001	14	105714379	BRF1;BTBD6;BRF1
cg15249900	1	0.03906072	4.96E-05	< 0.001	19	58144245	ZNF211;ZNF211
cg09619598	1	0.03906072	4.97E-05	< 0.001	9	115512530	SNX30
cg04911280	1	0.03906072	4.97E-05	< 0.001	6	44281184	AARS2
cg05732832	1	0.039194405	5.01E-05	< 0.001	4	4868723
cg07818869	1	0.039194405	5.02E-05	< 0.001	11	6495247	TRIM3;TRIM3
cg27327785	1	0.039194405	5.02E-05	< 0.001	6	33176447	RING1
cg25728174	1	0.039194405	5.02E-05	< 0.001	19	51814782	IGLON5
cg01682285	1	0.039257656	5.04E-05	< 0.001	14	81422160	TSHR;TSHR;TSHR
cg11564652	1	0.039257656	5.05E-05	< 0.001	19	9761193	ZNF562;ZNF562;ZNF562
cg15363455	1	0.039764958	5.12E-05	< 0.001	7	1650412
cg21643871	1	0.039773865	5.13E-05	< 0.001	3	128880054	ISY1
cg03972838	1	0.039780922	5.14E-05	< 0.001	22	39897580	SMCR7L
cg08012287	1	0.039827209	5.16E-05	< 0.001	11	66315298	ACTN3
cg09150928	1	0.039827209	5.16E-05	< 0.001	17	74944970	MGAT5B;MGAT5B
cg14724933	1	0.03987133	5.19E-05	< 0.001	5	161494789	GABRG2;GABRG2;GABRG2;GABRG2;GABRG2;GABRG2
cg01586779	1	0.03987133	5.19E-05	< 0.001	16	61615750
cg02173388	1	0.03987133	5.19E-05	< 0.001	17	7328814	C17orf74
cg03634073	1	0.039880324	5.20E-05	< 0.001	22	45068420	PRR5;PRR5
cg22704696	1	0.040113723	5.24E-05	< 0.001	17	47302476	PHOSPHO1;PHOSPHO1
cg26307206	1	0.040275604	5.27E-05	< 0.001	7	74306978	STAG3L2;PMS2L5;PMS2L5;PMS2L5
cg25935697	1	0.040275604	5.30E-05	< 0.001	3	51853898
cg02872914	1	0.040275604	5.30E-05	< 0.001	10	126713578	CTBP2;CTBP2;CTBP2
cg09916234	1	0.040275604	5.30E-05	< 0.001	4	1976220	WHSC1;WHSC1;WHSC1;SCARNA22;WHSC1
cg23414580	1	0.040275604	5.32E-05	< 0.001	4	4145323
cg27629948	1	0.040275604	5.33E-05	< 0.001	15	89285170
cg26283879	1	0.040275604	5.34E-05	< 0.001	8	142255356
cg23409591	1	0.040275604	5.34E-05	0.001	2	217675198
cg18497291	1	0.040275604	5.37E-05	< 0.001	19	48911688	GRIN2D
cg03431918	1	0.040275604	5.37E-05	< 0.001	17	77716367
cg04476876	1	0.040275604	5.38E-05	< 0.001	8	141556302	EIF2C2;EIF2C2
cg05293490	1	0.040275604	5.40E-05	< 0.001	14	95156546
cg09354080	1	0.040275604	5.40E-05	< 0.001	16	88091073	BANP;BANP
cg17033854	1	0.040275604	5.40E-05	< 0.001	17	37758493
cg07544482	1	0.040275604	5.41E-05	< 0.001	5	43558859	PAIP1
cg15635600	1	0.040275604	5.42E-05	< 0.001	21	45681834	DNMT3L;DNMT3L;DNMT3L;DNMT3L
cg04369491	1	0.040275604	5.42E-05	< 0.001	6	20211373	MBOAT1
cg13590816	1	0.040275604	5.42E-05	< 0.001	5	126853178	PRRC1
cg11509269	1	0.040275604	5.42E-05	< 0.001	22	40439926	TNRC6B
cg04825429	1	0.040275604	5.43E-05	< 0.001	4	4872510
cg24031446	1	0.040319927	5.44E-05	< 0.001	4	3418564	RGS12;RGS12;RGS12
cg09436737	1	0.040319927	5.45E-05	< 0.001	17	34390628	CCL18
cg13552831	1	0.040377009	5.46E-05	< 0.001	11	2436181	TRPM5
cg27347579	1	0.040504434	5.49E-05	< 0.001	5	43446499	C5orf28
cg18689248	1	0.040734708	5.53E-05	< 0.001	19	4472315	HDGF2;HDGF2;HDGF2;HDGF2
cg00163576	1	0.04111775	5.60E-05	< 0.001	3	86331369
cg00403955	1	0.04111775	5.60E-05	< 0.001	16	11680241	LITAF;LITAF;LITAF;LITAF
cg14635654	1	0.04111775	5.61E-05	< 0.001	6	32154447	PBX2
cg10523696	1	0.041323313	5.64E-05	< 0.001	4	106750	ZNF718
cg07032359	1	0.0413358	5.66E-05	< 0.001	4	7755806	LOC84740
cg06171076	1	0.0413358	5.66E-05	< 0.001	6	26156557	HIST1H1E
cg09805405	1	0.041359283	5.68E-05	< 0.001	6	122931154	PKIB;PKIB;PKIB
cg14844466	1	0.041359283	5.69E-05	< 0.001	14	54908674	CNIH
cg06051446	1	0.041359283	5.69E-05	< 0.001	4	26859486
cg26076428	1	0.041589677	5.74E-05	< 0.001	3	127175109
cg27655921	1	0.041589677	5.75E-05	< 0.001	15	74044539	C15orf59
cg00467529	1	0.041589677	5.76E-05	0.001	11	117857293	IL10RA;IL10RA
cg05669832	1	0.041589677	5.77E-05	< 0.001	2	37545562	PRKD3
cg12057563	1	0.041589677	5.78E-05	< 0.001	X	135230841	FHL1;FHL1;FHL1;FHL1;FHL1;FHL1
cg03249131	1	0.041589677	5.78E-05	< 0.001	17	72110228
cg03555881	1	0.041589677	5.79E-05	< 0.001	6	31275551
cg18051035	1	0.041589677	5.79E-05	< 0.001	3	48471300	PLXNB1;PLXNB1
cg26504614	1	0.041589677	5.80E-05	< 0.001	6	31382102	MICA
cg05239811	1	0.041836814	5.85E-05	< 0.001	6	31734147	C6orf27
cg09400030	1	0.041836814	5.85E-05	< 0.001	3	142895861
cg16570133	1	0.041893463	5.87E-05	< 0.001	8	76320362
cg16781753	1	0.041893463	5.88E-05	< 0.001	10	35900557
cg10832093	1	0.041893463	5.89E-05	< 0.001	12	131303194	STX2;STX2
cg05603910	1	0.041893463	5.89E-05	0.001	11	422141	ANO9
cg03985136	1	0.042045585	5.92E-05	< 0.001	6	150262734	ULBP2
cg03145274	1	0.042160518	5.95E-05	< 0.001	1	8383899	SLC45A1
cg05082376	1	0.042160518	5.98E-05	< 0.001	22	42548792
cg07721779	1	0.042160518	5.98E-05	0.001	20	32891238	AHCY;AHCY
cg16417909	1	0.042160518	5.98E-05	< 0.001	20	54967165	AURKA;AURKA;AURKA;CSTF1;AURKA;CSTF1;AURKA;AURKA;AURKA;AURKA;CSTF1
cg05773194	1	0.042160518	5.99E-05	< 0.001	1	226844154	ITPKB
cg14082739	1	0.042160518	6.00E-05	< 0.001	9	127025282	NEK6;NEK6;NEK6;NEK6
cg06102153	1	0.042160518	6.01E-05	< 0.001	16	4674926	MGRN1;MGRN1;MGRN1;MGRN1;MGRN1;MGRN1;MGRN1;MGRN1
cg12217982	1	0.042160518	6.01E-05	< 0.001	18	60190593	ZCCHC2
cg05987823	1	0.042170346	6.03E-05	< 0.001	12	54428592	HOXC4;HOXC5;HOXC5
cg00085013	1	0.042170346	6.03E-05	< 0.001	3	14871570	FGD5
cg24808162	1	0.042170346	6.04E-05	0.001	1	44067587	PTPRF;PTPRF
cg05005999	1	0.042170443	6.05E-05	< 0.001	5	10376970	6-Mar
cg07012999	1	0.042275155	6.07E-05	< 0.001	22	46692446	CN5H6.4;GTSE1
cg22129135	1	0.042357261	6.09E-05	< 0.001	1	5951943	NPHP4
cg05139043	1	0.042442811	6.11E-05	< 0.001	11	72979531	P2RY6;P2RY6;P2RY6
cg11911679	1	0.042489457	6.13E-05	< 0.001	2	182520919	CERKL;CERKL;CERKL;CERKL;CERKL;CERKL;CERKL
cg25686087	1	0.042489457	6.14E-05	< 0.001	19	46270412	SIX5
cg24064266	1	0.042611184	6.16E-05	< 0.001	13	100642451
cg26810970	1	0.042632543	6.17E-05	< 0.001	1	7497704	CAMTA1
cg24833739	1	0.042642557	6.18E-05	< 0.001	5	174220754
cg06792196	1	0.042642557	6.19E-05	< 0.001	3	196331846
cg00254524	1	0.04281034	6.23E-05	< 0.001	2	110518888
cg21186098	1	0.04281034	6.25E-05	< 0.001	8	108208344
cg12502823	1	0.04281034	6.26E-05	< 0.001	8	145754126	MGC70857
cg08155109	1	0.04281034	6.26E-05	< 0.001	4	173731209	GALNTL6
cg14609757	1	0.04281034	6.29E-05	< 0.001	1	156561646	APOA1BP
cg22469274	1	0.04281034	6.29E-05	< 0.001	7	27187553	HOXA6
cg25291978	1	0.04281034	6.32E-05	< 0.001	6	144386422	PLAGL1;PLAGL1
cg06719042	1	0.04281034	6.32E-05	< 0.001	1	168436141
cg05098732	1	0.04281034	6.32E-05	< 0.001	19	46367776	FOXA3;SYMPK
cg05026462	1	0.04281034	6.33E-05	< 0.001	7	100289488
cg14257656	1	0.04281034	6.34E-05	< 0.001	17	4500399	SMTNL2;SMTNL2
cg08383929	1	0.04281034	6.36E-05	< 0.001	5	180646754
cg10107956	1	0.04281034	6.37E-05	< 0.001	1	32685165	C1orf91
cg21860629	1	0.04281034	6.38E-05	< 0.001	1	153234268	LOR
cg12156873	1	0.04281034	6.38E-05	< 0.001	2	3487412
cg05643613	1	0.04281034	6.38E-05	< 0.001	3	11592649	ATG7;ATG7;ATG7
cg13065504	1	0.04281034	6.39E-05	0.001	15	42448234	PLA2G4F;PLA2G4F
cg06199907	1	0.04281034	6.40E-05	< 0.001	16	71674507	MARVELD3
cg00260802	1	0.04281034	6.40E-05	0.001	20	21372203
cg07786668	1	0.04281034	6.41E-05	< 0.001	16	73092391	ZFHX3
cg19083133	1	0.04281034	6.43E-05	0.001	12	111374295
cg25535070	1	0.04281034	6.43E-05	< 0.001	2	207116070
cg10521948	1	0.04281034	6.44E-05	< 0.001	X	8751524
cg03237868	1	0.04281034	6.44E-05	< 0.001	4	52919914	SPATA18
cg04181528	1	0.04281034	6.45E-05	< 0.001	15	89943836
cg03930313	1	0.04281034	6.45E-05	< 0.001	17	36621405	ARHGAP23
cg03177025	1	0.042896518	6.47E-05	< 0.001	2	28112917	BRE;BRE;BRE;BRE;RBKS;BRE;LOC100302650
cg17099442	1	0.042966086	6.50E-05	< 0.001	1	230805228	COG2;COG2
cg25811527	1	0.042966086	6.50E-05	< 0.001	19	40791102	AKT2;AKT2
cg00938039	1	0.042966086	6.52E-05	< 0.001	X	5808230	NLGN4X;NLGN4X
cg09941712	1	0.042966086	6.52E-05	< 0.001	15	81068966
cg02361610	1	0.042966086	6.53E-05	< 0.001	16	84087045
cg15220697	1	0.042966086	6.53E-05	< 0.001	19	45722176	EXOC3L2
cg17173166	1	0.042977163	6.54E-05	< 0.001	3	129692887	TRH
cg07899956	1	0.04316712	6.58E-05	< 0.001	17	74261249	FAM100B
cg09851245	1	0.04316712	6.59E-05	< 0.001	1	155530423	LOC645676;ASH1L
cg24454579	1	0.04316712	6.60E-05	< 0.001	19	53794794	BIRC8;BIRC8
cg10037005	1	0.043171366	6.62E-05	< 0.001	19	49838478	CD37;CD37
cg07336751	1	0.043171366	6.62E-05	< 0.001	17	30465916
cg05203776	1	0.043171366	6.62E-05	< 0.001	11	2162582	IGF2AS;INS-IGF2;IGF2;IGF2;IGF2AS
cg25449207	1	0.043182511	6.64E-05	0.001	15	34611069	SLC12A6;SLC12A6;SLC12A6;SLC12A6;SLC12A6;SLC12A6
cg11038081	1	0.043211415	6.65E-05	< 0.001	19	44810637	ZNF235
cg03987227	1	0.043262951	6.67E-05	0.001	5	139494540	PURA
cg09473264	1	0.043262951	6.68E-05	0.001	6	27301083
cg20471691	1	0.043262951	6.69E-05	< 0.001	17	46681316	LOC404266;LOC404266;HOXB6
cg22525581	1	0.043262951	6.69E-05	< 0.001	12	54439112	HOXC4
cg08500323	1	0.043264103	6.70E-05	< 0.001	5	180057594	FLT4;FLT4
cg11592677	1	0.043360114	6.73E-05	< 0.001	8	119110466	EXT1
cg01620757	1	0.043360114	6.75E-05	< 0.001	17	4635229	MED11
cg24437523	1	0.043360114	6.76E-05	< 0.001	1	160085568	ATP1A2;ATP1A2
cg14468090	1	0.043360114	6.76E-05	< 0.001	3	129032864
cg02535219	1	0.043360114	6.77E-05	< 0.001	16	11876908	ZC3H7A
cg11362192	1	0.043360114	6.77E-05	< 0.001	13	50069489	PHF11;PHF11
cg20645058	1	0.043360114	6.78E-05	< 0.001	12	10163532	CLEC12B;CLEC12B
cg13027206	1	0.0434168	6.81E-05	< 0.001	14	91866325	CCDC88C
cg08703595	1	0.0434168	6.81E-05	< 0.001	7	35734160	HERPUD2
cg16432009	1	0.0434168	6.82E-05	< 0.001	22	37955936	CDC42EP1
cg04955246	1	0.0434168	6.82E-05	0.001	17	64720790	PRKCA
cg06225840	1	0.0434168	6.83E-05	< 0.001	2	19563449
cg22211008	1	0.043453711	6.85E-05	< 0.001	12	106994732	RFX4;RFX4
cg20167366	1	0.043456814	6.86E-05	< 0.001	6	30094980
cg25617230	1	0.043456814	6.87E-05	< 0.001	2	10952979	PDIA6
cg21028671	1	0.043643679	6.91E-05	< 0.001	7	2029240	MAD1L1;MAD1L1;MAD1L1
cg08387551	1	0.043643679	6.91E-05	< 0.001	5	72417180	TMEM171;TMEM171
cg18277005	1	0.043681982	6.94E-05	< 0.001	1	202858691	RABIF
cg25098479	1	0.043681982	6.94E-05	< 0.001	12	124763800
cg25822881	1	0.043681982	6.95E-05	< 0.001	7	133809438
cg17820306	1	0.043683518	6.96E-05	< 0.001	1	156339286	RHBG;RHBG
cg09944398	1	0.043683518	6.96E-05	< 0.001	14	99460208
cg04306489	1	0.04374281	6.98E-05	< 0.001	17	16593582	CCDC144A
cg20392764	1	0.043810596	7.01E-05	0.001	11	2293117	ASCL2
cg19432993	1	0.043810596	7.03E-05	< 0.001	7	27143287	HOXA2
cg12033622	1	0.043810596	7.04E-05	< 0.001	20	30225573	COX4I2
cg10190813	1	0.043810596	7.05E-05	< 0.001	7	48018530	HUS1
cg13064046	1	0.043810596	7.05E-05	< 0.001	15	75291883	SCAMP5
cg20162240	1	0.043810596	7.05E-05	< 0.001	10	129733373	PTPRE
cg16831889	1	0.043978748	7.08E-05	< 0.001	15	50558051	HDC
cg08351464	1	0.043998849	7.10E-05	< 0.001	12	132864833	GALNT9
cg06242879	1	0.043998849	7.11E-05	< 0.001	12	56497745	PA2G4
cg12786765	1	0.044084483	7.13E-05	< 0.001	17	4534351	ALOX15
cg15249119	1	0.0441111	7.15E-05	< 0.001	12	124971054	NCOR2;NCOR2
cg19362210	1	0.0441111	7.15E-05	< 0.001	7	72741987	TRIM50;FKBP6;TRIM50;FKBP6
cg10304922	1	0.044126454	7.16E-05	< 0.001	12	133065924	FBRSL1
cg11128808	1	0.044126454	7.17E-05	< 0.001	19	54495970	CACNG6;CACNG6;CACNG6;CACNG6;CACNG6;CACNG6
cg12453539	1	0.044193158	7.19E-05	< 0.001	20	6033866	LRRN4
cg19717586	1	0.04426712	7.21E-05	< 0.001	11	131781257	NTM;NTM;NTM;NTM;NTM;NTM;NTM
cg19438894	1	0.044331663	7.23E-05	< 0.001	11	62344563	TUT1
cg07504581	1	0.044372727	7.25E-05	< 0.001	5	1196279
cg14651254	1	0.044436938	7.27E-05	0.001	1	1449202	ATAD3A;ATAD3A;ATAD3A
cg21559943	1	0.044449031	7.28E-05	< 0.001	19	55721290	PTPRH;PTPRH
cg10876928	1	0.044449031	7.29E-05	< 0.001	20	43977473	SDC4
cg26599002	1	0.044466075	7.31E-05	< 0.001	8	134629890
cg26875135	1	0.044466075	7.32E-05	< 0.001	7	1221192
cg18879177	1	0.044466075	7.32E-05	< 0.001	6	105854768
cg11933744	1	0.044515672	7.34E-05	< 0.001	13	44633445
cg18412546	1	0.044515672	7.35E-05	< 0.001	13	114005154	GRTP1
cg17932598	1	0.044515672	7.35E-05	< 0.001	1	149670057
cg03325693	1	0.04455901	7.37E-05	0.001	11	34196316	ABTB2
cg25622910	1	0.044628123	7.40E-05	< 0.001	X	119737885	MCTS1;MCTS1;MCTS1
cg03482534	1	0.044628123	7.40E-05	< 0.001	3	49466888	NICN1
cg05363350	1	0.044628123	7.41E-05	< 0.001	1	46727745	RAD54L;RAD54L
cg00964751	1	0.044628123	7.42E-05	< 0.001	17	36828900	C17orf96;C17orf96
cg24574902	1	0.044628123	7.44E-05	< 0.001	3	47455785	SCAP
cg17393321	1	0.044628123	7.45E-05	< 0.001	12	131485357	GPR133
cg02952703	1	0.044628123	7.46E-05	< 0.001	19	14584130	PTGER1
cg04446653	1	0.044628123	7.46E-05	< 0.001	3	181500537
cg27607319	1	0.044628123	7.47E-05	< 0.001	12	49110853	CCNT1
cg12621141	1	0.044628123	7.48E-05	< 0.001	X	100100647	NOX1;NOX1
cg26330135	1	0.044628123	7.48E-05	< 0.001	1	112531947	KCND3;KCND3
cg25559898	1	0.044818279	7.52E-05	< 0.001	22	46509615	MIRLET7B;LOC400931
cg21210531	1	0.044914881	7.56E-05	< 0.001	1	235105604
cg18689573	1	0.044914881	7.56E-05	< 0.001	19	49344467	PLEKHA4;PLEKHA4
cg10327769	1	0.044914881	7.57E-05	< 0.001	17	43340243	LOC100133991;LOC100133991;C17orf46
cg19656425	1	0.044914881	7.58E-05	0.001	14	36563446
cg09103234	1	0.044914881	7.59E-05	< 0.001	12	131529886	GPR133
cg11380807	1	0.044914881	7.60E-05	< 0.001	2	109954718	SH3RF3
cg15947301	1	0.045012101	7.63E-05	< 0.001	17	3462082	TRPV3
cg26079666	1	0.045012101	7.63E-05	< 0.001	18	35067009	BRUNOL4;BRUNOL4;BRUNOL4;BRUNOL4
cg18881501	1	0.045012101	7.65E-05	< 0.001	17	21187376	MAP2K3
cg18039789	1	0.045012101	7.65E-05	< 0.001	11	1422947	BRSK2
cg25044734	1	0.045028862	7.67E-05	< 0.001	17	41466292	LOC100130581;LOC100130581
cg04981619	1	0.045028862	7.67E-05	< 0.001	2	43328122
cg07135469	1	0.045028862	7.68E-05	< 0.001	2	73465506	CCT7;CCT7;CCT7;CCT7;CCT7;CCT7
cg21684411	1	0.045028862	7.70E-05	< 0.001	6	31431573	HCP5
cg08985885	1	0.045028862	7.70E-05	< 0.001	12	53719903
cg23737407	1	0.045028862	7.71E-05	< 0.001	X	40029094	BCOR;BCOR
cg04099180	1	0.045118218	7.76E-05	< 0.001	17	46662651
cg27292667	1	0.045118218	7.77E-05	< 0.001	16	1049628
cg02052774	1	0.045118218	7.79E-05	< 0.001	4	86396080	ARHGAP24
cg11979621	1	0.045118218	7.82E-05	< 0.001	7	155562188	RBM33
cg18513062	1	0.045118218	7.83E-05	< 0.001	17	763049	NXN
cg00524023	1	0.045118218	7.83E-05	< 0.001	6	40886605
cg01276128	1	0.045118218	7.84E-05	< 0.001	19	39138334	ACTN4;ACTN4
cg02336827	1	0.045118218	7.84E-05	< 0.001	3	45636190	LIMD1
cg24858417	1	0.045118218	7.85E-05	< 0.001	7	2057703	MAD1L1;MAD1L1;MAD1L1
cg19911850	1	0.045118218	7.86E-05	< 0.001	1	228199892	WNT3A
cg07836592	1	0.045118218	7.87E-05	< 0.001	1	8002425
cg19732831	1	0.045118218	7.88E-05	< 0.001	19	1889287
cg05584070	1	0.045118218	7.89E-05	< 0.001	13	111329221	CARS2
cg10406027	1	0.045118218	7.90E-05	0.001	16	11876912	ZC3H7A
cg17099016	1	0.045118218	7.91E-05	< 0.001	11	17568889
cg12961069	1	0.045118218	7.91E-05	< 0.001	22	39685780
cg11651932	1	0.045118218	7.92E-05	< 0.001	8	1327546
cg06660385	1	0.045118218	7.95E-05	< 0.001	3	49944155
cg21659431	1	0.045118218	7.95E-05	< 0.001	15	98837004
cg23229610	1	0.045118218	7.95E-05	< 0.001	1	6841125
cg02860108	1	0.045118218	7.95E-05	< 0.001	7	157695230	PTPRN2;PTPRN2;PTPRN2
cg22495211	1	0.045118218	7.96E-05	< 0.001	7	56514965	LOC650226
cg17230773	1	0.045118218	7.96E-05	< 0.001	7	142494148
cg21214969	1	0.045118218	7.98E-05	< 0.001	1	114449926	DCLRE1B
cg22694087	1	0.045118218	7.98E-05	0.001	3	128273476
cg26232412	1	0.045118218	8.00E-05	0.001	15	40600635	PLCB2
cg21843755	1	0.045118218	8.00E-05	< 0.001	2	71558577	ZNF638;ZNF638
cg03713585	1	0.045118218	8.00E-05	< 0.001	2	175693153	CHN1;CHN1
cg05564293	1	0.045118218	8.00E-05	< 0.001	6	33252737	WDR46;WDR46
cg04008913	1	0.045118218	8.01E-05	< 0.001	3	43327465	SNRK;SNRK
cg16292933	1	0.045118218	8.05E-05	< 0.001	12	51795346
cg21476000	1	0.045118218	8.06E-05	< 0.001	12	54430684	HOXC4
cg02707071	1	0.045118218	8.08E-05	< 0.001	7	27143806	HOXA2
cg23994468	1	0.045118218	8.10E-05	< 0.001	19	56147306
cg19446358	1	0.045118218	8.11E-05	< 0.001	7	150833526	AGAP3
cg15472658	1	0.045118218	8.11E-05	< 0.001	11	68802829
cg22879316	1	0.045118218	8.11E-05	< 0.001	2	127973314
cg07213487	1	0.045118218	8.12E-05	< 0.001	7	98603561	TRRAP
cg17456644	1	0.045118218	8.12E-05	< 0.001	17	25879003	KSR1
cg01883777	1	0.045118218	8.13E-05	< 0.001	22	38201848	H1F0
cg13740709	1	0.045118218	8.13E-05	< 0.001	3	128712555	KIAA1257
cg07411238	1	0.045118218	8.13E-05	< 0.001	12	58022029	B4GALNT1
cg11143486	1	0.045118218	8.14E-05	< 0.001	1	918415	C1orf170
cg20697257	1	0.045118218	8.14E-05	< 0.001	19	39903534	PLEKHG2
cg00213044	1	0.045118218	8.15E-05	< 0.001	12	52886438	KRT6A
cg22619412	1	0.045118218	8.15E-05	< 0.001	19	676009	FSTL3
cg05823818	1	0.04526052	8.19E-05	< 0.001	12	123758853
cg08635130	1	0.04526052	8.20E-05	< 0.001	1	33430450	RNF19B;RNF19B
cg15926671	1	0.04526052	8.20E-05	< 0.001	14	75078283	LTBP2
cg21625007	1	0.045297645	8.23E-05	0.001	2	221813859
cg13172724	1	0.045297645	8.23E-05	< 0.001	17	79003523	FLJ90757
cg07617163	1	0.045336621	8.25E-05	< 0.001	11	71185649	NADSYN1
cg01735558	1	0.045336621	8.27E-05	< 0.001	16	960144	LMF1
cg08333703	1	0.045336621	8.27E-05	< 0.001	19	35225315	ZNF181;ZNF181
cg06023345	1	0.045336621	8.28E-05	< 0.001	8	127568650	FAM84B
cg00252230	1	0.045336621	8.28E-05	< 0.001	6	66013901	EYS
cg03984866	1	0.04541698	8.32E-05	< 0.001	4	8161776	ABLIM2;ABLIM2;ABLIM2;ABLIM2;ABLIM2;ABLIM2;ABLIM2
cg19112957	1	0.04541698	8.32E-05	< 0.001	11	47736463	AGBL2
cg07886017	1	0.04541698	8.33E-05	< 0.001	16	801373
cg08261032	1	0.045429922	8.34E-05	< 0.001	1	23886002	ID3;ID3
cg14617608	1	0.04561353	8.38E-05	< 0.001	9	33078216
cg18492210	1	0.045623382	8.39E-05	< 0.001	5	31796424
cg11718113	1	0.045627328	8.41E-05	< 0.001	1	16011424	PLEKHM2
cg07613361	1	0.045627328	8.42E-05	< 0.001	18	76730840
cg18113596	1	0.045627328	8.42E-05	0.001	7	57247912	LOC642006
cg03172341	1	0.045693788	8.44E-05	< 0.001	8	141577150	EIF2C2;EIF2C2
cg09373597	1	0.045717711	8.46E-05	< 0.001	3	138667775	C3orf72
cg14823389	1	0.045717711	8.47E-05	< 0.001	7	101398152
cg06075652	1	0.045824712	8.49E-05	< 0.001	16	86253508
cg12491114	1	0.045912682	8.52E-05	< 0.001	17	39685524	KRT19
cg10016770	1	0.045912682	8.53E-05	< 0.001	1	244805996
cg04978279	1	0.045929848	8.55E-05	< 0.001	11	44538125
cg02871554	1	0.045929848	8.56E-05	< 0.001	18	21170124
cg08960549	1	0.045929848	8.56E-05	< 0.001	17	7960424
cg19777771	1	0.0459937	8.59E-05	< 0.001	17	30676863	ZNF207;MIR632;ZNF207;ZNF207
cg07596299	1	0.0459937	8.60E-05	< 0.001	11	71824057	C11orf51
cg01438090	1	0.0459937	8.62E-05	< 0.001	11	30502936	MPPED2;MPPED2
cg11528033	1	0.0459937	8.62E-05	< 0.001	1	1890152	KIAA1751
cg25518400	1	0.0459937	8.64E-05	< 0.001	6	49517153	C6orf141
cg19652678	1	0.0459937	8.65E-05	< 0.001	17	73975160	ACOX1;ACOX1;ACOX1;ACOX1;C17orf106
cg15903032	1	0.0459937	8.67E-05	< 0.001	10	101297605
cg00517261	1	0.0459937	8.67E-05	< 0.001	12	323801	SLC6A12;SLC6A12;SLC6A12
cg24643417	1	0.0459937	8.68E-05	0.001	9	503937	KANK1
cg00737556	1	0.0459937	8.68E-05	< 0.001	14	76013302	BATF
cg13023623	1	0.0459937	8.69E-05	< 0.001	14	57276257	OTX2
cg23600944	1	0.0459937	8.70E-05	< 0.001	20	58304601	PHACTR3;PHACTR3;PHACTR3
cg19741359	1	0.0459937	8.70E-05	< 0.001	2	73429176	NOTO
cg20530117	1	0.0459937	8.71E-05	< 0.001	17	71744433
cg20041873	1	0.0459937	8.72E-05	< 0.001	7	94286669	SGCE;PEG10;SGCE;PEG10;SGCE
cg16013223	1	0.046061281	8.74E-05	0.001	8	56437691	XKR4
cg11455386	1	0.046061672	8.75E-05	0.001	1	2458039	PANK4
cg18451310	1	0.046075264	8.76E-05	< 0.001	22	42017231	PPPDE2;XRCC6
cg07592513	1	0.046075264	8.79E-05	< 0.001	19	49994239	SNORD35A;RPL13AP5;RPL13A
cg09760574	1	0.046075264	8.79E-05	< 0.001	20	34605662	C20orf152
cg08447200	1	0.046075264	8.80E-05	0.001	22	50617460	PANX2;PANX2;PANX2
cg14446942	1	0.046075264	8.81E-05	< 0.001	10	33248087	ITGB1;ITGB1
cg00398617	1	0.046075264	8.82E-05	< 0.001	8	145234951	HEATR7A;HEATR7A;HEATR7A
cg01605984	1	0.046075264	8.84E-05	< 0.001	9	136216154	SNORD24;SNORD36B;MED22;RPL7A;MED22;SNORD36A
cg25345659	1	0.046075264	8.84E-05	< 0.001	1	7409003	CAMTA1
cg09432136	1	0.046075264	8.85E-05	< 0.001	19	1818466	REXO1
cg16833518	1	0.046075264	8.85E-05	< 0.001	4	3522850	LRPAP1
cg01513307	1	0.046075264	8.86E-05	< 0.001	6	108479557
cg09834822	1	0.046075264	8.88E-05	< 0.001	16	89178203	ACSF3;ACSF3;ACSF3
cg18474180	1	0.046075264	8.92E-05	< 0.001	11	67979160	SUV420H1;SUV420H1
cg17525102	1	0.046075264	8.92E-05	< 0.001	14	29236221	FOXG1
cg25738529	1	0.046075264	8.93E-05	< 0.001	12	49938018	KCNH3
cg03321503	1	0.046075264	8.94E-05	< 0.001	6	91320082
cg04861640	1	0.046075264	8.96E-05	0.001	6	28234605	ZNF187;ZNF187;ZNF187
cg14821045	1	0.046075264	8.97E-05	< 0.001	19	43271058	PSG8;PSG8;PSG8
cg17185543	1	0.046075264	8.98E-05	< 0.001	9	139760589	EDF1;EDF1
cg04855977	1	0.046075264	8.99E-05	< 0.001	X	128977653	ZDHHC9;ZDHHC9
cg23636032	1	0.046075264	8.99E-05	0.001	1	17026786	ESPNP
cg17923945	1	0.046075264	9.00E-05	< 0.001	5	159656366	FABP6;FABP6;FABP6
cg23248885	1	0.046075264	9.01E-05	0.001	14	77282398
cg19712813	1	0.046075264	9.01E-05	< 0.001	1	27322021	TRNP1
cg16879549	1	0.046075264	9.01E-05	< 0.001	17	7146439	GABARAP
cg23907108	1	0.046075264	9.02E-05	< 0.001	11	64405993	NRXN2;NRXN2;NRXN2
cg27600084	1	0.046075264	9.02E-05	< 0.001	12	12264075
cg01244124	1	0.046075264	9.03E-05	< 0.001	15	71056115	UACA
cg01161644	1	0.046075264	9.03E-05	< 0.001	16	28270238
cg11908531	1	0.046075264	9.03E-05	< 0.001	7	144100630	NOBOX
cg02086195	1	0.046117244	9.05E-05	< 0.001	1	12656232	DHRS3
cg17710911	1	0.046117244	9.07E-05	0.002	6	159058661	DYNLT1
cg09573585	1	0.046117244	9.07E-05	< 0.001	10	88728128	C10orf116
cg18628732	1	0.046206338	9.10E-05	< 0.001	6	30095295
cg10806645	1	0.046255203	9.12E-05	< 0.001	2	238640512	LRRFIP1;LRRFIP1;LRRFIP1;LRRFIP1;LRRFIP1
cg22660542	1	0.046255203	9.14E-05	< 0.001	12	54402431	HOXC8
cg23109891	1	0.046255203	9.14E-05	< 0.001	22	38379218	SOX10
cg00589002	1	0.046255203	9.15E-05	< 0.001	1	3606082	TP73;TP73;TP73;TP73
cg24678163	1	0.046293149	9.16E-05	< 0.001	13	52769951	THSD1P
cg09436495	1	0.046308449	9.18E-05	< 0.001	17	25691027
cg04837309	1	0.046517612	9.23E-05	< 0.001	7	101559576	CUX1;CUX1;CUX1
cg06524165	1	0.046722485	9.28E-05	< 0.001	13	30948114	LOC100188949
cg00927699	1	0.046918799	9.33E-05	< 0.001	21	46493289	ADARB1;C21orf122;ADARB1;ADARB1;ADARB1;ADARB1;ADARB1;ADARB1
cg19550914	1	0.046918799	9.34E-05	< 0.001	3	52084505	DUSP7
cg13575499	1	0.046929931	9.35E-05	< 0.001	14	37667833	MIPOL1
cg23717187	1	0.046930209	9.36E-05	< 0.001	17	38211166	MED24;MED24
cg10891482	1	0.046930209	9.38E-05	< 0.001	11	60467228	MS4A8B;MS4A8B
cg20413392	1	0.046930209	9.38E-05	< 0.001	9	131155013	MIR219-2
cg24332002	1	0.047071658	9.43E-05	0.001	1	22228582	HSPG2
cg00399591	1	0.047071658	9.43E-05	< 0.001	16	18802159	RPS15A;RPS15A
cg11180083	1	0.047071658	9.43E-05	< 0.001	14	103374714
cg27393487	1	0.047074567	9.44E-05	< 0.001	19	15661527	CYP4F22
cg22974467	1	0.047093388	9.47E-05	< 0.001	11	77168514	PAK1;PAK1
cg22333888	1	0.047093388	9.49E-05	< 0.001	20	3663421	ADAM33;ADAM33
cg08943714	1	0.047093388	9.50E-05	< 0.001	6	139470282	HECA
cg27008631	1	0.047093388	9.50E-05	< 0.001	19	49176342	NTN5;SEC1
cg22424746	1	0.047093388	9.51E-05	< 0.001	1	117753313	VTCN1
cg04537170	1	0.047093388	9.52E-05	< 0.001	17	38485453	RARA;RARA;RARA
cg09428846	1	0.047093388	9.55E-05	< 0.001	11	47584600
cg01055562	1	0.047093388	9.55E-05	< 0.001	1	230777685	COG2;COG2
cg14778169	1	0.047093388	9.55E-05	< 0.001	7	82073751	CACNA2D1
cg01191902	1	0.047093388	9.56E-05	0.001	X	48931851	PRAF2
cg04360491	1	0.047093388	9.59E-05	< 0.001	11	47600569	NDUFS3;KBTBD4;KBTBD4;NDUFS3;KBTBD4
cg17338448	1	0.047093388	9.59E-05	< 0.001	17	53045027	COX11;COX11;COX11;COX11;STXBP4;COX11
cg15088000	1	0.047093388	9.59E-05	< 0.001	19	40724308	TTC9B
cg06025036	1	0.047093388	9.60E-05	< 0.001	11	1689461	HCCA2
cg07405362	1	0.047093388	9.61E-05	< 0.001	20	60967344	CABLES2
cg25557175	1	0.047093388	9.62E-05	< 0.001	11	32193776
cg05221738	1	0.047093388	9.63E-05	< 0.001	6	168628407
cg15153175	1	0.047093388	9.63E-05	< 0.001	2	240428153
cg21649051	1	0.047093388	9.64E-05	< 0.001	1	85514340	MCOLN3
cg24112091	1	0.047093388	9.65E-05	< 0.001	11	69683619
cg25426776	1	0.047093388	9.66E-05	< 0.001	17	48226898	PPP1R9B
cg00039441	1	0.047093388	9.66E-05	< 0.001	2	176957473	HOXD13
cg26841538	1	0.047093388	9.67E-05	< 0.001	15	101568393	LRRK1
cg12613382	1	0.047113031	9.69E-05	< 0.001	12	132663883
cg11582617	1	0.047113031	9.71E-05	< 0.001	6	158589302	SERAC1;SERAC1;GTF2H5
cg17006315	1	0.047113031	9.72E-05	< 0.001	7	100959771	RABL5;RABL5;RABL5;RABL5
cg04786142	1	0.047113031	9.72E-05	< 0.001	1	234908381
cg18153437	1	0.047113031	9.72E-05	< 0.001	15	93152738
cg23048660	1	0.047192259	9.75E-05	< 0.001	19	45004795	ZNF180
cg17094688	1	0.047192259	9.76E-05	< 0.001	17	17380209	MED9
cg20775508	1	0.047192259	9.77E-05	< 0.001	20	44996230	ELMO2;ELMO2
cg08107017	1	0.047245051	9.80E-05	< 0.001	14	74706934	VSX2
cg12999579	1	0.047245051	9.82E-05	< 0.001	2	25438726
cg17767484	1	0.047245051	9.82E-05	< 0.001	6	36238230	PNPLA1;PNPLA1;PNPLA1
cg08511485	1	0.047245051	9.82E-05	< 0.001	3	168945731	MECOM
cg16829306	1	0.047245051	9.83E-05	< 0.001	1	21671508	ECE1
cg14345213	1	0.047265238	9.84E-05	< 0.001	9	100176407	TDRD7
cg01515534	1	0.047330774	9.87E-05	< 0.001	19	42415665
cg00145596	1	0.047354141	9.89E-05	< 0.001	16	81813706	PLCG2
cg14563732	1	0.047354141	9.90E-05	< 0.001	8	143474839	TSNARE1
cg21959036	1	0.047354141	9.90E-05	0.001	4	129733057	PHF17;PHF17
cg14711690	1	0.04740683	9.93E-05	< 0.001	1	226925082	ITPKB
cg19761304	1	0.04740683	9.94E-05	< 0.001	19	18980103	GDF1;LASS1
cg00826520	1	0.04740683	9.95E-05	< 0.001	14	103683770
cg23030903	1	0.04740683	9.96E-05	< 0.001	3	9908764	CIDEC
cg00076653	1	0.04740683	9.96E-05	0.001	4	15341878	C1QTNF7
cg21946824	1	0.04740683	9.97E-05	< 0.001	3	173116238	NLGN1
cg22306579	1	0.047453574	1.00E-04	< 0.001	6	31869057	ZBTB12
cg22012981	1	0.047453574	0.000100075	< 0.001	3	58522689	ACOX2
cg03200120	1	0.047453574	0.000100133	< 0.001	6	29641443	ZFP57
cg06824006	1	0.047453574	0.000100391	0.001	10	5523110
cg01538166	1	0.047453574	0.000100462	< 0.001	17	17743987
cg26938334	1	0.047453574	0.000100693	0.001	14	94849747	SERPINA1;SERPINA1;SERPINA1;SERPINA1;SERPINA1;SERPINA1;SERPINA1;SERPINA1;SERPINA1;SERPINA1;SERPINA1
cg23246789	1	0.047453574	0.0001007	< 0.001	2	179316083	PRKRA;DFNB59;PRKRA;PRKRA;MIR548N
cg22656275	1	0.047453574	0.000100851	< 0.001	X	48685303
cg22443510	1	0.047453574	0.000100878	< 0.001	7	73062083
cg13168187	1	0.047453574	0.000100958	< 0.001	2	159523681	PKP4;PKP4
cg14505667	1	0.047453574	0.000100997	< 0.001	9	130981745	DNM1;DNM1
cg10107473	1	0.047453574	0.00010102	< 0.001	2	46566094	EPAS1
cg27229664	1	0.047453574	0.000101067	< 0.001	16	85096666	KIAA0513
cg23284292	1	0.047489396	0.000101284	< 0.001	8	1733883	CLN8
cg02981703	1	0.047489396	0.000101433	< 0.001	1	9005734	CA6
cg05197447	1	0.047489396	0.000101524	< 0.001	15	91642909	SV2B;SV2B
cg00960790	1	0.047489396	0.000101614	0.002	16	15247312
cg20761187	1	0.047489396	0.000101633	< 0.001	11	133900924	LOC100128239
cg21385052	1	0.047654142	0.00010219	< 0.001	1	149903249	MTMR11;MTMR11
cg09959585	1	0.047654142	0.000102263	< 0.001	14	103570855	C14orf73
cg09486594	1	0.047654142	0.000102325	< 0.001	19	57968455	VN1R1
cg05008366	1	0.047654142	0.000102378	0.001	5	169225981	DOCK2
cg24513433	1	0.04769013	0.000102553	< 0.001	18	47088234	LIPG
cg04382643	1	0.047693248	0.000102658	< 0.001	19	45849853	KLC3
cg02104967	1	0.047741706	0.000102933	< 0.001	17	1386368	MYO1C;MYO1C;MYO1C
cg24394336	1	0.047741706	0.000103098	0.001	1	17962705	ARHGEF10L;ARHGEF10L
cg12700039	1	0.047741706	0.000103124	< 0.001	17	77925938	TBC1D16
cg01143569	1	0.047741706	0.000103255	< 0.001	3	51533805	VPRBP
cg04845871	1	0.047741706	0.000103328	< 0.001	1	207996319
cg25755953	1	0.047741706	0.000103396	< 0.001	17	26926457	SPAG5
cg06623935	1	0.047741706	0.000103451	< 0.001	1	214159131
cg14519664	1	0.047792251	0.000103659	< 0.001	9	20356459	MLLT3
cg23186534	1	0.047821607	0.000103832	< 0.001	12	57943421	KIF5A
cg09239591	1	0.047821607	0.00010392	< 0.001	2	31638511	XDH
cg08832799	1	0.047853518	0.000104087	< 0.001	19	7895133	EVI5L
cg13208832	1	0.047940168	0.000104375	< 0.001	4	187065831	FAM149A
cg01397619	1	0.048009934	0.000104682	< 0.001	5	146606681
cg22512973	1	0.048009934	0.000104725	< 0.001	7	73113710	STX1A;STX1A
cg27212232	1	0.048009934	0.000104929	< 0.001	20	53091600	DOK5
cg14602222	1	0.048009934	0.000105065	< 0.001	12	1025663	RAD52
cg04536951	1	0.048009934	0.000105118	< 0.001	19	9268775	ZNF317
cg22114489	1	0.048009934	0.000105135	< 0.001	7	101398177
cg01166685	1	0.048009934	0.000105257	< 0.001	10	94608070	EXOC6;EXOC6
cg17050724	1	0.048009934	0.000105318	0.001	17	79008885	FLJ90757;BAIAP2;BAIAP2;BAIAP2;BAIAP2
cg22693493	1	0.048017682	0.000105444	< 0.001	5	172044942
cg19106179	1	0.048017682	0.000105532	0.002	7	2082434	MAD1L1;MAD1L1;MAD1L1
cg25553665	1	0.048120927	0.000105859	< 0.001	4	95678939	BMPR1B
cg12320039	1	0.0481735	0.000106247	< 0.001	6	32118204	PRRT1
cg19435859	1	0.0481735	0.000106356	< 0.001	17	2593076	KIAA0664
cg13333267	1	0.0481735	0.000106385	< 0.001	3	50196135	SEMA3F
cg26134619	1	0.0481735	0.000106572	0.001	4	17325429
cg12499872	1	0.0481735	0.000106687	< 0.001	16	58019893	TEPP;TEPP
cg19669385	1	0.0481735	0.000106708	< 0.001	17	800263	NXN
cg10150176	1	0.0481735	0.000106712	< 0.001	20	4990973	SLC23A2
cg26288502	1	0.0481735	0.000106768	< 0.001	8	10421582
cg03828603	1	0.048229578	0.000107058	< 0.001	17	43128308	DCAKD;DCAKD
cg20939084	1	0.048229578	0.000107253	< 0.001	3	147109784	ZIC4;ZIC4;ZIC4;ZIC4;ZIC4
cg26986180	1	0.048229578	0.000107428	< 0.001	12	124246525	DNAH10
cg13024471	1	0.048229578	0.000107446	< 0.001	7	150690733	NOS3;NOS3;NOS3;NOS3
cg24587297	1	0.048229578	0.00010757	< 0.001	2	151534222
cg19856897	1	0.048229578	0.000107575	< 0.001	7	142495846
cg04084436	1	0.048229578	0.000107588	< 0.001	19	17633589	FAM129C;FAM129C
cg13717817	1	0.048237829	0.000107705	< 0.001	3	57177391	IL17RD
cg06790326	1	0.048358423	0.000108184	< 0.001	1	36620870	MAP7D1
cg13605327	1	0.048358423	0.000108449	< 0.001	10	47057436
cg11842752	1	0.048358423	0.00010845	< 0.001	6	32188695	NOTCH4
cg25454804	1	0.048358423	0.000108549	0.001	6	126660984	C6orf173
cg14029994	1	0.048358423	0.00010863	< 0.001	6	158589857	SERAC1;GTF2H5
cg10242496	1	0.048358423	0.000108655	< 0.001	6	137242316	SLC35D3
cg03765260	1	0.048358423	0.000108699	0.001	1	28423399	LOC653566
cg26265468	1	0.048358423	0.000108772	< 0.001	19	20189702	ZNF90
cg21743907	1	0.048533582	0.000109304	< 0.001	7	129423053
cg06296553	1	0.048533582	0.000109391	< 0.001	12	124810874	NCOR2;NCOR2
cg01204844	1	0.048533582	0.000109468	< 0.001	22	40437423
cg07016605	1	0.048533582	0.000109589	< 0.001	17	80194706	SLC16A3;SLC16A3;SLC16A3
cg04948524	1	0.048533582	0.000109665	< 0.001	11	106889557	GUCY1A2
cg17435824	1	0.048650759	0.00011003	< 0.001	12	116944220
cg07398429	1	0.048810373	0.000110531	< 0.001	X	30260301	MAGEB4
cg23005057	1	0.048810373	0.000110595	< 0.001	2	27170308	DPYSL5
cg27081745	1	0.048810373	0.000110719	< 0.001	5	67627382
cg07387813	1	0.048810373	0.000110816	< 0.001	3	40499408	RPL14;RPL14
cg19546207	1	0.048810373	0.000110894	< 0.001	14	89493095
cg09899185	1	0.048884249	0.000111201	< 0.001	5	50695720
cg06137651	1	0.048884249	0.000111263	< 0.001	X	46940664	RGN;RGN
cg04975617	1	0.048895901	0.000111391	< 0.001	1	227922304	SNAP47;JMJD4;JMJD4
cg07405182	1	0.049019525	0.000111794	< 0.001	1	40598455
cg02091808	1	0.049019525	0.000111874	< 0.001	5	67780261
cg02119938	1	0.049046372	0.000112036	< 0.001	15	78505051	ACSBG1
cg13760670	1	0.049173291	0.00011252	< 0.001	20	32274378	E2F1
cg07230446	1	0.049173291	0.000112529	< 0.001	2	233561722	GIGYF2;GIGYF2;GIGYF2;GIGYF2
cg01820374	1	0.049193434	0.0001127	< 0.001	12	6882083	LAG3
cg20354859	1	0.049193434	0.000112806	< 0.001	2	220115252	TUBA4A
cg00581154	1	0.049193434	0.00011305	0.001	1	3123695	PRDM16;PRDM16
cg05014245	1	0.049193434	0.000113246	0.001	10	82172262	C10orf58;C10orf58
cg00968461	1	0.049193434	0.000113447	0.001	12	69678000
cg02636461	1	0.049193434	0.000113452	< 0.001	16	69148474	HAS3;HAS3
cg12658897	1	0.049193434	0.000113498	< 0.001	11	60918586	VPS37C
cg13924996	1	0.049193434	0.000113774	< 0.001	11	67053829	ADRBK1
cg00364557	1	0.049193434	0.000113782	< 0.001	12	109524566	USP30
cg15701111	1	0.049193434	0.00011382	< 0.001	12	52685334	KRT81
cg16396919	1	0.049193434	0.000113992	< 0.001	12	54521807	LOC400043
cg17023149	1	0.049193434	0.000114118	0.001	4	13536504
cg24307102	1	0.049193434	0.000114123	< 0.001	6	126549492
cg11362604	1	0.049193434	0.000114177	< 0.001	15	37389585	MEIS2;MEIS2;MEIS2;MEIS2;MEIS2;MEIS2;MEIS2
cg16964389	1	0.049193434	0.000114278	< 0.001	10	118925704
cg17888554	1	0.049193434	0.000114355	< 0.001	17	41833324	SOST
cg01907426	1	0.049193434	0.000114494	< 0.001	1	177817086
cg17453252	1	0.049193434	0.000114574	< 0.001	13	110964116	COL4A2
cg01748193	1	0.049193434	0.000114581	< 0.001	11	64335575	SLC22A11
cg04352310	1	0.049193434	0.000114621	0.001	19	12472690	ZNF442
cg03571225	1	0.049193434	0.000114753	< 0.001	17	54991993	TRIM25
cg01860189	1	0.049193434	0.000114804	0.002	12	7858763
cg25156118	1	0.049217928	0.000114963	< 0.001	19	39799137	LRFN1
cg02932167	1	0.049243285	0.000115381	< 0.001	2	233352951	ECEL1
cg19039672	1	0.049243285	0.000115387	0.001	17	34845115	ZNHIT3
cg04673565	1	0.049243285	0.000115498	< 0.001	6	167680447
cg13273097	1	0.049243285	0.0001155	< 0.001	3	152879313	RAP2B
cg27092935	1	0.049243285	0.000115529	< 0.001	7	100744067
cg06407137	1	0.049260602	0.000115671	< 0.001	17	72527515	CD300LB
cg01170276	1	0.049320597	0.000115983	< 0.001	11	64614859
cg14395791	1	0.049320597	0.000116069	< 0.001	9	140166606	COBRA1
cg04734688	1	0.049320597	0.000116165	< 0.001	11	17229674
cg13500195	1	0.049320597	0.000116223	< 0.001	1	226891357	ITPKB
cg16919093	1	0.049320597	0.00011632	< 0.001	17	41216320	BRCA1;BRCA1;BRCA1;BRCA1;BRCA1;BRCA1
cg11011512	1	0.049356674	0.000116582	< 0.001	12	131303247	STX2;STX2
cg27392771	1	0.049356674	0.000116608	< 0.001	19	13125851	NFIX
cg14196395	1	0.049430708	0.000116885	0.001	2	71823517	DYSF;DYSF;DYSF;DYSF;DYSF;DYSF;DYSF;DYSF;DYSF;DYSF;DYSF;DYSF;DYSF;DYSF
cg26896748	1	0.0494326	0.000116991	< 0.001	11	2861064	KCNQ1;KCNQ1
cg24826502	1	0.049513524	0.00011744	< 0.001	3	128997671	C3orf37;C3orf37
cg03900195	1	0.049513524	0.000117478	0.001	21	37757883	CHAF1B
cg11711057	1	0.049513524	0.000117489	< 0.001	12	107974444	BTBD11;BTBD11
cg04831656	1	0.049538622	0.000117651	< 0.001	3	42054195
cg16767506	1	0.04954086	0.000117913	< 0.001	7	142494244
cg18282388	1	0.04954086	0.00011796	< 0.001	11	129716470	TMEM45B
cg22456479	1	0.04954086	0.000117962	0.001	12	113793985
cg11349715	1	0.049558343	0.000118142	0.001	2	54557882	C2orf73
cg20270653	1	0.049558343	0.000118385	< 0.001	7	70962720	WBSCR17
cg25304198	1	0.049558343	0.000118447	< 0.001	13	51168711
cg01261535	1	0.049558343	0.000118458	0.001	16	4897216	UBN1;GLYR1
cg17841782	1	0.049558343	0.000118609	< 0.001	1	59762205	FGGY;FGGY
cg03339817	1	0.049558343	0.000118677	< 0.001	2	128458281	SFT2D3
cg26263766	1	0.049558343	0.000118718	0.001	19	58739734	ZNF544
cg13938909	1	0.049585786	0.000118899	< 0.001	1	89873226	LOC400759
cg22878441	1	0.049585786	0.000118988	< 0.001	3	159756648
cg10820931	1	0.049599151	0.000119255	< 0.001	10	118154247
cg01700035	1	0.049599151	0.000119256	< 0.001	16	31077783	ZNF668
cg16530956	1	0.049599151	0.000119327	< 0.001	20	50769162	ZFP64;ZFP64;ZFP64;ZFP64
cg16638580	1	0.049675381	0.000119749	< 0.001	19	39890911	MED29
cg02812891	1	0.049675381	0.000119847	< 0.001	2	233251773	ECEL1P2
cg14025844	1	0.049675381	0.000120078	< 0.001	22	45560366	NUP50;NUP50
cg03712965	1	0.049675381	0.000120083	< 0.001	6	153280770
cg05207048	1	0.049675381	0.000120106	< 0.001	5	167513456	ODZ2
cg23023394	1	0.049675381	0.000120124	0.001	22	18957880	DGCR5
cg06377716	1	0.049754925	0.000120419	0.001	16	4311936	TFAP4
cg15252509	1	0.04979188	0.000120693	< 0.001	18	56337165	MALT1;MALT1
cg08612467	1	0.04979188	0.000120713	< 0.001	17	47573590	NGFR
cg21807925	1	0.049816686	0.00012105	< 0.001	17	74723576	C17orf95;JMJD6;JMJD6
cg22931466	1	0.049816686	0.000121109	0.001	8	143427631	TSNARE1
cg08276138	1	0.049816686	0.00012114	< 0.001	15	42873451	STARD9
cg18755942	1	0.049816686	0.000121247	< 0.001	3	138666719	FOXL2;C3orf72
cg01419757	1	0.049816686	0.000121351	< 0.001	11	101918171	C11orf70
cg21420674	1	0.049816686	0.000121389	< 0.001	1	2713926
cg14851482	1	0.050021127	0.00012199	< 0.001	20	10198732	SNAP25;SNAP25
cg24867665	1	0.050032716	0.000122122	< 0.001	10	13546094	BEND7;BEND7
cg14304073	1	0.050099042	0.000122759	< 0.001	14	91691190	C14orf159;C14orf159;C14orf159;C14orf159;C14orf159
cg21550107	1	0.050099042	0.000123092	< 0.001	5	141846318
cg15589427	1	0.050099042	0.000123253	< 0.001	3	195539395	MUC4;MUC4;MUC4
cg03023068	1	0.050099042	0.000123318	< 0.001	2	27486122	SLC30A3
cg08421934	1	0.050099042	0.000123395	< 0.001	6	33942413
cg19656070	1	0.050099042	0.000123442	< 0.001	17	3571978	TMEM93;TAX1BP3;TMEM93
cg20232060	1	0.050099042	0.000123485	< 0.001	3	141457873	RNF7;RNF7
cg03704673	1	0.050099042	0.000123586	< 0.001	17	4692287	GLTPD2;GLTPD2
cg17968836	1	0.050099042	0.000123798	< 0.001	12	125122912
cg09084085	1	0.050099042	0.000123818	< 0.001	4	1368432	KIAA1530
cg22048228	1	0.050099042	0.000124048	< 0.001	1	3585225	TP73
cg02701080	1	0.050099042	0.00012408	< 0.001	21	38078431	SIM2;SIM2
cg27317694	1	0.050099042	0.000124099	< 0.001	13	49105050	RCBTB2
cg13378656	1	0.050099042	0.000124141	< 0.001	7	142494492
cg05877788	1	0.050099042	0.000124169	< 0.001	17	27899874	TP53I13
cg25035376	1	0.050099042	0.000124228	0.001	12	57943261	KIF5A
cg06468208	1	0.050099042	0.000124294	< 0.001	11	842622	TSPAN4;TSPAN4;TSPAN4;TSPAN4;POLR2L;TSPAN4;TSPAN4
cg24882673	1	0.050099042	0.000124296	< 0.001	8	40625224	ZMAT4;ZMAT4
cg11394600	1	0.050099042	0.000124296	< 0.001	7	111721233	DOCK4
cg21151769	1	0.050099042	0.000124348	0.001	20	30946476	ASXL1;ASXL1;ASXL1;ASXL1
cg09476149	1	0.050108468	0.000124474	< 0.001	16	3767869	TRAP1
cg02225599	1	0.050228002	0.000124875	< 0.001	7	27143252	HOXA2
cg20743628	1	0.050245899	0.000125022	0.001	7	65664128
cg22232695	1	0.050332452	0.000125342	< 0.001	19	36156356	UPK1A
cg05279901	1	0.050350996	0.000125491	< 0.001	19	42498662	ATP1A3
cg19147912	1	0.050423794	0.000125958	< 0.001	17	17596386	RAI1
cg02155184	1	0.050423794	0.000125987	< 0.001	1	110087241	GPR61
cg09137533	1	0.050423794	0.000126102	< 0.001	22	46469091
cg01777121	1	0.050423794	0.00012618	0.001	3	55517224	WNT5A
cg12291519	1	0.050423794	0.000126236	< 0.001	10	43950823	ZNF487
cg24217567	1	0.050423794	0.000126296	< 0.001	2	208636228
cg24630426	1	0.050486413	0.000126557	< 0.001	15	68273534
cg02160627	1	0.050506993	0.000126712	0.001	19	14517447	CD97;CD97;CD97
cg13485469	1	0.050610282	0.000127217	0.001	9	120174870	ASTN2;ASTN2;ASTN2
cg23592645	1	0.050610282	0.000127267	< 0.001	1	88065641
cg06646757	1	0.050610282	0.000127501	0.001	2	175211131
cg10400390	1	0.050610282	0.000127503	< 0.001	1	27853797
cg26953469	1	0.050610282	0.000127554	< 0.001	10	31872296
cg12484113	1	0.050610282	0.000127597	< 0.001	1	27898757	AHDC1
cg03443331	1	0.050660593	0.000127828	< 0.001	2	97302668	KIAA1310;KIAA1310
cg01131735	1	0.050806115	0.000128306	< 0.001	17	39968419	FKBP10;SC65;SC65
cg04247720	1	0.050806115	0.000128405	< 0.001	5	172261327	ERGIC1;ERGIC1
cg19759481	1	0.050824344	0.000128556	< 0.001	7	27183401	HOXA5
cg17387670	1	0.050838291	0.000128696	0.001	7	44281560	CAMK2B;CAMK2B;CAMK2B;CAMK2B;CAMK2B;CAMK2B;CAMK2B;CAMK2B
cg17344420	1	0.050846466	0.000128821	< 0.001	7	2608336	IQCE;IQCE
cg04107140	1	0.05085148	0.000129028	< 0.001	4	3768081	ADRA2C
cg26189873	1	0.05085148	0.000129183	< 0.001	15	59665285	MYO1E
cg03729508	1	0.05085148	0.000129197	< 0.001	19	10563615	PDE4A;PDE4A;PDE4A;PDE4A
cg04367503	1	0.05085148	0.000129253	< 0.001	19	13121571	NFIX
cg14755831	1	0.050880652	0.000129432	< 0.001	22	19279882	CLTCL1;CLTCL1
cg14544632	1	0.050982996	0.000129797	< 0.001	11	3493045
cg12079303	1	0.050990701	0.000130077	< 0.001	1	61547163	NFIA;NFIA;NFIA;NFIA
cg08240539	1	0.050990701	0.000130123	< 0.001	7	2282600	FTSJ2;NUDT1;NUDT1;NUDT1;NUDT1;NUDT1;NUDT1;NUDT1;NUDT1;NUDT1
cg24475272	1	0.050990701	0.000130234	< 0.001	4	140432613	SETD7
cg06319359	1	0.050990701	0.000130237	< 0.001	1	22109595	USP48;USP48;USP48;USP48
cg01920536	1	0.051013332	0.000130487	< 0.001	3	39222754
cg09434500	1	0.051013332	0.000130703	< 0.001	19	42502897	GRIK5
cg19919881	1	0.051013332	0.000130704	< 0.001	10	134209611	PWWP2B;PWWP2B
cg21857846	1	0.051013332	0.000130715	< 0.001	8	96572523
cg14374799	1	0.05108912	0.000131115	< 0.001	8	21882942	NPM2
cg05294307	1	0.05108912	0.000131119	< 0.001	14	35346193	BAZ1A;BAZ1A
cg01455471	1	0.051138582	0.000131352	0.001	6	29600468	GABBR1;GABBR1
cg07664183	1	0.051163559	0.000131521	0.001	9	19103231	HAUS6
cg00359465	1	0.051191151	0.000131788	< 0.001	1	2004346	PRKCZ;PRKCZ
cg12810523	1	0.051191151	0.000131803	< 0.001	7	27187374	HOXA6
cg19296520	1	0.051281651	0.000132201	0.001	15	42067443	MAPKBP1;MAPKBP1
cg27374423	1	0.051281651	0.000132256	0.001	6	34759890	UHRF1BP1;UHRF1BP1
cg06177446	1	0.051281651	0.000132353	< 0.001	20	1093802	PSMF1
cg14513071	1	0.051331721	0.000132588	< 0.001	1	47905517	FOXD2;FOXD2
cg12199618	1	0.051436952	0.000132966	0.001	19	2353492	SPPL2B;SPPL2B
cg05231480	1	0.051490718	0.000133211	0.001	19	49170277	SEC1;NTN5
cg11560312	1	0.051513877	0.000133437	0.001	3	184348643
cg02226953	1	0.051513877	0.00013353	< 0.001	7	150525449
cg14970515	1	0.051513877	0.000133589	< 0.001	17	77816034
cg26124115	1	0.051997451	0.00013495	0.001	14	73602899	PSEN1;PSEN1
cg27168606	1	0.052125886	0.00013549	< 0.001	19	11906538
cg24787470	1	0.052125886	0.000135498	0.002	5	176829984	F12
cg24646951	1	0.052150794	0.00013567	< 0.001	15	35147320
cg00077606	1	0.05239715	0.000136419	< 0.001	5	37248894	C5orf42
cg23856280	1	0.052470026	0.000136717	0.001	12	91348077	C12orf12
cg09088580	1	0.052531657	0.000136986	< 0.001	5	14491507	TRIO
cg23381646	1	0.052555807	0.000137207	< 0.001	7	44187310	GCK;GCK;GCK
cg16764494	1	0.052555807	0.000137381	< 0.001	11	117667862	DSCAML1
cg01608315	1	0.052555807	0.000137469	< 0.001	19	739936	PALM;PALM
cg07699084	1	0.052555807	0.000137482	0.001	3	123307740
cg14689542	1	0.052611821	0.000137737	< 0.001	7	66310039	LOC729156
cg06217803	1	0.052642461	0.000137925	< 0.001	7	128830440	SMO
cg06292444	1	0.05267204	0.000138111	< 0.001	8	42611544	CHRNA6
cg13511888	1	0.05274718	0.000138442	< 0.001	9	134703370
cg01883195	1	0.05274718	0.000138621	< 0.001	6	117802401	DCBLD1
cg20311631	1	0.05274718	0.000138707	< 0.001	19	11517268	RGL3;RGL3
cg13563395	1	0.05274718	0.00013889	0.001	15	78531584
cg01007894	1	0.05274718	0.000139125	< 0.001	9	135957353	CELP
cg04374102	1	0.05274718	0.000139139	< 0.001	17	7340813	TMEM102
cg26800832	1	0.05274718	0.000139186	< 0.001	20	4990828	SLC23A2;SLC23A2
cg02449166	1	0.05274718	0.000139255	< 0.001	10	131748481	EBF3
cg07385616	1	0.05274718	0.0001393	< 0.001	6	42924275
cg08110163	1	0.05274718	0.000139395	0.001	12	56728279	PAN2;PAN2;PAN2
cg24375470	1	0.052864834	0.000139815	< 0.001	2	68066948
cg15696627	1	0.052864911	0.000139924	0.001	4	4861183	MSX1
cg09133562	1	0.052910038	0.000140227	0.001	1	20126395	TMCO4;TMCO4
cg17140381	1	0.052910038	0.000140261	< 0.001	1	17091975	MST1P9
cg01380594	1	0.053144501	0.000141121	< 0.001	2	71246985
cg02352370	1	0.053144501	0.000141144	< 0.001	6	32054845	TNXB
cg07326665	1	0.053144501	0.000141216	< 0.001	16	334445	PDIA2
cg05244234	1	0.053144501	0.000141538	0.002	5	178450646	ZNF879
cg16348158	1	0.053144501	0.000141662	< 0.001	1	3036916	PRDM16;PRDM16
cg02610600	1	0.053144501	0.000141688	< 0.001	7	73118632	STX1A;STX1A
cg26608486	1	0.053144501	0.000141779	< 0.001	16	88482341
cg09461851	1	0.053144501	0.000141939	0.002	16	921161	LMF1
cg23240895	1	0.053144501	0.000141964	0.001	22	45071884	PRR5;PRR5;PRR5;PRR5
cg22437699	1	0.053144501	0.000141977	< 0.001	X	25033358	ARX
cg07878171	1	0.053223789	0.000142432	< 0.001	8	141109731	TRAPPC9;TRAPPC9
cg01886460	1	0.053223789	0.000142485	< 0.001	16	711015	WDR90
cg13702222	1	0.053223789	0.000142518	< 0.001	3	152017240	MBNL1;MBNL1;MBNL1;MBNL1;MBNL1;MBNL1;MBNL1;MBNL1;MBNL1;MBNL1;MBNL1;MBNL1
cg12030215	1	0.053311044	0.000142861	< 0.001	4	3315430	RGS12;RGS12
cg11774545	1	0.053383548	0.000143199	< 0.001	19	59067434	CHMP2A;UBE2M;CHMP2A
cg04306248	1	0.053383548	0.000143276	0.001	7	100856429	PLOD3
cg24796852	1	0.053464539	0.000143676	< 0.001	19	39827269	GMFG
cg01915328	1	0.053464539	0.00014375	< 0.001	14	95513854
cg08899471	1	0.053464539	0.00014404	< 0.001	1	1058439
cg04226714	1	0.053464539	0.000144076	< 0.001	8	49833948	SNAI2;SNAI2
cg20699839	1	0.053464539	0.000144124	< 0.001	5	4942023
cg17967818	1	0.053464539	0.000144199	< 0.001	6	7992543
cg01269314	1	0.053464539	0.000144311	< 0.001	8	10695457	PINX1
cg04239645	1	0.053464539	0.000144374	< 0.001	17	59564867
cg02109162	1	0.053497067	0.000144572	< 0.001	15	99646443	SYNM;SYNM
cg22500738	1	0.053500655	0.000144692	< 0.001	1	207928706	CD46;CD46;CD46;CD46;CD46;CD46;CD46;CD46;CD46;CD46;CD46;CD46;CD46;CD46
cg19000879	1	0.053552792	0.000144943	< 0.001	17	1552435	RILP
cg06357748	1	0.053576493	0.000145333	0.001	12	1025529	RAD52
cg26079571	1	0.053576493	0.000145522	0.001	12	3186499	TSPAN9;TSPAN9
cg25323554	1	0.053576493	0.000145577	0.001	17	27135257	C17orf63;C17orf63
cg07718244	1	0.053576493	0.000145612	< 0.001	19	50413083	NUP62;NUP62;NUP62;IL4I1;NUP62
cg19402939	1	0.053576493	0.000145624	< 0.001	3	184104481	CHRD
cg12113316	1	0.053576493	0.000145732	< 0.001	8	37729089	RAB11FIP1;RAB11FIP1;RAB11FIP1
cg26950876	1	0.053576493	0.00014578	< 0.001	6	32042526	TNXB
cg18577509	1	0.053578181	0.000145955	< 0.001	14	74415432	COQ6;FAM161B
cg01881525	1	0.053578181	0.000146308	0.001	1	2191558	SKI
cg25439798	1	0.053578181	0.000146332	0.001	21	47456315
cg27181468	1	0.053578181	0.000146372	< 0.001	7	142984834	TMEM139;CASP2;CASP2
cg06307153	1	0.053578181	0.000146416	< 0.001	X	134429853	ZNF75D
cg03521812	1	0.053578181	0.000146459	< 0.001	1	192074523
cg09169132	1	0.053578181	0.000146701	< 0.001	2	171826682
cg22763897	1	0.053578181	0.00014674	< 0.001	20	44065402
cg20406758	1	0.053578181	0.00014699	< 0.001	11	2703128	KCNQ1;KCNQ1OT1;KCNQ1
cg04904318	1	0.053578181	0.000146997	< 0.001	17	46607828	HOXB1
cg25673784	1	0.053578181	0.000146998	< 0.001	8	49470468
cg25279586	1	0.053612555	0.000147203	< 0.001	18	7566258	PTPRM;PTPRM
cg12650267	1	0.053633633	0.000147378	< 0.001	17	3558212	CTNS;CTNS
cg14295611	1	0.053633633	0.000147482	0.001	9	136876366
cg20083107	1	0.053642259	0.000147616	< 0.001	8	12523148
cg11758283	1	0.053799038	0.000148158	< 0.001	6	7998697
cg01788113	1	0.053813586	0.000148424	0.001	3	46759472	PRSS50
cg26940122	1	0.053813586	0.000148528	< 0.001	1	3397061	ARHGEF16
cg21915678	1	0.053813586	0.000148669	< 0.001	17	59494040
cg14961031	1	0.053813586	0.000148718	< 0.001	3	4344921	SETMAR;SETMAR
cg26764200	1	0.053813586	0.000148858	< 0.001	6	31510407	SNORD84;BAT1;BAT1
cg26747885	1	0.053813586	0.000148878	< 0.001	17	76355701	SOCS3
cg26559209	1	0.053813586	0.000148974	0.001	10	13570012
cg12832355	1	0.053887353	0.00014929	< 0.001	6	33290648	DAXX;DAXX;DAXX;DAXX;DAXX;DAXX
cg11614585	1	0.053889216	0.000149638	< 0.001	20	897050	ANGPT4
cg13709618	1	0.053889216	0.000149666	< 0.001	1	35350879	DLGAP3
cg23061578	1	0.053889216	0.000149688	< 0.001	5	524941	SLC9A3
cg25247859	1	0.053889216	0.000149796	< 0.001	6	30095174
cg00716470	1	0.053889216	0.00014985	0.001	2	176952319
cg17847344	1	0.053939928	0.000150102	< 0.001	5	158478734	EBF1
cg21981298	1	0.053967703	0.000150355	< 0.001	11	1824157
cg05883167	1	0.053967703	0.000150438	0.001	10	102826029
cg01821854	1	0.053967703	0.000150611	0.001	4	154711347	SFRP2
cg10409702	1	0.053967703	0.000150624	0.001	8	20325457
cg04709144	1	0.054044782	0.00015095	< 0.001	5	159253230
cg22522598	1	0.054061912	0.00015111	< 0.001	19	15360953	BRD4;BRD4
cg15325042	1	0.054080309	0.000151454	< 0.001	12	6975769	TPI1;USP5;TPI1;USP5
cg11655490	1	0.054080309	0.0001515	< 0.001	12	12038352	ETV6
cg00422578	1	0.054080309	0.000151538	< 0.001	11	119968331
cg23892580	1	0.054080309	0.000151607	< 0.001	19	11071746	SMARCA4;SMARCA4;SMARCA4;SMARCA4;SMARCA4
cg14219256	1	0.054090241	0.000151746	0.001	10	76779305	MYST4
cg00238543	1	0.0542063	0.000152306	< 0.001	20	56246759	PMEPA1;PMEPA1;PMEPA1;PMEPA1
cg13540852	1	0.0542063	0.000152336	0.002	14	90744713	C14orf102;C14orf102
cg19203115	1	0.0542063	0.000152419	< 0.001	18	29263741	B4GALT6
cg15112523	1	0.0542063	0.000152518	< 0.001	9	132806002	FNBP1
cg08493051	1	0.054247281	0.000152745	< 0.001	2	3487164
cg11760198	1	0.05425514	0.000152879	< 0.001	18	34854936	BRUNOL4;BRUNOL4;BRUNOL4;BRUNOL4
cg22704915	1	0.054256603	0.000152995	< 0.001	10	73079101	SLC29A3
cg02281577	1	0.054297611	0.000153568	< 0.001	15	89745090	ABHD2;ABHD2
cg22305209	1	0.054297611	0.000153593	< 0.001	22	37256352	NCF4;NCF4
cg02286665	1	0.054297611	0.000153648	< 0.001	21	45552320	C21orf33;C21orf33
cg26902277	1	0.054297611	0.000153655	< 0.001	19	18885995	CRTC1;CRTC1
cg16415939	1	0.054297611	0.00015367	< 0.001	1	236083208
cg21734707	1	0.054338972	0.0001539	< 0.001	17	3908241	ZZEF1
cg14558191	1	0.054338972	0.000154011	0.001	3	45943637	CCR9;CCR9
cg16859127	1	0.054565117	0.000154843	0.001	12	113897132
cg11907448	1	0.054565117	0.000154876	< 0.001	19	2433817	LMNB2
cg15015920	1	0.054569776	0.000155002	< 0.001	5	16179873	MARCH11;MARCH11
cg11039241	1	0.054598283	0.000155195	< 0.001	17	186214	RPH3AL
cg13360823	1	0.054619867	0.000155416	< 0.001	19	54496353	CACNG6;CACNG6;CACNG6
cg13630855	1	0.054619867	0.00015557	< 0.001	X	37430044	LANCL3;LANCL3
cg15126967	1	0.054619867	0.000155594	< 0.001	1	27692725	MAP3K6
cg03733229	1	0.05462974	0.000155868	0.001	21	46824701	COL18A1
cg25256723	1	0.05462974	0.000156062	0.001	1	169555944	F5
cg00653455	1	0.05462974	0.000156164	< 0.001	3	53914075	ACTR8
cg03013832	1	0.05462974	0.000156255	< 0.001	5	610376
cg16349148	1	0.05462974	0.000156569	< 0.001	5	6374845	MED10
cg07582047	1	0.05462974	0.000156577	< 0.001	11	65658459	CCDC85B
cg18270687	1	0.05462974	0.00015661	< 0.001	1	39035982
cg11514288	1	0.05462974	0.00015668	< 0.001	13	47471197	HTR2A;HTR2A
cg00279557	1	0.05462974	0.000156758	0.001	16	3064850	CLDN6
cg06341957	1	0.05462974	0.000156864	< 0.001	6	166267865
cg20005415	1	0.05462974	0.000156968	< 0.001	12	32271511	BICD1;BICD1
cg08647039	1	0.05462974	0.000157077	0.001	19	13120987	NFIX
cg05290899	1	0.05462974	0.00015709	< 0.001	X	48769310	SLC35A2;SLC35A2;SLC35A2
cg21004105	1	0.05462974	0.000157371	0.002	1	244998205	FAM36A
cg06929595	1	0.05462974	0.000157475	< 0.001	16	20085625	GPR139
cg02829696	1	0.05462974	0.000157532	< 0.001	2	134744765
cg19635580	1	0.05462974	0.000157644	< 0.001	1	220441596	RAB3GAP2;AURKAPS1
cg18151030	1	0.05462974	0.000157648	< 0.001	21	43222961	PRDM15;PRDM15
cg15948836	1	0.054692993	0.000157973	< 0.001	11	36114126	LDLRAD3
cg07471256	1	0.054692993	0.000158056	< 0.001	11	96057505	MAML2
cg04530127	1	0.054744006	0.000158316	< 0.001	3	12848516	CAND2;CAND2
cg15844438	1	0.054774703	0.000158605	0.001	4	140969039	MAML3
cg07515367	1	0.054774703	0.000158655	< 0.001	17	45401150	C17orf57
cg15015639	1	0.054774703	0.000158743	< 0.001	2	220282977	DES
cg11390504	1	0.054794987	0.000159015	< 0.001	15	85263675
cg14623910	1	0.054794987	0.000159139	< 0.001	12	131974252
cg16636767	1	0.054794987	0.00015914	< 0.001	11	13694647	FAR1
cg23883514	1	0.054832545	0.000159362	< 0.001	6	74230158	EEF1A1
cg18578578	1	0.054856678	0.000159546	< 0.001	3	50262245
cg16463150	1	0.054884466	0.000159739	< 0.001	8	1232045
cg21517055	1	0.054973394	0.000160112	0.001	19	14016717	C19orf57;CC2D1A
cg19567193	1	0.055008852	0.000160328	< 0.001	15	65066231	RBPMS2
cg20660385	1	0.055048846	0.000160667	< 0.001	19	51526587	KLK11;KLK11;KLK11;KLK11
cg18199992	1	0.055048846	0.000160671	< 0.001	12	5143048
cg10000096	1	0.055117978	0.000161059	0.001	6	155577964	TIAM2;TIAM2
cg24356964	1	0.055117978	0.0001611	0.001	1	3605979	TP73;TP73;TP73;TP73
cg08302885	1	0.055119912	0.000161219	< 0.001	7	4301346	SDK1;SDK1
cg05805172	1	0.055190269	0.000161539	< 0.001	10	104417083	TRIM8
cg02314896	1	0.055222823	0.000161748	< 0.001	19	49059802	SULT2B1
cg23687994	1	0.05522988	0.000162017	< 0.001	7	77167216	PTPN12;PTPN12;PTPN12
cg01121892	1	0.05522988	0.00016215	0.001	8	144294486	GPIHBP1
cg24630373	1	0.05522988	0.00016221	< 0.001	6	43967106	C6orf223
cg24767573	1	0.05522988	0.000162224	< 0.001	4	153926331
cg26932054	1	0.055311201	0.000162576	< 0.001	1	1606361	LOC728661;CDK11B;CDK11B;CDK11B;CDK11B;CDK11B;CDK11B
cg15566448	1	0.055377996	0.000162887	< 0.001	1	11808230	AGTRAP;AGTRAP;AGTRAP;AGTRAP;AGTRAP
cg07714289	1	0.0555833	0.000163605	< 0.001	7	105434882	ATXN7L1;ATXN7L1
cg05211068	1	0.055659241	0.000164086	< 0.001	5	90575141
cg05373251	1	0.055659241	0.000164177	0.001	17	79451985
cg24332743	1	0.055659241	0.000164207	0.001	10	114610614	LOC143188
cg07488506	1	0.055659241	0.000164287	< 0.001	15	78631626	CRABP1
cg03769992	1	0.055664183	0.000164417	< 0.001	10	50010141	WDFY4
cg22400068	1	0.055709413	0.000164665	< 0.001	11	82829786
cg16060382	1	0.055736666	0.00016486	< 0.001	1	8278295
cg00660626	1	0.055817998	0.000165253	< 0.001	1	2107451	PRKCZ;PRKCZ;PRKCZ
cg12399687	1	0.055817998	0.000165331	< 0.001	15	66949579
cg13490227	1	0.055953137	0.000165846	< 0.001	8	37551676
cg12728791	1	0.056097558	0.00016639	< 0.001	1	185925146	HMCN1
cg17144437	1	0.056158208	0.000166686	< 0.001	11	45453045
cg19959621	1	0.056243177	0.000167168	< 0.001	22	37179912
cg04806562	1	0.056243177	0.000167169	0.001	17	80316908	TEX19
cg20420826	1	0.056502807	0.00016813	< 0.001	1	116915292	ATP1A1;ATP1A1
cg27299526	1	0.056502807	0.000168174	< 0.001	12	6657744	IFFO1;IFFO1;IFFO1
cg23897749	1	0.05662754	0.000168827	0.001	8	65491200	LOC401463
cg02030542	1	0.05662754	0.000168908	< 0.001	16	70722454	VAC14
cg04114269	1	0.05662754	0.000169164	0.001	3	99667274	C3orf26;FILIP1L;MIR548G;FILIP1L
cg19575859	1	0.05662754	0.000169296	< 0.001	19	48683875
cg06335372	1	0.05662754	0.000169439	0.001	3	42806748	CCDC13
cg15022880	1	0.05662754	0.000169461	0.002	2	135035221	MGAT5
cg04000281	1	0.05662754	0.000169559	< 0.001	11	63949212
cg05764839	1	0.05662754	0.000169726	< 0.001	6	32118298	PRRT1
cg27532171	1	0.05662754	0.000169741	< 0.001	1	46952054
cg04701596	1	0.05662754	0.000169744	0.002	2	238707009	RBM44
cg19496782	1	0.05662754	0.000169944	< 0.001	18	19749376	GATA6
cg06879822	1	0.05662754	0.000170016	< 0.001	19	42719482	DEDD2
cg02150661	1	0.05662754	0.000170061	< 0.001	6	33234604	VPS52
cg08298794	1	0.056638838	0.000170212	< 0.001	2	198243396
cg18437365	1	0.056735198	0.000170618	< 0.001	13	112717484
cg08332868	1	0.056735583	0.000170749	< 0.001	12	114404181	RBM19;RBM19;RBM19
cg20721738	1	0.056735583	0.00017096	< 0.001	22	23487104	RAB36
cg22884714	1	0.056735583	0.00017097	< 0.001	4	85505574	CDS1
cg20958600	1	0.056784741	0.000171235	0.001	1	1470807	C1orf70
cg05898102	1	0.056884712	0.000171692	< 0.001	5	140571959	PCDHB10;PCDHB10
cg16963286	1	0.056884712	0.000171994	< 0.001	7	33102443	NT5C3;NT5C3
cg11564340	1	0.056884712	0.000172012	< 0.001	2	149637555	KIF5C
cg26401825	1	0.056884712	0.000172163	0.001	X	99666164	PCDH19;PCDH19
cg23433008	1	0.056884712	0.000172238	0.001	5	179634578	RASGEF1C
cg04982102	1	0.056884712	0.000172608	0.002	9	92096024	SEMA4D;SEMA4D
cg24326021	1	0.056884712	0.000172649	0.001	19	56188459	EPN1;EPN1;EPN1;EPN1
cg16114007	1	0.056884712	0.000172792	< 0.001	7	39500223	POU6F2;POU6F2
cg04636402	1	0.056884712	0.000172823	< 0.001	5	139284774	NRG2;NRG2;NRG2;NRG2
cg09999582	1	0.056884712	0.000172972	< 0.001	2	103352711	MFSD9
cg23922914	1	0.056884712	0.000173097	0.001	13	95248439	TGDS;TGDS
cg10216884	1	0.056884712	0.000173165	< 0.001	17	40347281	GHDC;GHDC;GHDC;GHDC
cg00519320	1	0.056884712	0.000173171	< 0.001	16	75020429	WDR59
cg00073010	1	0.056884712	0.000173177	< 0.001	17	17627194	RAI1
cg00884805	1	0.057044219	0.000173919	0.001	1	68296607	GNG12
cg08426200	1	0.057044219	0.00017395	< 0.001	15	78802280	AGPHD1;AGPHD1
cg16822365	1	0.057044219	0.000174015	< 0.001	3	184104518	CHRD
cg13299776	1	0.057149038	0.000174453	0.001	3	148847007	HPS3
cg09156155	1	0.057175806	0.000174652	< 0.001	13	27102776
cg00681665	1	0.057192955	0.000174842	< 0.001	17	7991541	ALOX12B
cg08095345	1	0.057192955	0.000175045	< 0.001	17	34429905	CCL4
cg04322105	1	0.057192955	0.000175058	< 0.001	3	50383309	ZMYND10
cg12342334	1	0.057212335	0.000175235	< 0.001	10	99531038	SFRP5
cg22709362	1	0.057251032	0.000175472	< 0.001	1	44793580	ERI3
cg26358122	1	0.057253148	0.000175627	0.001	X	77225856	ATP7A;PGAM4
cg24326574	1	0.057253148	0.000175877	< 0.001	X	153713930	UBL4A
cg05648303	1	0.057253148	0.000175949	< 0.001	4	141264393	SCOC;SCOC;SCOC;SCOC;SCOC
cg12283819	1	0.057253148	0.00017595	0.001	7	100054442	C7orf61
cg12273284	1	0.057366759	0.000176417	< 0.001	10	12490844	CAMK1D;CAMK1D
cg15951661	1	0.057375301	0.000176597	< 0.001	14	71277141	MAP3K9
cg06877848	1	0.057375301	0.000176762	0.001	17	49242714	NME2;NME2;NME2;NME1-NME2;NME2
cg09122197	1	0.057375301	0.000176928	< 0.001	1	149284764	LOC388692
cg23711382	1	0.057375301	0.000177025	< 0.001	11	120040326
cg06433985	1	0.057375301	0.000177034	< 0.001	10	134998121	KNDC1
cg13300580	1	0.057429697	0.000177445	< 0.001	1	27440539	SLC9A1
cg08870933	1	0.057429697	0.000177465	< 0.001	16	71879943	ATXN1L;ATXN1L;ATXN1L
cg03522132	1	0.057429697	0.000177557	< 0.001	2	74725040	LBX2
cg26763365	1	0.057496996	0.000177884	< 0.001	14	65171673	PLEKHG3
cg04934382	1	0.057502957	0.000178072	< 0.001	17	77766335
cg08023692	1	0.057502957	0.000178162	< 0.001	X	132352214	TFDP3
cg13900559	1	0.057502957	0.000178257	< 0.001	11	18417832	LDHA;LDHA;LDHA;LDHA;LDHA;LDHA;LDHA
cg09106932	1	0.057506478	0.000178387	< 0.001	5	169008308
cg03870188	1	0.057521138	0.000178555	0.001	13	113717830	MCF2L;MCF2L
cg20831648	1	0.057521138	0.000178669	< 0.001	11	78761473	ODZ4
cg08536358	1	0.057553524	0.000179302	< 0.001	4	96760014	PDHA2
cg03325085	1	0.057553524	0.000179474	< 0.001	16	87645968	JPH3
cg03575969	1	0.057553524	0.000179505	< 0.001	11	72492171	STARD10
cg16396948	1	0.057553524	0.000179616	< 0.001	3	111603394	PHLDB2;PHLDB2;PHLDB2;PHLDB2
cg02231404	1	0.057553524	0.000179655	< 0.001	20	62679635	SOX18
cg15568225	1	0.057553524	0.000179743	< 0.001	1	40537438	CAP1;CAP1
cg25124228	1	0.057553524	0.000179767	0.001	12	125621409	AACS
cg05412855	1	0.057553524	0.000179794	< 0.001	6	32814929	TAP1
cg06892726	1	0.057553524	0.000179837	0.001	6	26087607	HFE;HFE;HFE;HFE;HFE;HFE;HFE;HFE;HFE;HFE;HFE;HFE;HFE;HFE;HFE;HFE;HFE;HFE
cg19828175	1	0.057623157	0.000180173	< 0.001	6	32029448	TNXB
cg13008538	1	0.057723572	0.00018068	0.001	7	3083741	CARD11
cg00830444	1	0.057723572	0.000180725	< 0.001	16	1455735	UNKL
cg26655764	1	0.057742494	0.00018103	0.001	16	89657805	CPNE7;CPNE7
cg00929465	1	0.057742494	0.000181184	< 0.001	6	170450803
cg05118364	1	0.057742494	0.000181211	< 0.001	16	3533812	NAT15;NAT15;NAT15
cg15522957	1	0.057742494	0.000181492	< 0.001	11	44324925	ALX4
cg00770685	1	0.057742494	0.000181783	< 0.001	2	240298235	HDAC4
cg13755796	1	0.057742494	0.000181942	< 0.001	4	20253514
cg04343242	1	0.057742494	0.000181951	< 0.001	4	104000066	BDH2
cg12007048	1	0.057742494	0.000182126	0.001	11	1785701	CTSD;HCCA2
cg11845387	1	0.057742494	0.000182205	< 0.001	1	156354946	RHBG;RHBG
cg00590851	1	0.057742494	0.000182224	< 0.001	13	27335089	GPR12
cg04038678	1	0.057742494	0.00018223	0.001	7	139025835	C7orf55
cg27549186	1	0.057742494	0.000182518	< 0.001	17	76858248	TIMP2
cg01973587	1	0.057742494	0.000182561	0.001	1	228161476
cg00042882	1	0.057742494	0.000182593	< 0.001	7	100796809	AP1S1
cg24147827	1	0.057742494	0.00018272	< 0.001	14	93103297	RIN3
cg03784567	1	0.057742494	0.000182802	< 0.001	6	32122143	PPT2;PPT2;PPT2
cg00521130	1	0.057742494	0.000182806	< 0.001	16	3073893	HCFC1R1;HCFC1R1;THOC6;THOC6;HCFC1R1
cg14687785	1	0.057781381	0.000183048	< 0.001	10	119652942
cg27324117	1	0.057897503	0.000183667	0.001	4	154714287
cg14209784	1	0.057897503	0.000183772	< 0.001	10	88729861	AGAP11;C10orf116
cg11021031	1	0.057897503	0.000183774	< 0.001	7	142960510	GSTK1;GSTK1;GSTK1;GSTK1
cg02207944	1	0.057938188	0.000184022	0.001	16	89603606	SPG7;SPG7
cg14238986	1	0.058002727	0.000184347	0.001	6	32071835	TNXB
cg25499397	1	0.058013539	0.0001845	0.001	3	51990575	GPR62
cg03533051	1	0.058064281	0.000184803	0.001	7	1865705	MAD1L1;MAD1L1;MAD1L1
cg02008826	1	0.058064281	0.000184901	< 0.001	8	41505696	NKX6-3
cg11735242	1	0.058109394	0.000185164	< 0.001	1	4644030
cg00460776	1	0.058188881	0.000185744	0.001	12	120731287
cg05884394	1	0.058188881	0.000185749	< 0.001	7	89748671	DPY19L2P4
cg20467658	1	0.058188881	0.000185777	< 0.001	15	89933347	LOC254559
cg10851774	1	0.058281805	0.000186194	0.001	8	20113188	LZTS1
cg08908131	1	0.0583075	0.000186497	< 0.001	10	118706938	KIAA1598;KIAA1598
cg07166291	1	0.0583075	0.000186612	0.001	2	95971994	KCNIP3
cg16620364	1	0.0583075	0.000186636	< 0.001	19	536530	CDC34
cg14348182	1	0.058316871	0.000186786	< 0.001	9	138823525
cg26274995	1	0.058323627	0.000186928	< 0.001	8	11302983	FAM167A
cg22129545	1	0.058387819	0.000187254	< 0.001	2	27531320	UCN
cg26091232	1	0.058434958	0.000187691	0.001	3	192746235
cg25341423	1	0.058434958	0.000187796	< 0.001	2	105468486
cg10539274	1	0.058434958	0.000187813	0.001	4	74486446	RASSF6;RASSF6
cg14445171	1	0.058434958	0.000187917	< 0.001	9	131419910	WDR34
cg02531275	1	0.058434958	0.00018802	0.001	11	6495252	TRIM3;TRIM3
cg14118226	1	0.058434958	0.000188128	< 0.001	14	70010567
cg27061377	1	0.058436713	0.000188254	< 0.001	7	161926
cg17357062	1	0.058540922	0.000188722	< 0.001	9	137810348	FCN1
cg10391633	1	0.058540922	0.00018883	< 0.001	4	111558464	PITX2;PITX2;PITX2;PITX2
cg03259292	1	0.058548415	0.000188975	< 0.001	10	88162925
cg27533237	1	0.058575574	0.000189183	< 0.001	3	168866773	MECOM;MECOM
cg13935577	1	0.058582595	0.000189327	0.002	12	107974897	BTBD11;BTBD11
cg01709119	1	0.058588457	0.000189603	< 0.001	16	66968243	FAM96B;FAM96B;CES2;CES2
cg16429499	1	0.058588457	0.000189612	< 0.001	16	3597151	NLRC3
cg26361646	1	0.058588457	0.000189708	< 0.001	12	53694123	C12orf10
cg21859597	1	0.058639281	0.000189993	< 0.001	1	115323395	SIKE1;SIKE1
cg04608829	1	0.058644243	0.000190281	< 0.001	19	15783848	CYP4F12
cg10376827	1	0.058644243	0.000190341	0.001	10	88730324	AGAP11;C10orf116
cg04368242	1	0.058644243	0.000190462	< 0.001	1	7021611	CAMTA1
cg10201141	1	0.058644243	0.000190608	0.001	12	7032793	ENO2;ATN1
cg00775286	1	0.058644243	0.000190672	< 0.001	X	21659776	CNKSR2;CNKSR2;CNKSR2;CNKSR2
cg04290119	1	0.058644243	0.000190734	< 0.001	6	73330208	KCNQ5;KCNQ5;KCNQ5;KCNQ5;KCNQ5
cg09660894	1	0.058650249	0.000190927	0.001	5	14358043	TRIO
cg09126090	1	0.058650249	0.000190995	< 0.001	1	1534514
cg19853333	1	0.058740768	0.000191458	< 0.001	12	1676077	FBXL14
cg11768167	1	0.058740768	0.000191595	0.001	6	29690889	HLA-F;HLA-F;HLA-F
cg13242624	1	0.058740768	0.00019174	< 0.001	1	22182160	HSPG2
cg17711754	1	0.058740768	0.000191776	< 0.001	1	112521200	KCND3;KCND3
cg07338077	1	0.058740768	0.000192052	< 0.001	22	38003207	GGA1;GGA1;GGA1
cg27309542	1	0.058740768	0.000192065	< 0.001	3	42544067	VIPR1
cg19021383	1	0.058740768	0.000192137	< 0.001	11	45922184	MAPK8IP1
cg01234420	1	0.058751073	0.000192292	< 0.001	22	46453808	LOC150381
cg07352425	1	0.058834975	0.000192687	< 0.001	1	15573655	FHAD1
cg13370852	1	0.05884423	0.000193006	< 0.001	1	9653338	TMEM201;TMEM201
cg10296755	1	0.05884423	0.000193031	0.001	16	810733	MSLN;MSLN
cg12195273	1	0.05884423	0.000193202	< 0.001	17	20060038	CYTSB;CYTSB;CYTSB;CYTSB
cg23332732	1	0.05884423	0.000193203	< 0.001	12	26986274	ITPR2
cg23641964	1	0.0588644	0.00019339	< 0.001	14	62523700	SYT16
cg21202522	1	0.058902557	0.000193659	< 0.001	19	41245574	ITPKC
cg22892276	1	0.058902557	0.000193889	0.001	19	37744593
cg01863808	1	0.058902557	0.00019391	< 0.001	14	24020586
cg19788371	1	0.058902557	0.000194086	0.001	8	143086298
cg11342437	1	0.058902557	0.000194122	0.001	13	47126328	LRCH1;LRCH1;LRCH1
cg13675133	1	0.058902625	0.000194354	< 0.001	7	148735259
cg26776957	1	0.058902625	0.000194402	0.001	11	73357183	PLEKHB1;PLEKHB1;PLEKHB1;PLEKHB1
cg20312821	1	0.058902625	0.000194486	< 0.001	15	65669563	IGDCC3
cg09075968	1	0.058950134	0.000194764	0.001	13	113841799	PCID2;PCID2;PCID2
cg13974894	1	0.058993426	0.000195029	< 0.001	10	115069483
cg20284999	1	0.05907346	0.000195415	< 0.001	11	59952153	MS4A6A;MS4A6A;MS4A6A
cg21422700	1	0.059196294	0.000196022	< 0.001	1	201229247
cg03904876	1	0.059196294	0.000196246	< 0.001	12	54322092
cg15090877	1	0.059196294	0.000196285	< 0.001	17	79801920	P4HB
cg04895735	1	0.059196294	0.000196376	< 0.001	16	87251837
cg07503630	1	0.059196294	0.000196657	< 0.001	2	233351564	ECEL1
cg24514391	1	0.059196294	0.000196699	< 0.001	1	20518904	UBXN10
cg02238760	1	0.059196294	0.000196956	0.001	1	32236337
cg14519850	1	0.059196294	0.000197033	< 0.001	15	39873209	THBS1
cg09856274	1	0.059196294	0.000197171	< 0.001	1	43304307	ERMAP;ERMAP
cg08132177	1	0.059196294	0.000197351	< 0.001	1	856685
cg04905421	1	0.059196294	0.000197395	< 0.001	16	1581129	IFT140
cg08733739	1	0.059196294	0.000197521	< 0.001	6	13438879	GFOD1
cg00532451	1	0.059196294	0.000197534	< 0.001	1	228528913	OBSCN;OBSCN
cg08869700	1	0.059196294	0.000197731	< 0.001	1	151318680	RFX5;RFX5
cg08011948	1	0.059196294	0.00019777	< 0.001	16	4234503
cg03820725	1	0.059196294	0.000197773	< 0.001	17	43787766
cg20995089	1	0.059206035	0.000198164	< 0.001	8	283841
cg11976233	1	0.059206035	0.000198222	0.001	4	56719715	EXOC1;EXOC1;EXOC1
cg17586880	1	0.059206035	0.00019826	< 0.001	11	118779017	BCL9L
cg13350768	1	0.059206035	0.000198472	< 0.001	19	41074427	SPTBN4
cg21332500	1	0.059206035	0.00019852	0.001	7	27233480
cg19468029	1	0.059206035	0.000198537	< 0.001	3	46854231
cg00594917	1	0.059223555	0.000198718	< 0.001	1	203020566	PPFIA4;PPFIA4
cg14137649	1	0.059238735	0.00019889	< 0.001	6	170374233
cg09857761	1	0.059245508	0.00019908	< 0.001	16	815553	MSLN;MSLN
cg18499667	1	0.059245508	0.000199157	0.002	14	90526639	KCNK13
cg18234533	1	0.05926502	0.000199345	< 0.001	7	218310	FAM20C
cg03591912	1	0.059363024	0.000200162	< 0.001	6	160258242
cg25801746	1	0.059363024	0.000200394	0.001	8	9046480
cg15281331	1	0.059363024	0.000200495	< 0.001	10	133879497
cg27629776	1	0.059363024	0.000200606	< 0.001	20	33880370	FAM83C
cg10473821	1	0.059363024	0.000200685	< 0.001	17	80894243	TBCD
cg15172543	1	0.059363024	0.000200863	< 0.001	18	56936882	RAX
cg07064537	1	0.059363024	0.000200999	< 0.001	3	171515212	PLD1;PLD1
cg25277462	1	0.059363024	0.000201042	< 0.001	4	137199590
cg22627570	1	0.059363024	0.000201204	< 0.001	13	23501397
cg07726139	1	0.059363024	0.00020128	0.002	1	228652528
cg11608884	1	0.059363024	0.000201419	0.002	11	1903109	LSP1;LSP1;LSP1;LSP1
cg27182172	1	0.059363024	0.00020145	< 0.001	4	23890890	PPARGC1A
cg21290393	1	0.059363024	0.000201469	< 0.001	22	19467302	UFD1L;CDC45L;UFD1L
cg12390014	1	0.059363024	0.000201494	< 0.001	2	81101342
cg27281791	1	0.059363024	0.000201509	< 0.001	8	106636449	ZFPM2
cg22276612	1	0.059446788	0.000202005	< 0.001	12	133105171	FBRSL1
cg17839324	1	0.059446788	0.000202139	< 0.001	1	3123500	PRDM16;PRDM16
cg17218495	1	0.059446788	0.00020216	< 0.001	19	11071743	SMARCA4;SMARCA4;SMARCA4;SMARCA4;SMARCA4
cg21235678	1	0.05950097	0.000202592	< 0.001	7	1130967	GPER;C7orf50;GPER;C7orf50;C7orf50;GPER
cg04891924	1	0.05950097	0.000202824	< 0.001	16	29856011	MVP;MVP
cg25031061	1	0.05950097	0.000202891	< 0.001	1	36809495	STK40
cg18081300	1	0.05950097	0.000202898	< 0.001	20	1169960
cg04539705	1	0.05950097	0.000202957	< 0.001	2	233384768
cg12379307	1	0.059525493	0.000203164	< 0.001	6	123109837	SMPDL3A
cg04049141	1	0.059615711	0.000203685	< 0.001	16	20821573	LOC81691;LOC81691
cg01455366	1	0.059615711	0.000203823	< 0.001	16	56677683	MT1DP;MT1DP
cg13507084	1	0.059615711	0.000204074	0.001	9	34555042	CNTFR;CNTFR
cg11282100	1	0.059615711	0.000204143	0.001	19	54244435	MIR517C;MIR520H
cg13365334	1	0.059615711	0.000204168	0.001	X	153598742	FLNA;FLNA
cg24571227	1	0.059615711	0.000204208	< 0.001	6	33419573	SYNGAP1
cg21917728	1	0.059656936	0.000204472	< 0.001	6	41471064
cg11904204	1	0.059671024	0.000204645	< 0.001	19	53073420	ZNF701
cg15877414	1	0.059671024	0.000204994	< 0.001	13	77463133
cg27332878	1	0.059671024	0.00020523	< 0.001	15	80765904	ARNT2
cg07974615	1	0.059671024	0.000205381	< 0.001	16	2060056	ZNF598
cg03808172	1	0.059671024	0.000205412	< 0.001	7	96339361	SHFM1
cg16798617	1	0.059671024	0.00020546	< 0.001	7	155474109	RBM33
cg03730533	1	0.059671024	0.000205499	< 0.001	7	26897685	SKAP2
cg21418854	1	0.059671024	0.000205547	0.001	1	36771781	C1orf113;C1orf113
cg13364881	1	0.059671024	0.0002057	0.001	1	197880513	LHX9
cg15644671	1	0.059671024	0.000205881	< 0.001	10	94819989	CYP26C1
cg26386464	1	0.059671024	0.000206129	< 0.001	8	38033970	LSM1;LSM1;BAG4
cg16254756	1	0.059671024	0.000206212	< 0.001	1	154943676	SHC1;SHC1;SHC1;SHC1
cg22249986	1	0.059671024	0.000206238	< 0.001	6	74073635	C6orf221
cg11355215	1	0.059671024	0.000206241	0.001	20	10198044	SNAP25;SNAP25
cg26313955	1	0.059673356	0.000206493	< 0.001	1	117112616	CD58;CD58;CD58
cg16054275	1	0.059673356	0.000206495	< 0.001	1	169556022	F5
cg00842325	1	0.059708285	0.000206755	0.001	20	21503536
cg18060627	1	0.059708285	0.000206873	0.002	4	100006910	ADH5
cg14125707	1	0.059708285	0.000206985	< 0.001	9	129436137	LMX1B
cg08593252	1	0.059748118	0.00020747	< 0.001	7	99198176
cg19824037	1	0.059748118	0.000207488	< 0.001	17	80743442	TBCD
cg24928877	1	0.059748118	0.000207542	0.001	8	27179177	PTK2B;PTK2B
cg17273045	1	0.059748118	0.000207616	< 0.001	22	23744928	ZDHHC8P
cg26256560	1	0.059832019	0.00020803	0.001	10	133039159	TCERG1L
cg07332757	1	0.059836242	0.000208168	0.001	16	88593924	ZFPM1
cg05964544	1	0.059949535	0.000208686	< 0.001	11	70165517	PPFIA1;PPFIA1
cg25773262	1	0.060057908	0.000209187	< 0.001	1	156616855	BCAN;BCAN
cg27539046	1	0.060139858	0.000209649	< 0.001	1	32451252
cg00172225	1	0.060139858	0.00020995	< 0.001	10	124912800	BUB3;BUB3
cg05851505	1	0.060139858	0.000209975	< 0.001	8	142221164	SLC45A4
cg18716831	1	0.060139858	0.000210329	0.001	8	144335905	ZFP41
cg25964728	1	0.060139858	0.000210431	< 0.001	3	136539328	TMEM22;TMEM22;TMEM22
cg00154846	1	0.060139858	0.000210471	< 0.001	1	2130580	C1orf86
cg18682430	1	0.060139858	0.000210493	< 0.001	7	157468342	PTPRN2;PTPRN2;PTPRN2
cg19803952	1	0.060139858	0.000210588	< 0.001	20	44036136	DBNDD2;DBNDD2;DBNDD2;DBNDD2;SYS1-DBNDD2;DBNDD2;DBNDD2
cg22524332	1	0.060139858	0.000211003	< 0.001	1	17960353	ARHGEF10L;ARHGEF10L
cg00695760	1	0.060139858	0.000211052	< 0.001	1	201449404
cg12952179	1	0.060139858	0.000211195	< 0.001	4	111866981
cg15345741	1	0.060139858	0.000211263	0.001	14	103674333
cg03195795	1	0.060139858	0.000211264	< 0.001	7	4786768	FOXK1
cg14453565	1	0.060139858	0.00021129	< 0.001	2	113740507	IL1F9
cg08456817	1	0.060139858	0.00021133	< 0.001	2	45173499
cg17547875	1	0.060181742	0.000211669	< 0.001	5	173400146
cg20652042	1	0.060181742	0.000211731	< 0.001	12	6883826	LAG3
cg03904291	1	0.060181742	0.000211849	< 0.001	11	119019361	ABCG4;ABCG4
cg22640961	1	0.060225673	0.000212145	< 0.001	19	45316789	BCAM;BCAM
cg00266865	1	0.060225673	0.000212252	< 0.001	22	29977949	NIPSNAP1
cg11157366	1	0.060237602	0.000212418	< 0.001	15	75198776	C15orf17
cg13316295	1	0.060262843	0.000212729	< 0.001	8	117954154	C8orf85
cg03950166	1	0.060262843	0.000212756	< 0.001	15	80988613	FAM108C1
cg20253913	1	0.060312395	0.000213055	< 0.001	21	46048166	KRTAP10-9;C21orf29;KRTAP10-9
cg03188356	1	0.060361056	0.000213351	< 0.001	8	80807392
cg19865525	1	0.060407641	0.00021364	< 0.001	2	228029856	COL4A3;COL4A3;COL4A4;COL4A3;COL4A3
cg20623645	1	0.060536902	0.000214222	< 0.001	17	40687392	NAGLU
cg18872973	1	0.060649233	0.000214744	< 0.001	6	3849095	FAM50B
cg02373784	1	0.060788023	0.000215361	0.001	4	13537302
cg25509697	1	0.060804938	0.000215546	< 0.001	3	138666732	FOXL2;C3orf72
cg08745288	1	0.06087899	0.000215934	< 0.001	7	96637152	DLX6AS;DLX6
cg07580762	1	0.060888335	0.000216308	0.002	1	161171810	NDUFS2;NDUFS2
cg09411730	1	0.060888335	0.00021631	0.001	11	65190946	NEAT1
cg04597532	1	0.060888335	0.000216603	< 0.001	5	138897363
cg01665550	1	0.060888335	0.000216688	< 0.001	19	34850575
cg25573480	1	0.060888335	0.000216705	< 0.001	5	2132239
cg02943091	1	0.060888335	0.00021672	< 0.001	14	20933373
cg01820192	1	0.060955706	0.000217106	< 0.001	21	44869762	C21orf125
cg14038755	1	0.060955706	0.000217273	< 0.001	1	172897600
cg04866810	1	0.060955706	0.000217409	< 0.001	19	6495193	TUBB4;MIR220B
cg26996885	1	0.060955706	0.000217462	< 0.001	8	25281525	GNRH1;GNRH1;GNRH1
cg25947970	1	0.060980897	0.00021797	< 0.001	3	186220484
cg05554192	1	0.060980897	0.000218054	< 0.001	11	17515836	USH1C;USH1C
cg24382070	1	0.060980897	0.00021806	< 0.001	8	22013694	LGI3
cg12678834	1	0.060980897	0.000218124	0.001	11	118753662	CXCR5
cg20614671	1	0.060980897	0.00021818	< 0.001	7	2321431	SNX8
cg27295118	1	0.061058775	0.000218649	< 0.001	14	22902226
cg14180029	1	0.061058775	0.00021871	0.001	11	36131322	LDLRAD3
cg02561726	1	0.061094321	0.000219142	< 0.001	2	183943938	DUSP19;DUSP19
cg09382096	1	0.061094321	0.000219199	0.001	11	31827593	PAX6;PAX6;PAX6
cg17578380	1	0.061094321	0.00021925	< 0.001	5	130847962	RAPGEF6;RAPGEF6;RAPGEF6;RAPGEF6;RAPGEF6;RAPGEF6
cg09458595	1	0.061094321	0.000219432	< 0.001	6	14467611
cg16056148	1	0.061094321	0.000219564	0.001	3	51991783	PCBP4;PCBP4;PCBP4
cg06506054	1	0.061094321	0.000219691	0.001	5	149325433	PDE6A
cg17475063	1	0.061094321	0.000219718	< 0.001	12	104457740	HCFC2
cg03884860	1	0.061102333	0.000219873	< 0.001	18	76397484
cg16116663	1	0.061437694	0.000221206	< 0.001	2	71421775	PAIP2B
cg13899132	1	0.061500374	0.00022159	< 0.001	7	124289177
cg07567777	1	0.061500374	0.000221885	< 0.001	19	51524441	KLK10;KLK10;KLK10
cg26353783	1	0.061500374	0.000221992	0.001	1	153892794	GATAD2B
cg04067574	1	0.061500374	0.000222082	< 0.001	16	87998207	BANP;BANP
cg26921187	1	0.061500374	0.000222171	< 0.001	14	89883537	FOXN3;FOXN3
ch.6.113116714F	1	0.061500374	0.00022224	0.002	6	113010021
cg00155593	1	0.061500374	0.000222318	< 0.001	15	60690279	ANXA2;ANXA2;ANXA2;ANXA2
cg05395947	1	0.06159608	0.000222791	< 0.001	6	148881309
cg01332181	1	0.061753892	0.000223582	0.001	19	47290716	SLC1A5;SLC1A5
cg02795976	1	0.061753892	0.000223616	< 0.001	10	120977007	GRK5
cg08942080	1	0.061918215	0.000224385	< 0.001	12	124821568	NCOR2;NCOR2
cg09453760	1	0.061918215	0.000224467	< 0.001	7	47693630	C7orf65
cg02068160	1	0.0619226	0.00022497	< 0.001	12	110479212	C12orf76
cg15209604	1	0.0619226	0.000224983	< 0.001	7	46018431
cg25160769	1	0.0619226	0.000224988	0.001	11	63246733	HRASLS5;HRASLS5;HRASLS5
cg06780202	1	0.0619226	0.000224993	0.002	12	48099217	RPAP3;RPAP3;RPAP3
cg02072538	1	0.061928779	0.000225251	< 0.001	10	103326310
cg06078467	1	0.061928779	0.000225273	0.001	10	134050027	STK32C
cg02328035	1	0.061928779	0.000225546	< 0.001	5	6338017	FLJ33360
cg12667933	1	0.061928779	0.000225549	< 0.001	8	142261706
cg03438216	1	0.061928779	0.00022585	< 0.001	1	230517965
cg12089490	1	0.061928779	0.00022586	< 0.001	17	234536
cg17300544	1	0.061928779	0.000225908	0.001	17	75369091	SEPT9;SEPT9;SEPT9;SEPT9
cg09997372	1	0.061940888	0.00022608	< 0.001	17	61989759	CSHL1;CSHL1;CSHL1;CSHL1
cg18131689	1	0.061965548	0.000226534	0.001	11	22214333	ANO5;ANO5
cg20644330	1	0.061965548	0.000226636	< 0.001	6	30457133	HLA-E
cg08188318	1	0.061965548	0.000226705	< 0.001	6	34984953	ANKS1A
cg26978368	1	0.061965548	0.000226817	< 0.001	16	1016357	LMF1
cg18635670	1	0.061965548	0.000226831	< 0.001	6	26539327	HMGN4
cg14741811	1	0.061965548	0.000226991	< 0.001	3	40949675
cg07684068	1	0.061965548	0.000227063	0.001	19	46807660	HIF3A;HIF3A;HIF3A
cg06483699	1	0.061989971	0.000227293	< 0.001	4	100871150	LOC256880;H2AFZ
cg04157161	1	0.061989971	0.000227482	< 0.001	17	7906847	GUCY2D
cg26513837	1	0.061989971	0.000227536	< 0.001	11	3014269	NAP1L4
cg00587472	1	0.062029808	0.00022781	< 0.001	2	6952860
cg15573783	1	0.062037714	0.000228081	0.001	19	45927056	ERCC1;ERCC1;ERCC1;ERCC1;ERCC1
cg02268569	1	0.062037714	0.000228094	< 0.001	16	1032713	SOX8
cg11706366	1	0.062122811	0.000228537	0.001	22	44420666	PARVB;PARVB
cg15926590	1	0.062122811	0.000228791	0.001	6	32820577	PSMB9;PSMB9;TAP1
cg22704399	1	0.062122811	0.000228862	0.001	7	2761667
cg14950751	1	0.062122811	0.000228985	< 0.001	17	6947464	SLC16A11
cg07553231	1	0.062122811	0.000229047	< 0.001	11	45706409
cg12447346	1	0.062183829	0.0002294	< 0.001	1	161055663	PVRL4
cg00293940	1	0.062190667	0.000229553	< 0.001	12	60044871
cg07603449	1	0.062253079	0.00022998	0.001	1	11986842	KIAA2013
cg15646495	1	0.062253079	0.00023004	0.001	19	2310327
cg01970325	1	0.062261482	0.000230263	0.001	9	140354241	NELF;NELF;NELF;NELF
cg24346815	1	0.062261482	0.000230401	0.001	19	1121362	SBNO2;SBNO2
cg09324951	1	0.062261482	0.000230456	< 0.001	14	70071644
cg06888383	1	0.062435527	0.000231229	0.001	16	88933359	PABPN1L
cg24983959	1	0.062488862	0.000231555	< 0.001	11	57228377	RTN4RL2
cg18699466	1	0.062500472	0.000231727	0.001	6	45415640	RUNX2;RUNX2;RUNX2
cg17841803	1	0.062504364	0.000232124	0.001	15	55881089	PYGO1
cg15673069	1	0.062504364	0.00023215	< 0.001	19	49232542	RASIP1
cg10600242	1	0.062504364	0.000232407	< 0.001	19	54605460	OSCAR;NDUFA3;OSCAR;OSCAR;OSCAR
cg14965524	1	0.062504364	0.000232574	0.001	19	10541267	PDE4A;PDE4A
cg11208313	1	0.062504364	0.000232575	< 0.001	17	27276484	PHF12;PHF12
cg07391913	1	0.062504364	0.000232599	< 0.001	3	56818298	ARHGEF3;ARHGEF3
cg26801445	1	0.062504364	0.000232663	< 0.001	8	23389788	SLC25A37
cg10357368	1	0.062504364	0.000232771	< 0.001	13	109055049
cg15074032	1	0.062541883	0.000233173	0.001	12	131456680	GPR133
cg10948220	1	0.062541883	0.000233175	< 0.001	2	75775319	FAM176A;FAM176A
cg07207982	1	0.062541883	0.000233297	< 0.001	6	34984930	ANKS1A
cg21348586	1	0.062588349	0.000233686	0.001	8	141461100	TRAPPC9;TRAPPC9
cg25451249	1	0.062588349	0.000233729	< 0.001	11	19736241	LOC100126784;NAV2;NAV2;NAV2
cg18679782	1	0.062645917	0.000234162	< 0.001	19	10216839	SNORD105;PPAN-P2RY11;PPAN
cg08035872	1	0.062645917	0.000234388	< 0.001	3	197680935	IQCG;RPL35A
cg19853516	1	0.062645917	0.000234534	< 0.001	18	52495981	RAB27B
cg04942655	1	0.062645917	0.000234613	0.001	17	80303572
cg05560951	1	0.062645917	0.000234868	0.002	11	64658226
cg12328582	1	0.062645917	0.000234964	< 0.001	12	133369529	GOLGA3
cg20042639	1	0.062645917	0.000234971	< 0.001	20	21083097
cg07713796	1	0.062645917	0.000235051	< 0.001	22	43435589	TTLL1;TTLL1
cg01026192	1	0.062645917	0.000235105	0.001	7	2763915
cg02955229	1	0.062651145	0.000235525	< 0.001	1	31765318	SNRNP40
cg20746134	1	0.062651145	0.000235607	< 0.001	10	71142347	HK1;HK1;HK1;HK1;HK1
cg24421865	1	0.062651145	0.000235615	< 0.001	21	45919623	C21orf29
cg10760955	1	0.062651145	0.000235792	0.001	22	41637617	CHADL
cg11220565	1	0.062651145	0.000235833	< 0.001	20	47934802
cg04896191	1	0.062651145	0.000235964	0.001	1	19579680	MRTO4
cg10624395	1	0.062651145	0.000236028	< 0.001	11	110350574
cg03960100	1	0.062653308	0.000236165	< 0.001	16	2262165	C16orf79;PGP
cg10154880	1	0.062719148	0.000236542	< 0.001	7	98603502	TRRAP
cg13682692	1	0.062723987	0.00023669	0.001	1	47903380	FOXD2;FOXD2
cg02756856	1	0.062938576	0.000237684	< 0.001	7	130130320	MESTIT1;MEST;MEST
cg03347722	1	0.062938576	0.000237782	< 0.001	19	13134771	NFIX
cg14966117	1	0.062938576	0.000237889	< 0.001	5	137371950
cg20687038	1	0.063005697	0.000238272	< 0.001	3	127317259	MCM2;MCM2
cg22894353	1	0.063007914	0.00023841	< 0.001	11	9112989	SCUBE2;SCUBE2
cg00663832	1	0.063011068	0.000238744	< 0.001	6	30646846	KIAA1949;KIAA1949
cg09300189	1	0.063011068	0.000238747	< 0.001	12	49048323	SNORA34;MIR1291;C12orf41
cg13836563	1	0.063011068	0.000238812	0.001	2	4158907
cg18505103	1	0.063048308	0.000239129	< 0.001	19	3115035	GNA11
cg06942742	1	0.063048308	0.00023929	0.001	19	38713242	DPF1;DPF1;DPF1
cg10311161	1	0.063048308	0.000239342	< 0.001	8	68110902	ARFGEF1
cg26919014	1	0.063070846	0.000239558	< 0.001	16	58061992	MMP15
cg02749804	1	0.063123219	0.000239887	< 0.001	17	38324645	CASC3
cg26611765	1	0.06312986	0.000240098	< 0.001	7	27199916
cg23659122	1	0.06312986	0.000240172	< 0.001	1	224968206
cg04362112	1	0.063186782	0.000240519	0.001	1	17091946	MST1P9
cg21131339	1	0.0632874	0.000241032	< 0.001	12	123848917
cg21286010	1	0.063421735	0.000241793	< 0.001	6	47253958	TNFRSF21
cg19390941	1	0.063421735	0.000241805	< 0.001	6	163606677	PACRG;PACRG;PACRG
cg08663953	1	0.063457665	0.000242073	< 0.001	5	72804550
cg15339052	1	0.063544296	0.000242613	< 0.001	6	168481416
cg11856821	1	0.063544296	0.000242891	0.002	4	187540609	FAT1
cg00621125	1	0.063544296	0.000243005	< 0.001	7	26438411
cg26724375	1	0.063544296	0.000243051	< 0.001	10	118976795
cg21483311	1	0.063544296	0.000243311	0.001	7	1793123
cg13081429	1	0.063544296	0.000243476	< 0.001	1	236175585	NID1
cg26371172	1	0.063544296	0.000243612	< 0.001	6	29454888	MAS1L
cg10444066	1	0.063544296	0.000243982	0.001	16	10856165	NUBP1
cg15742700	1	0.063544296	0.000244008	0.001	8	11350853	BLK
cg16292085	1	0.063544296	0.000244027	< 0.001	3	176381919
cg12019990	1	0.063544296	0.000244108	< 0.001	3	9032274	SRGAP3;SRGAP3
cg24134880	1	0.063544296	0.000244443	< 0.001	7	92076311	GATAD1
cg04473902	1	0.063544296	0.000244632	0.002	12	14721288	PLBD1
cg01107185	1	0.063544296	0.000244646	< 0.001	7	138795041	ZC3HAV1;ZC3HAV1
cg26848011	1	0.063544296	0.000244647	< 0.001	10	101990206	CHUK
cg01970575	1	0.063544296	0.000244729	< 0.001	1	23036727	EPHB2;EPHB2
cg23845574	1	0.063544296	0.00024483	< 0.001	10	135051270	VENTX
cg26450010	1	0.063544296	0.000244917	< 0.001	19	17412054	ABHD8
cg19791262	1	0.063544296	0.000244939	< 0.001	5	176327783	HK3
cg05331626	1	0.063544296	0.000245021	0.001	11	65686680	C11orf68;C11orf68;DRAP1
cg12873476	1	0.063563746	0.000245297	< 0.001	8	142402728
cg14228756	1	0.063563746	0.000245358	0.002	9	137609455	COL5A1
cg04111789	1	0.063591489	0.000245693	< 0.001	6	41908262	CCND3;CCND3;CCND3;CCND3
cg01162610	1	0.063591489	0.000245753	< 0.001	10	683450	DIP2C
cg02811712	1	0.063591489	0.000246026	0.001	15	52861446	ARPP19
cg09760200	1	0.063591489	0.000246088	0.001	20	62439544
cg12281657	1	0.063591489	0.000246248	< 0.001	14	65016595	C14orf50
cg15772157	1	0.063591489	0.000246319	0.001	10	22766320
cg03438552	1	0.063591489	0.000246382	0.001	6	32805548	TAP2;TAP2
cg07331725	1	0.063766419	0.000247191	< 0.001	18	61157478	SERPINB5
cg08486637	1	0.063842843	0.000247699	< 0.001	17	73851518	WBP2
cg05821789	1	0.063842843	0.000247876	< 0.001	11	122848098
cg11805311	1	0.063842843	0.000247938	< 0.001	10	88728073	C10orf116
cg03500056	1	0.063842843	0.000248014	< 0.001	16	8814507	ABAT;ABAT;ABAT
cg26588812	1	0.063842843	0.000248269	< 0.001	17	72428976	GPRC5C;GPRC5C
cg24075326	1	0.063842843	0.000248276	< 0.001	6	30613715	C6orf136;C6orf136;C6orf136
cg07901143	1	0.063878814	0.000248646	< 0.001	1	3568707	TP73
cg21565802	1	0.063878814	0.000248834	< 0.001	7	128501867	ATP6V1F
cg08050115	1	0.063878814	0.000248901	< 0.001	16	31341479	ITGAM;ITGAM
cg11118624	1	0.063878814	0.000248994	0.001	X	134569099
cg16155655	1	0.063878814	0.000249192	< 0.001	2	158485694	ACVR1C;ACVR1C;ACVR1C
cg19508622	1	0.063878814	0.000249205	0.001	8	129103558	PVT1
cg15471063	1	0.06392077	0.000249501	0.001	13	114313414	ATP4B
cg16342037	1	0.063963281	0.000250029	< 0.001	11	74303494	POLD3
cg08398034	1	0.063963281	0.00025003	< 0.001	16	66412919	CDH5
cg06982544	1	0.063963281	0.000250062	0.001	1	150254546	C1orf51
cg08905758	1	0.063963813	0.000250196	< 0.001	10	27443330	YME1L1;YME1L1;MASTL
cg01934527	1	0.064059403	0.000251031	0.002	13	27128983
cg08988609	1	0.064059403	0.000251065	< 0.001	17	204048	RPH3AL
cg02357046	1	0.064059403	0.000251168	< 0.001	4	1686926	FAM53A
cg11703139	1	0.064059403	0.000251199	< 0.001	X	108725433	GUCY2F
cg08909608	1	0.064059403	0.000251236	< 0.001	5	491923	SLC9A3
cg08805497	1	0.064059403	0.000251361	< 0.001	2	236673911	AGAP1;AGAP1
cg16926445	1	0.06409257	0.000251623	< 0.001	1	3064439	PRDM16;PRDM16
cg26646878	1	0.064101831	0.000251802	< 0.001	17	900222	TIMM22
cg07301952	1	0.064101831	0.000252007	< 0.001	18	158011	USP14;USP14
cg21778328	1	0.064101831	0.000252056	0.001	17	7402611	POLR2A
cg14104784	1	0.064155914	0.000252415	< 0.001	4	124338208
cg26572207	1	0.064155914	0.000252533	< 0.001	8	20161947
cg25029998	1	0.064175723	0.000252743	< 0.001	17	77147396	HRNBP3
cg03210866	1	0.064180373	0.000253018	0.002	2	47597188	EPCAM
cg11178148	1	0.064180373	0.000253059	< 0.001	11	116371781
cg00279778	1	0.064180373	0.000253158	< 0.001	22	45102452	PRR5;PRR5;PRR5;PRR5-ARHGAP8;PRR5;PRR5
cg06818582	1	0.064243445	0.000253539	0.001	15	67286903
cg09730302	1	0.064259659	0.000253735	< 0.001	10	128595047	DOCK1
cg17880210	1	0.064267957	0.000254011	< 0.001	19	54486689
cg13357518	1	0.064267957	0.000254033	< 0.001	1	22263347	HSPG2
cg20351904	1	0.064277776	0.000254213	< 0.001	7	45957399	IGFBP3;IGFBP3
cg16067210	1	0.064277776	0.000254418	0.001	5	176955302	FAM193B;FAM193B
cg20879959	1	0.064277776	0.000254469	0.001	6	29910208	HLA-A
cg14330713	1	0.064281304	0.000254615	0.001	17	36856244
cg21844029	1	0.064326992	0.000254929	< 0.001	14	36983791	SFTA3
cg00848336	1	0.064387787	0.000255394	< 0.001	14	105908951	MTA1
cg03314315	1	0.064387787	0.000255522	< 0.001	7	127839989
cg23921621	1	0.064387787	0.000255687	< 0.001	1	27994728	IFI6;IFI6;IFI6
cg02323550	1	0.064387787	0.000256004	< 0.001	7	157660321	PTPRN2;PTPRN2;PTPRN2
cg25815440	1	0.064387787	0.00025607	0.001	2	42134162
cg10000139	1	0.064387787	0.000256085	< 0.001	19	3805860	ZFR2
cg07330481	1	0.064387787	0.000256098	0.001	17	37322330	ARL5C;ARL5C
cg00166722	1	0.064439168	0.000256572	< 0.001	3	10149974	C3orf24;C3orf24
cg18079499	1	0.064439168	0.000256707	< 0.001	14	90868646	CALM1;CALM1
cg00562468	1	0.064439168	0.000256832	< 0.001	6	37519216
cg16793249	1	0.064439168	0.00025694	0.001	6	32135070	EGFL8
cg17918830	1	0.064439168	0.000256966	0.001	19	10982064	CARM1
cg19701531	1	0.064461782	0.000257212	< 0.001	7	76026560	SRCRB4D;ZP3
cg02055404	1	0.064461782	0.000257322	0.002	X	82765593
cg13546935	1	0.064479537	0.000257526	< 0.001	2	29033780	SPDYA;SPDYA;SPDYA;SPDYA
cg12456714	1	0.064542751	0.000257933	< 0.001	5	16180393	11-Mar
cg03321553	1	0.064542751	0.000258044	< 0.001	15	41806234	LTK;LTK;LTK
cg06285575	1	0.064615654	0.000258468	< 0.001	16	31888794	ZNF267
cg24843003	1	0.0646382	0.000258692	< 0.001	19	1409547	DAZAP1;DAZAP1
cg08275608	1	0.064648965	0.000258868	< 0.001	6	32940303	BRD2;BRD2
cg18676967	1	0.064667243	0.000259115	< 0.001	2	233217476
cg10460643	1	0.064667243	0.000259234	< 0.001	3	53205536	PRKCD;PRKCD
cg13910830	1	0.064667243	0.000259459	< 0.001	5	95297593	ELL2;ELL2
cg12113132	1	0.064667243	0.000259474	0.001	15	43476923	TMEM62;CCNDBP1;CCNDBP1;CCNDBP1;CCNDBP1
cg15418509	1	0.064688228	0.000259691	0.001	11	71900411	FOLR1;FOLR1;FOLR1
cg11345143	1	0.064753495	0.000260087	< 0.001	13	20989349	CRYL1
cg16313577	1	0.064882186	0.000260737	< 0.001	5	8843829
cg00173538	1	0.064890993	0.000260929	< 0.001	6	42071219	C6orf132
cg08858521	1	0.064890993	0.00026104	0.001	16	681022	WFIKKN1;WFIKKN1
cg01536104	1	0.06493424	0.000261348	< 0.001	3	67032534
cg18685455	1	0.06506304	0.000262	< 0.001	6	135796690	AHI1;AHI1;AHI1;AHI1
cg03729251	1	0.065157814	0.000262828	< 0.001	4	151501035	LRBA
cg16835502	1	0.065157814	0.000263178	< 0.001	17	4710020	PLD2
cg18785724	1	0.065157814	0.000263288	< 0.001	17	43225229	HEXIM1;HEXIM1
cg27453492	1	0.065157814	0.000263318	< 0.001	16	50059188	TMEM188;TMEM188
cg06521835	1	0.065157814	0.000263357	0.001	16	48414920	SIAH1
cg20069765	1	0.065157814	0.000263363	0.001	6	33036464	HLA-DPA1
cg14656153	1	0.065157814	0.000263377	< 0.001	6	37505970
cg07293520	1	0.065157814	0.000263456	< 0.001	7	24797192	DFNA5;DFNA5;DFNA5
cg03868332	1	0.065204463	0.000263797	< 0.001	7	42006120	GLI3
cg21186506	1	0.065204463	0.000263913	< 0.001	18	43193278	SLC14A2
cg27561350	1	0.065415713	0.000264906	0.002	15	55583094	RAB27A
cg19879491	1	0.065415713	0.000265168	< 0.001	3	42803396	CCDC13
cg08013109	1	0.065415713	0.00026521	< 0.001	12	132387345	ULK1
cg07829265	1	0.065415713	0.000265484	< 0.001	7	4308166	SDK1;SDK1
cg04910277	1	0.065415713	0.00026555	0.001	8	1620928	DLGAP2
cg22753417	1	0.065415713	0.000265651	0.001	11	64051344	GPR137;GPR137;BAD;BAD
cg08788291	1	0.065415713	0.000265711	< 0.001	17	73628166	RECQL5;LOC643008
cg07798610	1	0.065442936	0.000265956	< 0.001	16	2867683	PRSS21;PRSS21;PRSS21
cg06692745	1	0.065461079	0.000266183	< 0.001	7	90225159
cg23453622	1	0.065461079	0.0002663	0.001	17	79885647	LOC92659;MAFG
cg20710266	1	0.065462847	0.000266518	< 0.001	15	96877855	NR2F2;NR2F2;NR2F2;NR2F2
cg08550881	1	0.065462847	0.000266634	< 0.001	16	84213572	TAF1C;TAF1C
cg06470787	1	0.065462847	0.000266873	< 0.001	17	80963031	B3GNTL1
cg14990076	1	0.065462847	0.000267225	0.002	12	23116550
cg03105864	1	0.065462847	0.000267298	0.001	17	8029798
cg20897479	1	0.065462847	0.000267307	< 0.001	11	12292577
cg16840574	1	0.065462847	0.000267395	0.003	X	8139938	VCX2
cg18370318	1	0.065462847	0.000267438	< 0.001	1	16258580	SPEN
cg15609812	1	0.065462847	0.000267856	< 0.001	20	47281632	PREX1
cg17336615	1	0.065462847	0.00026799	0.001	6	401429	IRF4
cg02849309	1	0.065462847	0.000268102	< 0.001	6	144386280	PLAGL1;PLAGL1
cg21603563	1	0.065462847	0.000268128	0.001	8	74756722	UBE2W;UBE2W
cg26536593	1	0.065462847	0.000268541	< 0.001	1	247242539	ZNF670
cg04548076	1	0.065462847	0.00026856	< 0.001	22	23727927
cg25461290	1	0.065462847	0.000268604	< 0.001	8	142276422
cg01483824	1	0.065462847	0.000268842	< 0.001	19	48945886	GRIN2D
cg13341412	1	0.065462847	0.000268901	0.001	6	124151453	NKAIN2
cg23882945	1	0.065462847	0.000269208	< 0.001	4	113300580	ALPK1;ALPK1
cg19383853	1	0.065462847	0.000269265	< 0.001	2	132245881	FAM128A
cg11418389	1	0.065462847	0.000269416	0.001	2	95978534	KCNIP3
cg05723179	1	0.065462847	0.000269454	< 0.001	7	137671793	CREB3L2
cg20700977	1	0.065462847	0.00026951	< 0.001	11	117076344	PCSK7
cg00323522	1	0.065462847	0.000269725	< 0.001	15	99514226	LOC145814;LOC145814
[truncated: 483,499 more rows]
