# Supplementary material for: Genome-wide analysis validates aberrant methylation in fragile X syndrome is specific to the FMR1 locus
Source: BMC Med Genet. 2013 Jan 29;14:18. doi: 10.1186/1471-2350-14-18 (PMC3599197; doi:10.1186/1471-2350-14-18)
Supplement: Additional file 3: Table S2 — Summary of the mean differences in methylation between FXS and control individuals. Column headers include: Illumina identification name (cpgids); Mean raw beta-values for fragile X patients (Mean FXS); Mean raw beta-values for control individuals (Mean controls); Chromosome location (CHR); HG19 Map position (MAPINFO); and RefSeq gene name (UCSC_RefGene_Name). [file 1471-2350-14-18-S3.zip]

Archive with 3 entries (2 files):
- Sup Table 2.txt
- __MACOSX/
- __MACOSX/._Sup Table 2.txt
