# Supplementary material for: Genome-wide analysis validates aberrant methylation in fragile X syndrome is specific to the FMR1 locus
Source: BMC Med Genet. 2013 Jan 29;14:18. doi: 10.1186/1471-2350-14-18 (PMC3599197; doi:10.1186/1471-2350-14-18)
Supplement: Additional file 3: Table S2 — Summary of the mean differences in methylation between FXS and control individuals. Column headers include: Illumina identification name (cpgids); Mean raw beta-values for fragile X patients (Mean FXS); Mean raw beta-values for control individuals (Mean controls); Chromosome location (CHR); HG19 Map position (MAPINFO); and RefSeq gene name (UCSC_RefGene_Name). [file 1471-2350-14-18-S3.zip › Sup Table 2.txt]

cpgids	Mean FXS	Mean Controls	CHR	MAPINFO	UCSC_RefGene_Name	UCSC_RefGene_Group
cg07147350	0.81131	0.35619	X	146992908	ASFMR1;ASFMR1;ASFMR1;FMR1;ASFMR1;ASFMR1	Body;Body;Body;TSS1500;Body;Body
cg22625568	0.70519	0.09062	X	146993010	ASFMR1;ASFMR1;ASFMR1;FMR1;ASFMR1;ASFMR1	Body;Body;Body;TSS1500;Body;Body
cg05288927	0.64402	0.02515	X	146993092	ASFMR1;ASFMR1;ASFMR1;FMR1;ASFMR1;ASFMR1	Body;Body;Body;TSS1500;Body;Body
cg14470409	0.65308	0.05388	X	146993125	ASFMR1;ASFMR1;ASFMR1;FMR1;ASFMR1;ASFMR1	Body;Body;Body;TSS1500;Body;Body
cg04744025	0.56729	0.02025	X	146993175	ASFMR1;ASFMR1;ASFMR1;FMR1;ASFMR1;ASFMR1	Body;Body;Body;TSS1500;Body;Body
cg04552106	0.7428	0.01561	X	146993425	ASFMR1;FMR1;ASFMR1;ASFMR1;ASFMR1;ASFMR1	Body;TSS200;Body;Body;Body;Body
cg02921434	0.7288	0.0309	X	146993433	ASFMR1;FMR1;ASFMR1;ASFMR1;ASFMR1;ASFMR1	Body;TSS200;Body;Body;Body;Body
cg03513471	0.55316	0.01075	X	146993485	ASFMR1;FMR1;ASFMR1;ASFMR1;ASFMR1;ASFMR1	Body;TSS200;Body;Body;Body;Body
cg16783314	0.74737	0.08233	X	146993722	ASFMR1;ASFMR1;FMR1;ASFMR1;ASFMR1;ASFMR1	Body;Body;1stExon;Body;Body;Body
cg08434396	0.77174	0.05531	X	146993778	ASFMR1;ASFMR1;ASFMR1;ASFMR1;ASFMR1;FMR1	Body;Body;Body;Body;Body;Body
cg21274274	0.70601	0.09995	X	146994128	ASFMR1;ASFMR1;ASFMR1;ASFMR1;ASFMR1;FMR1	Body;Body;Body;Body;Body;Body
cg19741073	0.79907	0.04574	X	146994166	ASFMR1;ASFMR1;ASFMR1;ASFMR1;ASFMR1;FMR1	Body;Body;Body;Body;Body;Body
cg21378039	0.81887	0.04935	X	146994369	ASFMR1;ASFMR1;ASFMR1;ASFMR1;ASFMR1;FMR1	Body;Body;Body;Body;Body;Body
cg27064928	0.51796	0.19639	X	146996911	ASFMR1;ASFMR1;ASFMR1;ASFMR1;ASFMR1;FMR1	Body;Body;Body;Body;Body;Body
cg22417678	0.62772	0.83534	X	147004697	ASFMR1;ASFMR1;ASFMR1;ASFMR1;ASFMR1;FMR1	TSS1500;TSS1500;TSS1500;TSS1500;TSS1500;Body
cg13869341	0.84881	0.84575	1	15865	WASH5P	Body
cg14008030	0.55059	0.52515	1	18827	WASH5P	Body
cg12045430	0.09536	0.07839	1	29407	WASH5P	TSS200
cg20826792	0.21552	0.20476	1	29425	WASH5P	TSS200
cg00381604	0.04419	0.04288	1	29435	WASH5P	TSS200
cg20253340	0.56269	0.5632	1	68849	OR4F5	TSS1500
cg21870274	0.71673	0.74323	1	69591	OR4F5	1stExon
cg03130891	0.06519	0.05942	1	91550		
cg24335620	0.74587	0.75937	1	135252		
cg16162899	0.87893	0.87233	1	449076		
cg17149495	0.764	0.77467	1	530959		
cg22802167	0.88157	0.88423	1	533950		
cg24669183	0.77837	0.7837	1	534242		
cg17308840	0.3511	0.35919	1	542758		
cg17866181	0.89562	0.89259	1	546984		
cg24159721	0.14058	0.13547	1	565170		
cg15174812	0.14129	0.14111	1	566172		
cg08477687	0.37432	0.33076	1	566570	MIR1977	TSS1500
cg00034556	0.2292	0.25079	1	566731	MIR1977	TSS1500
cg00645010	0.10308	0.09293	1	567113	MIR1977	TSS1500
cg15394630	0.15308	0.15703	1	567206	MIR1977	TSS1500
cg05001044	0.13512	0.12075	1	567312	MIR1977	TSS1500
cg03344490	0.15379	0.15827	1	567348	MIR1977	TSS1500
cg17501828	0.21848	0.21718	1	567358	MIR1977	TSS1500
cg23917638	0.20804	0.2137	1	567501	MIR1977	TSS1500
cg18024856	0.05251	0.053	1	567747	MIR1977	TSS1500
cg18761878	0.37266	0.3958	1	568475		
cg27534567	0.16671	0.15343	1	568536		
cg08858441	0.3493	0.37612	1	569427		
cg03348902	0.17829	0.18452	1	569603		
cg01070250	0.14343	0.13042	1	569687		
cg21996134	0.92359	0.93365	1	663153	LOC100133331	Body
cg07264491	0.76259	0.7541	1	665298	LOC100133331	Body
cg15560884	0.67454	0.68475	1	710097		
cg10037654	0.08242	0.08187	1	713921		
cg14057946	0.1256	0.11501	1	713985		
cg11422233	0.11728	0.10898	1	714002		
cg16047670	0.06339	0.04841	1	714012		
cg18263059	0.08243	0.06538	1	714021		
cg01014490	0.05541	0.01871	1	714177		
cg04231937	0.02429	0.01842	1	714526		
cg04496485	0.08631	0.0809	1	714565		
cg17505339	0.89438	0.89824	1	720865		
cg09989996	0.94331	0.9457	1	753376		
cg11954957	0.6907	0.69938	1	758829		
cg01068023	0.84193	0.83933	1	761370		
cg08167039	0.05817	0.04832	1	762232	NCRNA00115;LOC643837	Body;TSS1500
cg20677962	0.04976	0.05052	1	762279	NCRNA00115;LOC643837	Body;TSS1500
cg06402284	0.0685	0.06328	1	762592	NCRNA00115;LOC643837	Body;TSS1500
cg24699430	0.01157	0.0154	1	762651	NCRNA00115;LOC643837	Body;TSS1500
cg01551879	0.02338	0.02708	1	762882	NCRNA00115;LOC643837	Body;TSS200
cg22394869	0.02547	0.02802	1	762912	NCRNA00115;LOC643837	TSS200;TSS200
cg02550592	0.00577	0.01972	1	762915	NCRNA00115;LOC643837	TSS200;TSS200
cg03213877	0.00844	0.00848	1	763116	NCRNA00115;LOC643837	TSS1500;Body
cg23803172	0.009	0.0066	1	763119	NCRNA00115;LOC643837	TSS1500;Body
cg19411932	0.0012	0.00094	1	763127	NCRNA00115;LOC643837	TSS1500;Body
cg20788133	0.79712	0.8071	1	765028	LOC643837	Body
cg08939496	0.79023	0.78932	1	765632	LOC643837	Body
cg16736630	0.43471	0.40992	1	779995	LOC643837	Body
cg01793617	0.78427	0.79107	1	785628	LOC643837	Body
cg09139287	0.39398	0.41068	1	787398	LOC643837	Body
cg05662829	0.68289	0.69165	1	787423	LOC643837	Body
cg22714517	0.88109	0.88253	1	788864	LOC643837	Body
cg00168193	0.828	0.83155	1	790667		
cg14280098	0.92363	0.92119	1	791298		
cg15903280	0.62358	0.65532	1	793962		
cg04352959	0.91474	0.90708	1	799522		
cg08258224	0.83677	0.81849	1	800083		
cg12285627	0.64137	0.63123	1	803059		
cg05898754	0.32112	0.31743	1	805102	FAM41C	Body
cg03128332	0.23987	0.26141	1	805338	FAM41C	Body
cg15994267	0.37169	0.38418	1	805352	FAM41C	Body
cg16619049	0.44447	0.45971	1	805541	FAM41C	Body
cg23100540	0.24931	0.26842	1	805554	FAM41C	Body
cg20275697	0.74322	0.71718	1	809469	FAM41C	Body
cg05475702	0.64687	0.66207	1	812248	FAM41C	TSS200
cg18147296	0.84281	0.83867	1	812539	FAM41C	TSS1500
cg05597748	0.76618	0.77068	1	812679	FAM41C	TSS1500
cg00111697	0.66909	0.68392	1	812760	FAM41C	TSS1500
cg10988531	0.74888	0.75555	1	813317	FAM41C	TSS1500
cg24373735	0.86991	0.86859	1	833555		
cg13938959	0.61662	0.61798	1	834183		
cg12445832	0.40607	0.41052	1	834295		
cg23999112	0.6339	0.63672	1	834356		
cg11527153	0.82758	0.82062	1	837536		
cg27573606	0.94436	0.94542	1	838379		
cg04195702	0.85892	0.85792	1	838486		
cg01062849	0.88438	0.89584	1	838731		
cg08128007	0.81106	0.7943	1	839435		
cg23733394	0.29671	0.35258	1	839752		
cg13371836	0.02733	0.02669	1	840274		
cg04407431	0.02349	0.02498	1	840618		
cg13565718	0.86416	0.85763	1	841289		
cg01097950	0.75327	0.74332	1	843491		
cg08900511	0.81097	0.79888	1	843581		
cg04410003	0.88129	0.89162	1	844499		
cg18762746	0.94701	0.94932	1	845278		
cg12726839	0.27054	0.3395	1	845311		
cg04364728	0.27956	0.292	1	845810		
cg05151709	0.4863	0.44318	1	846155		
cg08546707	0.59938	0.56849	1	846195		
cg06154531	0.82149	0.81498	1	846507		
cg01782097	0.56059	0.54202	1	846637		
cg20825023	0.44086	0.43237	1	846742		
cg12549180	0.61899	0.59767	1	847816		
cg11851804	0.0864	0.08491	1	848379		
cg06623778	0.1555	0.18745	1	848409		
cg14528386	0.32471	0.31742	1	848440		
cg17436295	0.7681	0.74	1	848609		
cg18865112	0.80326	0.76973	1	849540		
cg19642727	0.79684	0.79613	1	853876	FLJ39609	Body
cg21407818	0.81161	0.79801	1	853925	FLJ39609	Body
cg22226438	0.93058	0.94169	1	854766	FLJ39609	Body
cg08029603	0.85071	0.84321	1	854824	FLJ39609	TSS200
cg16347928	0.87013	0.88088	1	854838	FLJ39609	TSS200
cg22699361	0.88142	0.87882	1	854918	FLJ39609	TSS200
cg03890988	0.69418	0.67142	1	854951	FLJ39609	TSS200
cg21786289	0.94858	0.9589	1	854966	FLJ39609	TSS200
cg13897241	0.77788	0.78048	1	855046	FLJ39609	TSS1500
cg13176867	0.83968	0.82827	1	855425	FLJ39609	TSS1500
cg15105996	0.9259	0.9293	1	855445	FLJ39609	TSS1500
cg02565062	0.76221	0.766	1	855544	FLJ39609	TSS1500
cg09856436	0.61406	0.57592	1	855649	FLJ39609	TSS1500
cg19159092	0.35979	0.38365	1	856059	FLJ39609	TSS1500
cg08132177	0.06764	0.05284	1	856685		
cg27050229	0.10858	0.10181	1	856693		
cg06931612	0.58141	0.57596	1	856914		
cg11407801	0.73839	0.74885	1	857657		
cg01197763	0.81832	0.80732	1	858362		
cg01980454	0.07804	0.07965	1	859173		
cg16352085	0.06918	0.06738	1	859719	SAMD11	TSS1500
cg04839849	0.07174	0.07432	1	859844	SAMD11	TSS1500
cg03725447	0.12661	0.09986	1	860008	SAMD11	TSS1500
cg25215298	0.34041	0.33884	1	860022	SAMD11	TSS1500
cg04672450	0.09372	0.09802	1	860185	SAMD11	TSS1500
cg27487046	0.03093	0.03251	1	860613	SAMD11	TSS1500
cg06091566	0.11121	0.11628	1	860621	SAMD11	TSS1500
cg03735847	0.00376	0.00267	1	860925	SAMD11	TSS200
cg03180780	0.01483	0.01862	1	860965	SAMD11	TSS200
cg09166659	0.02159	0.01651	1	861177	SAMD11;SAMD11	5'UTR;1stExon
cg05527507	0.14187	0.1271	1	861265	SAMD11	5'UTR
cg14324200	0.08994	0.09459	1	861317	SAMD11	5'UTR
cg02663945	0.39923	0.36844	1	861629	SAMD11	Body
cg13856810	0.76283	0.77235	1	861886	SAMD11	Body
cg02896266	0.70736	0.70105	1	864879	SAMD11	Body
cg13806162	0.86104	0.85182	1	865013	SAMD11	Body
cg23225454	0.94463	0.9408	1	865583	SAMD11	Body
cg00976181	0.72401	0.72743	1	865860	SAMD11	Body
cg10711230	0.9026	0.90484	1	867031	SAMD11	Body
cg00145911	0.92137	0.92532	1	867938	SAMD11	Body
cg13546858	0.52738	0.45607	1	869346	SAMD11	Body
cg13692836	0.39051	0.3947	1	869368	SAMD11	Body
cg06531475	0.39528	0.36582	1	870791	SAMD11	Body
cg06624358	0.41859	0.40245	1	870810	SAMD11	Body
cg14156792	0.55106	0.52608	1	870958	SAMD11	Body
cg24997886	0.31289	0.29101	1	871033	SAMD11	Body
cg01727431	0.51668	0.49828	1	871057	SAMD11	Body
cg10146935	0.37359	0.30447	1	871308	SAMD11	Body
cg02439789	0.54426	0.45756	1	871441	SAMD11	Body
cg24362661	0.51708	0.43382	1	871546	SAMD11	Body
cg05819296	0.75912	0.76915	1	871980	SAMD11	Body
cg00582671	0.73907	0.73656	1	872235	SAMD11	Body
cg22485363	0.86476	0.84416	1	872385	SAMD11	Body
cg06036236	0.84082	0.83457	1	872737	SAMD11	Body
cg13904806	0.90217	0.87777	1	874697	SAMD11	Body
cg03269716	0.62616	0.61441	1	874896	SAMD11	Body
cg04121631	0.21754	0.21246	1	875345	SAMD11	Body
cg23440882	0.00696	0.00451	1	875880	SAMD11	Body
cg23112672	0.07943	0.10001	1	876199	SAMD11	Body
cg15896339	0.04493	0.05225	1	876249	SAMD11	Body
cg12454161	0.24307	0.23947	1	876551	SAMD11	Body
cg09180262	0.06333	0.06019	1	876870	SAMD11	Body
cg24045482	0.05786	0.0631	1	876993	SAMD11	Body
cg09988062	0.03034	0.02268	1	877489	SAMD11	Body
cg22416074	0.09057	0.09917	1	877641	SAMD11	Body
cg19724344	0.1423	0.1219	1	877647	SAMD11	Body
cg06838427	0.0812	0.07317	1	877876	SAMD11	Body
cg10827460	0.96541	0.96499	1	879375	SAMD11	Body
cg15742605	0.96513	0.96937	1	879383	SAMD11	Body
cg09756115	0.80374	0.79954	1	879415	SAMD11	Body
cg23731742	0.78587	0.77208	1	879958	NOC2L;SAMD11	3'UTR;3'UTR
cg23912452	0.61971	0.61696	1	880916	NOC2L	Body
cg06511482	0.83309	0.8386	1	882546	NOC2L	Body
cg17153432	0.79699	0.80401	1	883538	NOC2L	Body
cg00113194	0.86816	0.85595	1	884869	NOC2L	Body
cg02968844	0.83618	0.82361	1	884964	NOC2L	Body
cg16248916	0.91147	0.91009	1	886419	NOC2L	Body
cg20322444	0.8608	0.86023	1	886441	NOC2L	Body
cg07983659	0.91001	0.91373	1	886485	NOC2L	Body
cg11733071	0.90774	0.91662	1	886543	NOC2L	Body
cg01394461	0.67862	0.67258	1	887576	NOC2L	Body
cg09555360	0.84502	0.83636	1	888413	NOC2L	Body
cg07701223	0.90521	0.89767	1	888957	NOC2L	Body
cg13060902	0.78986	0.79412	1	889215	NOC2L	Body
cg21830050	0.39169	0.33958	1	891193	NOC2L	Body
cg02326551	0.79963	0.83525	1	892704	NOC2L	Body
cg15684274	0.79613	0.81321	1	892857	NOC2L	Body
cg16005420	0.75432	0.76173	1	892914	NOC2L	Body
cg20453388	0.89971	0.88205	1	892948	NOC2L	Body
cg24664590	0.03496	0.03248	1	894056	NOC2L	Body
cg08472719	0.05409	0.05602	1	894108	NOC2L	Body
cg03161767	0.05756	0.04988	1	894207	NOC2L	Body
cg10207527	0.05376	0.05416	1	894257	NOC2L	Body
cg04485075	0.06189	0.05601	1	894587	KLHL17;NOC2L	TSS1500;Body
cg16389252	0.04694	0.04503	1	894601	KLHL17;NOC2L	TSS1500;1stExon
cg19923810	0.4813	0.51083	1	894954	KLHL17;NOC2L	TSS1500;TSS1500
cg25096313	0.73387	0.73353	1	895141	KLHL17;NOC2L	TSS1500;TSS1500
cg16993975	0.35178	0.36106	1	895413	KLHL17;NOC2L	TSS1500;TSS1500
cg22114309	0.41986	0.4174	1	895869	KLHL17;NOC2L	TSS200;TSS1500
cg11132698	0.03062	0.03113	1	895988	KLHL17;KLHL17;NOC2L	1stExon;5'UTR;TSS1500
cg09789536	0.41908	0.42013	1	896226	KLHL17	Body
cg26866020	0.01034	0.01003	1	896305	KLHL17	Body
cg17505193	0.02666	0.02363	1	896310	KLHL17	Body
cg13802035	0.09263	0.08987	1	896316	KLHL17	Body
cg07582955	0.3722	0.38996	1	896763	KLHL17	Body
cg16968662	0.73439	0.75678	1	897308	KLHL17	Body
cg07696918	0.80544	0.80677	1	897500	KLHL17	Body
cg04359978	0.77318	0.77272	1	897590	KLHL17	Body
cg07236207	0.87469	0.85323	1	897949	KLHL17	Body
cg11084308	0.85346	0.86537	1	898397	KLHL17	Body
cg03148373	0.96027	0.94583	1	898852	KLHL17	Body
cg10644916	0.7962	0.78059	1	899000	KLHL17	Body
cg01930745	0.85244	0.8332	1	899182	KLHL17	Body
cg14831166	0.86982	0.85719	1	899434	KLHL17	Body
cg11246447	0.83664	0.82717	1	900424	KLHL17;PLEKHN1;PLEKHN1	Body;TSS1500;TSS1500
cg14997037	0.88464	0.87227	1	900550	KLHL17;PLEKHN1;PLEKHN1	Body;TSS1500;TSS1500
cg15648958	0.86089	0.86214	1	900832	PLEKHN1;KLHL17;PLEKHN1	TSS1500;3'UTR;TSS1500
cg03041482	0.88071	0.87395	1	900945	PLEKHN1;KLHL17;PLEKHN1	TSS1500;3'UTR;TSS1500
cg00328058	0.66476	0.65455	1	901062	PLEKHN1;KLHL17;PLEKHN1	TSS1500;3'UTR;TSS1500
cg25742326	0.28418	0.28907	1	901449	PLEKHN1;PLEKHN1	TSS1500;TSS1500
cg12663811	0.17273	0.2075	1	901685	PLEKHN1;PLEKHN1	TSS200;TSS200
cg07390924	0.09782	0.10197	1	901725	PLEKHN1;PLEKHN1	TSS200;TSS200
cg10110857	0.07119	0.07597	1	901755	PLEKHN1;PLEKHN1	TSS200;TSS200
cg10375192	0.22713	0.23374	1	901799	PLEKHN1;PLEKHN1	TSS200;TSS200
cg02056921	0.08598	0.08176	1	901892	PLEKHN1;PLEKHN1;PLEKHN1;PLEKHN1	1stExon;5'UTR;5'UTR;1stExon
cg21832150	0.09048	0.08757	1	902025	PLEKHN1;PLEKHN1	Body;Body
cg24076968	0.08494	0.08912	1	902549	PLEKHN1;PLEKHN1	Body;Body
cg12536471	0.08907	0.09481	1	902653	PLEKHN1;PLEKHN1	Body;Body
cg06324192	0.62424	0.63163	1	903543	PLEKHN1;PLEKHN1	Body;Body
cg23207077	0.19303	0.18744	1	905988	PLEKHN1;PLEKHN1	Body;Body
cg22381068	0.29618	0.30123	1	906363	PLEKHN1;PLEKHN1	Body;Body
cg22481263	0.37408	0.38452	1	906493	PLEKHN1;PLEKHN1	Body;Body
cg04865998	0.77527	0.77612	1	906965	PLEKHN1;PLEKHN1	Body;Body
cg07195057	0.77147	0.78982	1	907118	PLEKHN1;PLEKHN1	Body;Body
cg26679367	0.78067	0.77979	1	907618	PLEKHN1;PLEKHN1	Body;Body
cg23596291	0.83272	0.85656	1	907638	PLEKHN1;PLEKHN1	Body;Body
cg06818851	0.84948	0.86016	1	907708	PLEKHN1;PLEKHN1	Body;Body
cg23956473	0.81782	0.82076	1	909320	PLEKHN1;PLEKHN1	Body;Body
cg16352072	0.76609	0.76919	1	910223	PLEKHN1;PLEKHN1	3'UTR;3'UTR
cg25107893	0.21696	0.23287	1	911601	C1orf170	Body
cg05505459	0.22271	0.21704	1	911995	C1orf170	Body
cg23635910	0.17433	0.16251	1	912055	C1orf170	Body
cg08843537	0.87197	0.85323	1	914382	C1orf170	Body
cg22348654	0.90026	0.90128	1	916058	C1orf170	Body
cg18166741	0.79303	0.79442	1	916346	C1orf170	Body
cg22699004	0.89182	0.89297	1	916498	C1orf170	Body
cg10824915	0.62369	0.62328	1	916863	C1orf170	Body
cg22599150	0.70949	0.69883	1	917118	C1orf170	Body
cg16349774	0.61161	0.63911	1	917249	C1orf170	Body
cg18439833	0.45974	0.47	1	917642	C1orf170	TSS200
cg15526941	0.51551	0.49614	1	917655	C1orf170	TSS200
cg10201533	0.64628	0.62994	1	917661	C1orf170	TSS200
cg11235921	0.63084	0.63161	1	917819	C1orf170	TSS1500
cg11782208	0.86598	0.86191	1	917892	C1orf170	TSS1500
cg11143486	0.87888	0.85435	1	918415	C1orf170	TSS1500
cg10381813	0.68882	0.68821	1	918696	C1orf170	TSS1500
cg14350158	0.07201	0.06655	1	919422		
cg16417258	0.14058	0.13042	1	919731		
cg03394722	0.62869	0.6523	1	919916		
cg26114254	0.92624	0.91738	1	920580		
cg10010734	0.87243	0.86161	1	922010		
cg03648020	0.28084	0.31536	1	931327		
cg01729262	0.40838	0.41026	1	933306		
cg15882305	0.80662	0.79939	1	933388		
cg15713103	0.0397	0.05367	1	933685		
cg26003967	0.0796	0.08373	1	933987		
cg23552821	0.10386	0.0993	1	934036		
cg26224305	0.01806	0.01557	1	934197		
cg05095110	0.07567	0.07366	1	934390	HES4;HES4	3'UTR;3'UTR
cg15578015	0.01193	0.01021	1	934409	HES4;HES4	3'UTR;3'UTR
cg23205003	0.02509	0.03013	1	934662	HES4;HES4	Body;Body
cg17907238	0.0095	0.00999	1	934907	HES4;HES4	Body;Body
cg02397514	0.01348	0.01151	1	935139	HES4;HES4	1stExon;Body
cg12257384	0.01276	0.01364	1	935456	HES4;HES4;HES4;HES4	5'UTR;5'UTR;1stExon;1stExon
cg00447632	0.04378	0.04143	1	935861	HES4;HES4	TSS1500;TSS1500
cg26339484	0.09496	0.09004	1	935863	HES4;HES4	TSS1500;TSS1500
cg27430493	0.07357	0.07105	1	936091	HES4;HES4	TSS1500;TSS1500
cg25066040	0.05723	0.05155	1	936229	HES4;HES4	TSS1500;TSS1500
cg27060622	0.08926	0.08492	1	936346	HES4;HES4	TSS1500;TSS1500
cg08122545	0.03577	0.0346	1	936500	HES4;HES4	TSS1500;TSS1500
cg15825501	0.16087	0.17308	1	936610	HES4;HES4	TSS1500;TSS1500
cg13468764	0.09458	0.0893	1	936897	HES4;HES4	TSS1500;TSS1500
cg26321643	0.05122	0.03875	1	936914	HES4;HES4	TSS1500;TSS1500
cg16578267	0.14994	0.13363	1	937048	HES4;HES4	TSS1500;TSS1500
cg18977839	0.06453	0.05196	1	937409		
cg09332175	0.74603	0.75853	1	938905		
cg16034521	0.76172	0.79658	1	939448		
cg10176463	0.05253	0.05186	1	940782		
cg25350899	0.8145	0.80864	1	941382		
cg13219080	0.85499	0.84032	1	942161		
cg09364122	0.94304	0.93681	1	942198		
cg17142931	0.77001	0.7783	1	942295		
cg20064006	0.79244	0.81438	1	942329		
cg17006413	0.9454	0.94448	1	942451		
cg21472517	0.96007	0.96617	1	942471		
cg18019572	0.84984	0.85222	1	942489		
cg22673826	0.91753	0.91498	1	942498		
cg10625579	0.91777	0.90019	1	942635		
cg01922485	0.96659	0.96997	1	942696		
cg12763038	0.453	0.46228	1	943017		
cg26155170	0.72252	0.71911	1	943064		
cg08853797	0.78831	0.80117	1	943431		
cg03125763	0.68602	0.73431	1	943619		
cg26155520	0.69444	0.71234	1	943647		
cg23691733	0.90278	0.90853	1	944093		
cg04985032	0.85834	0.8629	1	944439		
cg24004483	0.46251	0.41677	1	944783		
cg23281018	0.56138	0.53391	1	944789		
cg24157008	0.66529	0.68421	1	945321		
cg25552017	0.54584	0.57396	1	945416		
cg10984178	0.85149	0.85595	1	946099		
cg13552506	0.86043	0.86416	1	946444		
cg26420561	0.81609	0.82324	1	946675		
cg22020633	0.86273	0.86096	1	946683		
cg01768082	0.51766	0.49109	1	946875		
cg07589034	0.58829	0.57487	1	947003		
cg22367159	0.66719	0.62588	1	947018		
cg26837773	0.46403	0.46005	1	947091		
cg15825373	0.70571	0.70062	1	947153		
cg22618402	0.92259	0.91178	1	947210		
cg06538872	0.83268	0.8283	1	947343		
cg25610492	0.0803	0.05317	1	948625	ISG15	TSS1500
cg08469540	0.01838	0.0235	1	948627	ISG15	TSS1500
cg20022511	0.04139	0.04714	1	948740	ISG15	TSS200
cg23684711	0.08063	0.0913	1	948879	ISG15;ISG15	1stExon;5'UTR
cg08067365	0.03336	0.03708	1	948893	ISG15;ISG15	1stExon;5'UTR
cg20062691	0.73593	0.70597	1	949392	ISG15	Body
cg03811829	0.79766	0.77508	1	949449	ISG15	Body
cg11211792	0.76921	0.73998	1	949634	ISG15	Body
cg04788999	0.66211	0.63444	1	949850	ISG15	Body
cg16526047	0.54738	0.5354	1	949893	ISG15	3'UTR
cg07123796	0.43111	0.42954	1	950971		
cg26560020	0.74511	0.74367	1	952794		
cg09363892	0.20528	0.1833	1	954619	AGRN	TSS1500
cg03185752	0.1125	0.11746	1	954631	AGRN	TSS1500
cg15153791	0.02241	0.01963	1	955083	AGRN	TSS1500
cg04336684	0.09672	0.0956	1	955147	AGRN	TSS1500
cg22482746	0.01472	0.01545	1	955163	AGRN	TSS1500
cg25177113	0.09359	0.08003	1	955463	AGRN	TSS200
cg08223393	0.08067	0.09182	1	955701	AGRN	1stExon
cg07008945	0.01238	0.01055	1	955720	AGRN	1stExon
cg11726631	0.01607	0.02048	1	955757	AGRN	Body
cg19813362	0.00648	0.0057	1	956108	AGRN	Body
cg00299257	0.03793	0.03754	1	956217	AGRN	Body
cg10046671	0.01789	0.0156	1	956299	AGRN	Body
cg24704476	0.64666	0.66006	1	956799	AGRN	Body
cg13917577	0.64371	0.61597	1	957119	AGRN	Body
cg17801765	0.68344	0.68232	1	958274	AGRN	Body
cg13100600	0.40872	0.4218	1	958351	AGRN	Body
cg18272461	0.764	0.76574	1	960761	AGRN	Body
cg07787977	0.61088	0.61734	1	962651	AGRN	Body
cg02632261	0.82878	0.83206	1	963599	AGRN	Body
cg07396477	0.8491	0.84203	1	963887	AGRN	Body
cg15574137	0.89029	0.89065	1	963896	AGRN	Body
cg25774148	0.94579	0.94554	1	964497	AGRN	Body
cg17021880	0.83552	0.83232	1	964506	AGRN	Body
cg02288964	0.72384	0.72078	1	967561	AGRN	Body
cg02341264	0.27018	0.29277	1	967967	AGRN	Body
cg06712559	0.03572	0.03415	1	968395	AGRN	Body
cg17928920	0.22676	0.19638	1	968558	AGRN	Body
cg14663984	0.10136	0.09157	1	969042	AGRN	Body
cg16318112	0.05872	0.04994	1	969254	AGRN	Body
cg09248054	0.01894	0.01637	1	969257	AGRN	Body
cg15840462	0.12426	0.12234	1	969744	AGRN	Body
cg24598973	0.54173	0.51522	1	969825	AGRN	Body
cg16502826	0.56823	0.57205	1	970237	AGRN	Body
cg18147233	0.64241	0.63099	1	970294	AGRN	Body
cg20741620	0.79488	0.80316	1	972225	AGRN	Body
cg00525597	0.77831	0.78349	1	973595	AGRN	Body
cg26007962	0.77587	0.76349	1	973887	AGRN	Body
cg27541454	0.0161	0.01703	1	975551	AGRN	Body
cg25759916	0.08659	0.09044	1	975667	AGRN	Body
cg01150641	0.0603	0.06306	1	976168	AGRN	Body
cg23625715	0.01006	0.01052	1	976172	AGRN	Body
cg26222311	0.03881	0.03653	1	976227	AGRN	Body
cg20594982	0.65799	0.67589	1	976707	AGRN	Body
cg06819605	0.96703	0.97093	1	977003	AGRN	Body
cg03790440	0.87227	0.86235	1	977896	AGRN	Body
cg15571556	0.89197	0.88047	1	978214	AGRN	Body
cg15475967	0.85953	0.86178	1	978398	AGRN	Body
cg02138082	0.8117	0.82439	1	978573	AGRN	Body
cg10983617	0.966	0.97038	1	978664	AGRN	Body
cg02630349	0.97928	0.97412	1	978667	AGRN	Body
cg03055733	0.87787	0.88877	1	979268	AGRN	Body
cg07407159	0.88893	0.89435	1	979484	AGRN	Body
cg16657578	0.95924	0.96235	1	979589	AGRN	Body
cg05719911	0.89444	0.88877	1	980112	AGRN	Body
cg09134969	0.76204	0.76025	1	980304	AGRN	Body
cg02635644	0.97307	0.9734	1	981164	AGRN	Body
cg01711077	0.57924	0.60402	1	981222	AGRN	Body
cg07501049	0.9848	0.9836	1	981392	AGRN	Body
cg14253035	0.82992	0.82506	1	981566	AGRN	Body
cg12469361	0.89202	0.90727	1	982189	AGRN	Body
cg24685837	0.74349	0.73489	1	982225	AGRN	Body
cg17165303	0.82932	0.8463	1	982308	AGRN	Body
cg20988802	0.81569	0.82272	1	982491	AGRN	Body
cg22379708	0.82484	0.81949	1	982918	AGRN	Body
cg16026189	0.88011	0.86878	1	983039	AGRN	Body
cg18380070	0.86987	0.87838	1	983260	AGRN	Body
cg02494066	0.77652	0.79437	1	983386	AGRN	Body
cg09792712	0.8465	0.87481	1	983545	AGRN	Body
cg15469001	0.79728	0.81259	1	983611	AGRN	Body
cg08387293	0.72369	0.74432	1	984383	AGRN	Body
cg24730157	0.95508	0.95624	1	984428	AGRN	Body
cg06978943	0.95982	0.96408	1	984992	AGRN	Body
cg23801338	0.95973	0.95768	1	985239	AGRN	Body
cg13244315	0.95956	0.95978	1	985393	AGRN	Body
cg11853970	0.8098	0.82498	1	986037	AGRN	Body
cg08480609	0.89109	0.89395	1	986560	AGRN	Body
cg03120284	0.7768	0.78515	1	986894	AGRN	Body
cg10490668	0.86312	0.85929	1	987502	AGRN	Body
cg22627753	0.78246	0.78705	1	988623	AGRN	Body
cg04559824	0.75648	0.76009	1	989224	AGRN	Body
cg07912402	0.98334	0.98314	1	989305	AGRN	Body
cg04274259	0.82238	0.81707	1	989392	AGRN	Body
cg16903000	0.89284	0.89325	1	990293	AGRN	Body
cg12483930	0.81327	0.82774	1	990341	AGRN	Body
cg02415349	0.8917	0.88793	1	990470	AGRN	3'UTR
cg14252395	0.79881	0.80003	1	990557	AGRN	3'UTR
cg08262378	0.79377	0.7851	1	991533		
cg08530610	0.77274	0.77745	1	991567		
cg13439946	0.75682	0.79547	1	991708		
cg08250879	0.51404	0.50905	1	993580		
cg12184864	0.07572	0.07485	1	994498		
cg21607076	0.04139	0.03728	1	994582		
cg12647165	0.02328	0.01992	1	994637		
cg02482614	0.03137	0.03007	1	995013		
cg17098415	0.08963	0.08357	1	995021		
cg08459564	0.088	0.08873	1	995180		
cg18172484	0.46638	0.46521	1	995932		
cg04919596	0.33079	0.32077	1	996054		
cg24678117	0.82852	0.8092	1	996294		
cg22169680	0.67951	0.6867	1	997269		
cg10720997	0.02737	0.02756	1	997858		
cg09123721	0.49686	0.50984	1	998638		
cg11405655	0.20692	0.19803	1	999599		
cg25523405	0.0385	0.04111	1	999679		
cg02105666	0.02028	0.01875	1	999724		
cg21139076	0.05361	0.05578	1	999826		
cg07549208	0.08432	0.10049	1	999888		
cg21779088	0.88899	0.89169	1	1000856		
cg26614117	0.55026	0.5475	1	1001511		
cg06095202	0.73353	0.74562	1	1001867		
cg04891761	0.5382	0.53633	1	1001973		
cg15500259	0.66153	0.74172	1	1002068		
cg06973463	0.89844	0.88704	1	1002664		
cg10955566	0.77136	0.766	1	1003126		
cg08709360	0.86689	0.85902	1	1003376		
cg01244934	0.79347	0.79478	1	1003417		
cg15899727	0.68348	0.68154	1	1003529		
cg18432292	0.23929	0.23911	1	1003755		
cg24475622	0.10636	0.08615	1	1003851		
cg07147720	0.03413	0.03088	1	1004260		
cg24047311	0.01512	0.01199	1	1004464		
cg16095440	0.00164	0.00195	1	1004775		
cg08750554	0.19676	0.22327	1	1005100		
cg26702212	0.65739	0.66561	1	1005170		
cg24517686	0.71128	0.73517	1	1005398		
cg20685419	0.57414	0.57368	1	1007730		
cg27222785	0.7885	0.78839	1	1008091		
cg09864227	0.81412	0.82263	1	1008207		
cg07181843	0.69638	0.71071	1	1009445		
cg08007197	0.72922	0.72941	1	1010638		
cg01912388	0.68354	0.70059	1	1011560		
cg14854474	0.67628	0.7359	1	1012526		
cg01518906	0.46502	0.49627	1	1013276		
cg14964771	0.42912	0.42744	1	1014356		
cg23657003	0.09953	0.0854	1	1014978		
cg22044028	0.09827	0.05668	1	1015392		
cg15576492	0.16098	0.11766	1	1015447		
cg11200797	0.73572	0.8068	1	1016470		
cg16383573	0.83511	0.84371	1	1017019		
cg00305285	0.80713	0.82978	1	1017115		
cg24488772	0.90886	0.91026	1	1017318	C1orf159	3'UTR
cg24378253	0.96974	0.97682	1	1017383	C1orf159	3'UTR
cg04794393	0.96534	0.96717	1	1018118	C1orf159	3'UTR
cg17840536	0.90651	0.90472	1	1018254	C1orf159	3'UTR
cg19758750	0.81478	0.80291	1	1018479	C1orf159	Body
cg18024260	0.98436	0.98763	1	1019860	C1orf159	Body
cg12924059	0.8853	0.88285	1	1019902	C1orf159	Body
cg15099245	0.81407	0.79754	1	1019953	C1orf159	Body
cg08039585	0.88661	0.87523	1	1020002	C1orf159	Body
cg19734301	0.73252	0.74696	1	1020365	C1orf159	Body
cg08470135	0.83926	0.83601	1	1020738	C1orf159	Body
cg05035248	0.98663	0.98694	1	1020820	C1orf159	Body
cg05041517	0.60379	0.61156	1	1021029	C1orf159	Body
cg15207999	0.82203	0.83675	1	1021210	C1orf159	Body
cg26338735	0.87038	0.8585	1	1021299	C1orf159	Body
cg24437834	0.79968	0.79595	1	1022530	C1orf159	Body
cg15565004	0.7187	0.72688	1	1022642	C1orf159	Body
cg19999567	0.87092	0.88854	1	1022900	C1orf159	Body
cg19856606	0.8875	0.89613	1	1022932	C1orf159	Body
cg12743165	0.86804	0.85267	1	1022995	C1orf159	Body
cg04315086	0.93408	0.93254	1	1023163	C1orf159	Body
cg09358422	0.97014	0.97403	1	1023247	C1orf159	Body
cg24523322	0.98328	0.98369	1	1023281	C1orf159	Body
cg12612065	0.89088	0.88727	1	1023319	C1orf159	Body
cg16060740	0.86229	0.86404	1	1023891	C1orf159	Body
cg13870982	0.88616	0.88434	1	1024212	C1orf159	Body
cg14010231	0.90497	0.90525	1	1024413	C1orf159	Body
cg22343299	0.97124	0.97097	1	1024513	C1orf159	Body
cg17596279	0.83288	0.82637	1	1024608	C1orf159	Body
cg15322667	0.83634	0.82065	1	1026255	C1orf159	Body
cg00648573	0.88514	0.87889	1	1026410	C1orf159	Body
cg11144217	0.97006	0.96966	1	1027520	C1orf159	5'UTR
cg10782633	0.98596	0.98635	1	1027572	C1orf159	5'UTR
cg27169685	0.84369	0.84719	1	1027716	C1orf159	5'UTR
cg06727198	0.8274	0.83102	1	1027729	C1orf159	5'UTR
cg06181703	0.94599	0.94709	1	1028878	C1orf159	5'UTR
cg23812948	0.89377	0.90033	1	1030656	C1orf159	5'UTR
cg26040075	0.46326	0.47869	1	1034421	C1orf159	5'UTR
cg05007472	0.96439	0.9698	1	1042420	C1orf159	5'UTR
cg01881456	0.85368	0.86907	1	1042451	C1orf159	5'UTR
cg00546078	0.93583	0.94967	1	1043888	C1orf159	5'UTR
cg16685990	0.94327	0.95633	1	1044287	C1orf159	5'UTR
cg19860160	0.85298	0.83228	1	1045382	C1orf159	5'UTR
cg26405545	0.87973	0.88103	1	1045506	C1orf159	5'UTR
cg20961824	0.87442	0.87852	1	1046086	C1orf159	5'UTR
cg09762182	0.70818	0.8018	1	1046164	C1orf159	5'UTR
cg11754357	0.85111	0.8501	1	1046230	C1orf159	5'UTR
cg05527091	0.98029	0.98164	1	1046324	C1orf159	5'UTR
cg17034203	0.8882	0.89057	1	1047097	C1orf159	5'UTR
cg12137247	0.52511	0.54817	1	1047475	C1orf159	5'UTR
cg24709745	0.89797	0.8916	1	1049864	C1orf159	5'UTR
cg08927102	0.93048	0.92959	1	1050110	C1orf159	5'UTR
cg27302190	0.84741	0.8333	1	1050210	C1orf159	5'UTR
cg18025136	0.21091	0.20502	1	1050579	C1orf159	5'UTR
cg24638131	0.04147	0.04581	1	1050690	C1orf159	5'UTR
cg14981312	0.05112	0.05552	1	1050737	C1orf159	5'UTR
cg09383789	0.06013	0.04907	1	1051364	C1orf159	5'UTR
cg20945607	0.01019	0.01165	1	1051537	C1orf159;C1orf159	1stExon;5'UTR
cg26541516	0.05023	0.05381	1	1051657	C1orf159;C1orf159	1stExon;5'UTR
cg03956833	0.07259	0.07206	1	1051711	C1orf159;C1orf159	1stExon;5'UTR
cg08881995	0.00844	0.00724	1	1051895	C1orf159	TSS200
cg03705284	0.01447	0.01572	1	1051907	C1orf159	TSS200
cg15030799	0.0058	0.00573	1	1052094	C1orf159	TSS1500
cg20156053	0.0808	0.07961	1	1052297	C1orf159	TSS1500
cg10126324	0.46692	0.47593	1	1052600	C1orf159	TSS1500
cg06036677	0.48149	0.48022	1	1052664	C1orf159	TSS1500
cg10579718	0.59831	0.61065	1	1052886	C1orf159	TSS1500
cg16679343	0.35902	0.3722	1	1052949	C1orf159	TSS1500
cg19626656	0.62059	0.61336	1	1053027	C1orf159	TSS1500
cg18943819	0.68812	0.69227	1	1053794		
cg10026356	0.89919	0.90763	1	1053900		
cg26346563	0.78356	0.76061	1	1056347		
cg27582017	0.02418	0.02244	1	1057683		
cg10113217	0.60918	0.62741	1	1058077		
cg08899471	0.87594	0.90507	1	1058439		
cg23926866	0.46254	0.47889	1	1058658		
cg20619296	0.92063	0.92832	1	1061521		
cg18329352	0.70628	0.73771	1	1061585		
cg25973293	0.85336	0.88749	1	1061647		
cg27582546	0.76713	0.766	1	1062237		
cg03520879	0.84901	0.84585	1	1062793		
cg06798288	0.7603	0.74742	1	1063186		
cg23035597	0.80531	0.81451	1	1063527		
cg02838683	0.81218	0.80425	1	1063857		
cg22512779	0.74306	0.74795	1	1064122		
cg23622235	0.86993	0.87849	1	1064942		
cg05655247	0.83592	0.83614	1	1065028		
cg17094363	0.92116	0.91959	1	1065864		
cg09146328	0.761	0.7781	1	1065894		
cg21775619	0.91307	0.92699	1	1066087		
cg07179016	0.76732	0.76382	1	1066277		
cg07203151	0.83496	0.84784	1	1066544		
cg11750929	0.82158	0.82596	1	1067099		
cg01776299	0.78369	0.74448	1	1067163		
cg00300303	0.58288	0.57343	1	1067223		
cg09032281	0.83309	0.85529	1	1067397		
cg02852398	0.75973	0.78091	1	1068089		
cg18272703	0.89818	0.90514	1	1069929		
cg05528516	0.76766	0.77022	1	1070040		
cg13361271	0.69322	0.68773	1	1070325		
cg15822328	0.49598	0.51404	1	1072197		
cg19925558	0.09532	0.09682	1	1072370		
cg22433276	0.00763	0.00684	1	1072642		
cg03128133	0.04522	0.04264	1	1072839		
cg06615380	0.02604	0.02536	1	1072902		
cg11071912	0.54291	0.54656	1	1073424		
cg00812770	0.6184	0.63962	1	1073510		
cg16254267	0.80391	0.80643	1	1073529		
cg12274407	0.87607	0.8815	1	1074226		
cg26570389	0.77709	0.80259	1	1074333		
cg14824543	0.8695	0.8771	1	1076166		
cg21862126	0.71983	0.69745	1	1076296		
cg12097325	0.69482	0.64096	1	1076431		
cg15207968	0.88561	0.89926	1	1078147		
cg12658052	0.68647	0.6855	1	1078295		
cg12755103	0.86043	0.87054	1	1078519		
cg19708306	0.85669	0.85501	1	1078901		
cg23259694	0.97241	0.97004	1	1079171		
cg03760138	0.86114	0.89642	1	1079260		
cg24158844	0.05188	0.0565	1	1079561		
cg25772221	0.05973	0.05772	1	1079622		
cg02854937	0.1133	0.12386	1	1079879		
cg25340711	0.93776	0.93377	1	1080611		
cg03228985	0.89481	0.90957	1	1083642		
cg16989340	0.54727	0.52968	1	1084147		
cg20254790	0.77212	0.75792	1	1084473		
cg04311266	0.85643	0.86199	1	1086777		
cg05929553	0.84473	0.91623	1	1086836		
cg10399850	0.88117	0.87972	1	1089668		
cg12806826	0.8226	0.8242	1	1091669		
cg15988843	0.02768	0.02421	1	1092940		
cg23891858	0.09331	0.09954	1	1093212		
cg20256117	0.02191	0.03418	1	1093335		
cg14288281	0.07343	0.09647	1	1093457		
cg07213830	0.42076	0.43506	1	1093940		
cg07718444	0.35111	0.36954	1	1094080		
cg02971920	0.89906	0.90617	1	1095607		
cg06767191	0.89361	0.88845	1	1095737		
cg15688253	0.8704	0.86955	1	1096717		
cg22864340	0.85211	0.85778	1	1096765		
cg10335452	0.798	0.80014	1	1097027		
cg06193359	0.79339	0.78688	1	1097179		
cg13560058	0.77404	0.76407	1	1097233		
cg00082285	0.7996	0.78545	1	1097270		
cg05336956	0.31668	0.34745	1	1098001		
cg21778193	0.72127	0.75475	1	1098070		
cg15489799	0.45733	0.48588	1	1098380		
cg22521151	0.85153	0.85298	1	1098900		
cg00207921	0.75883	0.78512	1	1098992		
cg20544808	0.83632	0.84282	1	1099051		
cg18792131	0.95211	0.95303	1	1099166		
cg14166948	0.85222	0.87384	1	1099563		
cg08090385	0.88371	0.89343	1	1099583		
cg08474826	0.72724	0.71968	1	1099630		
cg20185617	0.65374	0.6663	1	1099651		
cg04972348	0.6284	0.66056	1	1100035		
cg06618740	0.70204	0.71177	1	1100126		
cg15414773	0.64518	0.67021	1	1100360		
cg21475076	0.91312	0.93222	1	1100493		
cg14476334	0.61179	0.63297	1	1100557		
cg22109930	0.79401	0.81563	1	1101302	MIR200B	TSS1500
cg13449535	0.69747	0.76299	1	1101348	MIR200B	TSS1500
cg07123481	0.59131	0.61669	1	1101431	MIR200B	TSS1500
cg14144728	0.62783	0.65425	1	1101462	MIR200B	TSS1500
cg01537494	0.82623	0.8164	1	1102276	MIR200B;MIR200A	TSS1500;TSS1500
cg02825344	0.78934	0.7967	1	1102294	MIR200B;MIR200A	TSS200;TSS1500
cg02331673	0.85139	0.845	1	1102389	MIR200B;MIR200A	TSS200;TSS1500
cg11203990	0.81808	0.83367	1	1102417	MIR200B;MIR200A	TSS200;TSS1500
cg14161399	0.95074	0.94969	1	1102446	MIR200B;MIR200A	TSS200;TSS1500
cg03003746	0.96544	0.96522	1	1102833	MIR200A	TSS1500
cg13362546	0.71594	0.73047	1	1102960	MIR200A;MIR429	TSS1500;TSS1500
cg21810793	0.86991	0.88799	1	1103225	MIR200A;MIR429	TSS200;TSS1500
cg25101291	0.76681	0.78059	1	1103235	MIR200A;MIR429	TSS200;TSS1500
cg16561256	0.8621	0.85951	1	1103266	MIR200A;MIR429	Body;TSS1500
cg26910384	0.74582	0.7274	1	1103312	MIR200A;MIR429	Body;TSS1500
cg26330479	0.61129	0.61358	1	1104257	MIR429	TSS200
cg06967105	0.4875	0.52353	1	1104265	MIR429	TSS200
cg00152708	0.77604	0.77755	1	1104316	MIR429	TSS200
cg23651812	0.9747	0.9749	1	1104366	MIR429	TSS200
cg03528302	0.83313	0.82702	1	1104399	MIR429	Body
cg12760887	0.72994	0.72872	1	1104462	MIR429	Body
cg18348086	0.79943	0.79585	1	1104526		
cg23731501	0.79494	0.78897	1	1105317		
cg14287724	0.62302	0.59721	1	1105518		
cg25605174	0.74207	0.71804	1	1106175		
cg22874652	0.42732	0.44993	1	1107439		
cg26578072	0.55838	0.57056	1	1108521	TTLL10	TSS1500
cg27631599	0.7078	0.69399	1	1108820	TTLL10	TSS1500
cg10056813	0.73679	0.72908	1	1108860	TTLL10	TSS1500
cg14709479	0.32393	0.33262	1	1108924	TTLL10	TSS1500
cg01961752	0.12462	0.15628	1	1109012	TTLL10	TSS1500
cg14786652	0.05408	0.06528	1	1109192	TTLL10	TSS200
cg21288685	0.0916	0.08913	1	1109244	TTLL10	TSS200
cg25544075	0.05678	0.05868	1	1109315	TTLL10	5'UTR
cg10143960	0.26659	0.31084	1	1109486	TTLL10	5'UTR
cg01511231	0.31689	0.36031	1	1109676	TTLL10	5'UTR
cg03278726	0.7129	0.70283	1	1109832	TTLL10	5'UTR
cg18770446	0.92801	0.92616	1	1109983	TTLL10	5'UTR
cg22047469	0.94839	0.94274	1	1110107	TTLL10	5'UTR
cg14793764	0.93089	0.92749	1	1110852	TTLL10	5'UTR
cg08933284	0.70454	0.71168	1	1111095	TTLL10	5'UTR
cg04206665	0.83703	0.83856	1	1113501	TTLL10	5'UTR
cg18382926	0.81359	0.82379	1	1113624	TTLL10;TTLL10	TSS1500;5'UTR
cg08844387	0.92854	0.92154	1	1114172	TTLL10;TTLL10	TSS1500;5'UTR
cg16043700	0.68817	0.69015	1	1114523	TTLL10;TTLL10	TSS1500;5'UTR
cg19584957	0.82952	0.83721	1	1114579	TTLL10;TTLL10	TSS1500;5'UTR
cg07173112	0.65178	0.66782	1	1114698	TTLL10;TTLL10	Body;TSS1500
cg07841371	0.80642	0.81742	1	1114912	TTLL10;TTLL10	Body;TSS200
cg23275914	0.74288	0.75589	1	1114914	TTLL10;TTLL10	Body;TSS200
cg14220262	0.66426	0.65645	1	1114963	TTLL10;TTLL10	Body;TSS200
cg02848157	0.83776	0.84584	1	1115070	TTLL10;TTLL10	Body;TSS200
cg24884961	0.83992	0.84981	1	1115083	TTLL10;TTLL10;TTLL10	5'UTR;Body;1stExon
cg17168771	0.81802	0.81639	1	1115378	TTLL10;TTLL10	5'UTR;Body
cg02014020	0.95836	0.95508	1	1115461	TTLL10;TTLL10	Body;Body
cg03340606	0.98368	0.98369	1	1115575	TTLL10;TTLL10	Body;Body
cg17510786	0.81016	0.8225	1	1115729	TTLL10;TTLL10	Body;Body
cg05706898	0.91634	0.90319	1	1115920	TTLL10;TTLL10	Body;Body
cg14008593	0.55557	0.56628	1	1117473	TTLL10;TTLL10	Body;Body
cg00699898	0.18069	0.18588	1	1117562	TTLL10;TTLL10	Body;Body
cg10962754	0.4925	0.51801	1	1117625	TTLL10;TTLL10	Body;Body
cg16366262	0.26406	0.27516	1	1118157	TTLL10;TTLL10	Body;Body
cg18312010	0.14936	0.15835	1	1118338	TTLL10;TTLL10	Body;Body
cg18976046	0.10183	0.10659	1	1118391	TTLL10;TTLL10	Body;Body
cg08886036	0.84007	0.858	1	1118934	TTLL10;TTLL10	Body;Body
cg06440474	0.83162	0.82708	1	1118965	TTLL10;TTLL10	Body;Body
cg23087108	0.96129	0.96536	1	1120617	TTLL10;TTLL10	3'UTR;Body
cg06910084	0.82669	0.82294	1	1121086	TTLL10;TTLL10	3'UTR;Body
cg05652547	0.81201	0.82615	1	1131983	TTLL10	Body
cg02852923	0.87273	0.87991	1	1132852	TTLL10	Body
cg00146669	0.86568	0.88321	1	1132962	TTLL10	Body
cg18411941	0.8961	0.8897	1	1132976	TTLL10	Body
cg09021712	0.8302	0.84195	1	1133215	TTLL10	Body
cg04154653	0.8204	0.8143	1	1133248	TTLL10	3'UTR
cg13089299	0.82846	0.84706	1	1133550		
cg22723960	0.8681	0.86417	1	1134018		
cg13360866	0.35187	0.3399	1	1135492		
cg24807889	0.45588	0.46128	1	1135955		
cg05952202	0.02974	0.02853	1	1136401		
cg04172501	0.05464	0.06003	1	1136430		
cg22696995	0.03627	0.03666	1	1136667		
cg23400617	0.06346	0.06684	1	1137099		
cg06778273	0.06167	0.06021	1	1137117		
cg18319381	0.71417	0.70699	1	1138931	TNFRSF18;TNFRSF18;TNFRSF18	3'UTR;3'UTR;3'UTR
cg19413397	0.86471	0.84525	1	1139061	TNFRSF18;TNFRSF18;TNFRSF18	3'UTR;Body;3'UTR
cg12810734	0.77682	0.76958	1	1139603	TNFRSF18;TNFRSF18;TNFRSF18	Body;Body;Body
cg08090128	0.7643	0.76855	1	1140044	TNFRSF18;TNFRSF18;TNFRSF18	Body;Body;Body
cg16046810	0.83054	0.82098	1	1140664	TNFRSF18;TNFRSF18;TNFRSF18	Body;Body;Body
cg19237691	0.14218	0.1518	1	1141617	TNFRSF18;TNFRSF18;TNFRSF18	Body;Body;Body
cg08641866	0.00158	0.00382	1	1141790	TNFRSF18;TNFRSF18;TNFRSF18	1stExon;1stExon;1stExon
cg14886269	0.06883	0.07687	1	1141927	TNFRSF18;TNFRSF18;TNFRSF18	1stExon;1stExon;1stExon
cg15706223	0.08799	0.08941	1	1141934	TNFRSF18;TNFRSF18;TNFRSF18	1stExon;1stExon;1stExon
cg06097659	0.03579	0.03351	1	1141991	TNFRSF18;TNFRSF18;TNFRSF18;TNFRSF18;TNFRSF18;TNFRSF18	5'UTR;1stExon;5'UTR;1stExon;1stExon;5'UTR
cg04343794	0.08097	0.09287	1	1142132	TNFRSF18;TNFRSF18;TNFRSF18	TSS200;TSS200;TSS200
cg07671976	0.07179	0.08008	1	1142215	TNFRSF18;TNFRSF18;TNFRSF18	TSS200;TSS200;TSS200
cg25725823	0.29952	0.32366	1	1142254	TNFRSF18;TNFRSF18;TNFRSF18	TSS200;TSS200;TSS200
cg00086243	0.27334	0.27641	1	1142405	TNFRSF18;TNFRSF18;TNFRSF18	TSS1500;TSS1500;TSS1500
cg02709725	0.40593	0.41371	1	1142617	TNFRSF18;TNFRSF18;TNFRSF18	TSS1500;TSS1500;TSS1500
cg10583942	0.52793	0.54285	1	1142892	TNFRSF18;TNFRSF18;TNFRSF18	TSS1500;TSS1500;TSS1500
cg07119157	0.57152	0.59231	1	1142932	TNFRSF18;TNFRSF18;TNFRSF18	TSS1500;TSS1500;TSS1500
cg19092396	0.43924	0.43653	1	1143751		
cg25144135	0.27463	0.25958	1	1144012		
cg20996124	0.06732	0.06318	1	1144203		
cg16266669	0.09121	0.08501	1	1144558		
cg02296931	0.04101	0.03276	1	1144658		
cg15924570	0.19118	0.19202	1	1144724		
cg15993652	0.85273	0.84316	1	1145618		
cg25625296	0.804	0.78152	1	1145848		
cg09503311	0.8417	0.83628	1	1146777	TNFRSF4	3'UTR
cg20544186	0.79022	0.79546	1	1146903	TNFRSF4	3'UTR
cg01437515	0.07129	0.12696	1	1148315	TNFRSF4	Body
cg12759096	0.07363	0.07449	1	1148973	TNFRSF4	Body
cg22335801	0.07178	0.09492	1	1149091	TNFRSF4	Body
cg14661234	0.23792	0.25875	1	1149192	TNFRSF4	Body
cg23394673	0.1021	0.14235	1	1149211	TNFRSF4	Body
cg23166857	0.19357	0.20032	1	1149501	TNFRSF4	1stExon
cg09586191	0.7174	0.72902	1	1149661	TNFRSF4	TSS200
cg21616720	0.80713	0.8327	1	1150085	TNFRSF4	TSS1500
cg23867494	0.49763	0.50768	1	1150322	TNFRSF4	TSS1500
cg21815220	0.58613	0.55425	1	1150410	TNFRSF4	TSS1500
cg17084044	0.73346	0.70263	1	1150416	TNFRSF4	TSS1500
cg16252905	0.73947	0.71136	1	1150936	TNFRSF4	TSS1500
cg26312965	0.86688	0.89192	1	1152547	SDF4;SDF4	3'UTR;3'UTR
cg09315878	0.8345	0.79991	1	1152580	SDF4;SDF4	3'UTR;3'UTR
cg01075305	0.94163	0.94417	1	1152914	SDF4;SDF4	Body;3'UTR
cg03058163	0.81902	0.7953	1	1153338	SDF4;SDF4	Body;Body
cg03580801	0.91619	0.91741	1	1153690	SDF4;SDF4	Body;Body
cg19862782	0.73363	0.7207	1	1153924	SDF4;SDF4	Body;Body
cg12219387	0.97289	0.97029	1	1154157	SDF4;SDF4	Body;Body
cg11727921	0.83626	0.8204	1	1154318	SDF4;SDF4	Body;Body
cg01783406	0.89518	0.89977	1	1154347	SDF4;SDF4	Body;Body
cg14531564	0.75026	0.72065	1	1154853	SDF4;SDF4	Body;Body
cg09276842	0.94709	0.94868	1	1155026	SDF4;SDF4	Body;Body
cg07548512	0.98552	0.98482	1	1155472	SDF4;SDF4	Body;Body
cg07115976	0.90741	0.89463	1	1155731	SDF4;SDF4	Body;Body
cg22798412	0.92501	0.92709	1	1156246	SDF4;SDF4	Body;Body
cg00656410	0.82399	0.84104	1	1157541	SDF4;SDF4	Body;Body
cg10206039	0.79098	0.82862	1	1157637	SDF4;SDF4	Body;Body
cg00062072	0.6752	0.78941	1	1157684	SDF4;SDF4	Body;Body
cg05818515	0.76449	0.77998	1	1158081	SDF4;SDF4	Body;Body
cg25282454	0.51236	0.64688	1	1158325	SDF4;SDF4	Body;Body
cg03467014	0.80902	0.80079	1	1158648	SDF4;SDF4	Body;Body
cg09819798	0.67471	0.83724	1	1159106	SDF4;SDF4	Body;Body
cg23082845	0.93448	0.93377	1	1159282	SDF4;SDF4	Body;Body
cg04559485	0.91218	0.9102	1	1159328	SDF4;SDF4	Body;Body
cg21837391	0.85539	0.86993	1	1159412	SDF4;SDF4	Body;Body
cg17414873	0.867	0.85875	1	1160713	SDF4;SDF4	Body;Body
cg03935783	0.98234	0.98431	1	1161069	SDF4;SDF4	Body;Body
cg05638471	0.85411	0.84543	1	1161382	SDF4;SDF4	Body;Body
cg18367529	0.67406	0.82352	1	1161866	SDF4;SDF4	Body;Body
cg20300707	0.88837	0.8922	1	1162156	SDF4;SDF4	Body;Body
cg23963070	0.95997	0.95798	1	1162176	SDF4;SDF4	Body;Body
cg02974491	0.80553	0.92448	1	1162280	SDF4;SDF4	Body;Body
cg09812885	0.84182	0.85552	1	1162996	SDF4;SDF4	Body;Body
cg13470499	0.8426	0.84756	1	1163192	SDF4;SDF4	Body;Body
cg27310827	0.96034	0.95985	1	1163671	SDF4;SDF4	Body;Body
cg11257497	0.89468	0.90032	1	1163886	SDF4;SDF4	Body;Body
cg14965611	0.93556	0.93134	1	1163894	SDF4;SDF4	Body;Body
cg22718360	0.90927	0.91305	1	1163950	SDF4;SDF4	Body;Body
cg25619287	0.5753	0.59554	1	1164537	SDF4;SDF4	5'UTR;5'UTR
cg20014591	0.87397	0.87208	1	1165393	SDF4;SDF4	5'UTR;5'UTR
cg02224920	0.07917	0.07478	1	1166824	SDF4;SDF4;B3GALT6	5'UTR;5'UTR;TSS1500
cg20871445	0.05081	0.05376	1	1166916	SDF4;SDF4;B3GALT6	5'UTR;5'UTR;TSS1500
cg03392900	0.02199	0.03445	1	1167310	SDF4;SDF4;SDF4;SDF4;B3GALT6	1stExon;5'UTR;5'UTR;1stExon;TSS1500
cg14074924	0.04007	0.04227	1	1167315	SDF4;SDF4;SDF4;SDF4;B3GALT6	1stExon;5'UTR;5'UTR;1stExon;TSS1500
cg18387017	0.00731	0.01031	1	1167389	SDF4;SDF4;SDF4;SDF4;B3GALT6	1stExon;5'UTR;5'UTR;1stExon;TSS1500
cg19945840	0.35738	0.36351	1	1168036	SDF4;SDF4;B3GALT6	TSS1500;TSS1500;1stExon
cg13924635	0.94638	0.94712	1	1168432	SDF4;SDF4;B3GALT6	TSS1500;TSS1500;1stExon
cg22220310	0.96618	0.97168	1	1168541	SDF4;SDF4;B3GALT6	TSS1500;TSS1500;1stExon
cg14477263	0.94337	0.94679	1	1168550	SDF4;SDF4;B3GALT6	TSS1500;TSS1500;1stExon
cg07810204	0.95538	0.95717	1	1169394	B3GALT6;B3GALT6	1stExon;3'UTR
cg07963816	0.93893	0.94942	1	1169972	B3GALT6;B3GALT6	1stExon;3'UTR
cg07146103	0.7096	0.7038	1	1170069	B3GALT6;B3GALT6	1stExon;3'UTR
cg25731959	0.81751	0.79162	1	1171952		
cg14830045	0.55063	0.5878	1	1173264		
cg10784110	0.52712	0.54271	1	1173356		
cg06964912	0.21094	0.22541	1	1173622		
cg12108798	0.62069	0.65036	1	1173916		
cg00657094	0.83933	0.86062	1	1174190		
cg20411340	0.54078	0.60232	1	1175370		
cg24034746	0.84157	0.85734	1	1175851		
cg09331144	0.45922	0.53666	1	1176376		
cg10483828	0.87431	0.87048	1	1177703		
cg07719599	0.84332	0.85085	1	1177886	FAM132A	3'UTR
cg00211609	0.67096	0.67435	1	1178039	FAM132A	Body
cg10378904	0.82662	0.83435	1	1178045	FAM132A	Body
cg22512888	0.84793	0.84728	1	1178191	FAM132A	Body
cg24345856	0.54121	0.74436	1	1178245	FAM132A	Body
cg10208113	0.9441	0.94557	1	1179747	FAM132A	Body
cg02279987	0.33654	0.3644	1	1181757	FAM132A	Body
cg19236794	0.35412	0.41297	1	1181769	FAM132A	Body
cg04719903	0.07606	0.11988	1	1181956	FAM132A	1stExon
cg25594899	0.0192	0.02234	1	1182226	FAM132A	TSS200
cg14089984	0.04551	0.05276	1	1182418	FAM132A	TSS1500
cg06443533	0.06912	0.086	1	1182424	FAM132A	TSS1500
cg26314055	0.10569	0.10419	1	1182658	FAM132A	TSS1500
cg20747739	0.64922	0.66655	1	1183257	FAM132A	TSS1500
cg15582176	0.69489	0.76023	1	1183528	FAM132A	TSS1500
cg13440692	0.60002	0.54903	1	1186357		
cg17267508	0.70524	0.7217	1	1187974		
cg19869091	0.85452	0.87587	1	1188173		
cg08643618	0.98131	0.98184	1	1189466	UBE2J2;UBE2J2;UBE2J2;UBE2J2	3'UTR;3'UTR;3'UTR;3'UTR
cg24701867	0.97772	0.97502	1	1189640	UBE2J2;UBE2J2;UBE2J2;UBE2J2	3'UTR;3'UTR;3'UTR;3'UTR
cg06361835	0.83004	0.82913	1	1189797	UBE2J2;UBE2J2;UBE2J2;UBE2J2	3'UTR;3'UTR;3'UTR;3'UTR
ch.1.24684R	0.06281	0.07605	1	1190026	UBE2J2;UBE2J2;UBE2J2;UBE2J2	3'UTR;3'UTR;3'UTR;3'UTR
cg17469240	0.97516	0.97649	1	1190096	UBE2J2;UBE2J2;UBE2J2;UBE2J2	3'UTR;3'UTR;3'UTR;3'UTR
cg19081571	0.94139	0.94535	1	1190137	UBE2J2;UBE2J2;UBE2J2;UBE2J2	3'UTR;3'UTR;3'UTR;3'UTR
cg13689260	0.85454	0.881	1	1190238	UBE2J2;UBE2J2;UBE2J2;UBE2J2	3'UTR;3'UTR;3'UTR;3'UTR
cg06754550	0.84506	0.8368	1	1190523	UBE2J2;UBE2J2;UBE2J2;UBE2J2	3'UTR;3'UTR;3'UTR;3'UTR
cg10518155	0.88856	0.89229	1	1190541	UBE2J2;UBE2J2;UBE2J2;UBE2J2	3'UTR;3'UTR;3'UTR;3'UTR
cg17784606	0.86467	0.87463	1	1190558	UBE2J2;UBE2J2;UBE2J2;UBE2J2	3'UTR;3'UTR;3'UTR;3'UTR
cg18153662	0.8217	0.82998	1	1190669	UBE2J2;UBE2J2;UBE2J2;UBE2J2	Body;Body;Body;Body
cg08733913	0.94617	0.94382	1	1190778	UBE2J2;UBE2J2;UBE2J2;UBE2J2	Body;Body;Body;Body
cg02334770	0.89642	0.90054	1	1190798	UBE2J2;UBE2J2;UBE2J2;UBE2J2	Body;Body;Body;Body
cg03583709	0.86701	0.88827	1	1190932	UBE2J2;UBE2J2;UBE2J2;UBE2J2	Body;Body;Body;Body
cg22699977	0.89167	0.88813	1	1193746	UBE2J2;UBE2J2;LOC100128842;UBE2J2;UBE2J2	Body;Body;Body;Body;Body
cg10245314	0.68079	0.69581	1	1194603	UBE2J2;UBE2J2;LOC100128842;UBE2J2;UBE2J2	Body;Body;Body;Body;Body
cg14661139	0.80187	0.77538	1	1195569	UBE2J2;UBE2J2;LOC100128842;UBE2J2;UBE2J2	Body;Body;Body;Body;Body
cg17177602	0.58289	0.52241	1	1196457	UBE2J2;UBE2J2;LOC100128842;UBE2J2;UBE2J2	Body;Body;Body;Body;Body
cg08884932	0.457	0.44823	1	1196725	UBE2J2;UBE2J2;LOC100128842;UBE2J2;UBE2J2	Body;Body;Body;Body;Body
cg11225330	0.69859	0.68082	1	1196747	UBE2J2;UBE2J2;LOC100128842;UBE2J2;UBE2J2	Body;Body;Body;Body;Body
cg17869799	0.67777	0.65115	1	1197095	UBE2J2;UBE2J2;LOC100128842;UBE2J2;UBE2J2	Body;Body;TSS200;Body;Body
cg03525583	0.92447	0.9216	1	1197536	UBE2J2;UBE2J2;LOC100128842;UBE2J2;UBE2J2	Body;Body;TSS1500;Body;Body
cg04026747	0.91277	0.90423	1	1197551	UBE2J2;UBE2J2;LOC100128842;UBE2J2;UBE2J2	Body;Body;TSS1500;Body;Body
cg19709095	0.87802	0.86732	1	1198047	UBE2J2;UBE2J2;LOC100128842;UBE2J2;UBE2J2	Body;Body;TSS1500;Body;Body
cg17848797	0.736	0.71022	1	1198269	UBE2J2;UBE2J2;LOC100128842;UBE2J2;UBE2J2	Body;Body;TSS1500;Body;Body
cg22725197	0.88472	0.90655	1	1199718	UBE2J2;UBE2J2;UBE2J2;UBE2J2	Body;5'UTR;Body;5'UTR
cg15578176	0.7765	0.88089	1	1201631	UBE2J2;UBE2J2;UBE2J2;UBE2J2	Body;5'UTR;Body;5'UTR
cg02386723	0.7584	0.7837	1	1203167	UBE2J2;UBE2J2;UBE2J2;UBE2J2	Body;5'UTR;Body;5'UTR
cg04296903	0.99199	0.99084	1	1203256	UBE2J2;UBE2J2;UBE2J2;UBE2J2	Body;5'UTR;Body;5'UTR
cg19816994	0.89756	0.91961	1	1203436	UBE2J2;UBE2J2;UBE2J2;UBE2J2	5'UTR;5'UTR;5'UTR;5'UTR
cg24658349	0.90426	0.8973	1	1203450	UBE2J2;UBE2J2;UBE2J2;UBE2J2	5'UTR;5'UTR;5'UTR;5'UTR
cg02859098	0.92839	0.94044	1	1203564	UBE2J2;UBE2J2;UBE2J2;UBE2J2	5'UTR;5'UTR;5'UTR;5'UTR
cg22009470	0.91423	0.92394	1	1203660	UBE2J2;UBE2J2;UBE2J2;UBE2J2	5'UTR;5'UTR;5'UTR;5'UTR
cg17599045	0.84759	0.85826	1	1204353	UBE2J2;UBE2J2;UBE2J2;UBE2J2	5'UTR;5'UTR;5'UTR;5'UTR
cg16045223	0.91682	0.91517	1	1206372	UBE2J2;UBE2J2;UBE2J2;UBE2J2	5'UTR;5'UTR;5'UTR;5'UTR
cg23891364	0.77253	0.76776	1	1207789	UBE2J2;UBE2J2;UBE2J2;UBE2J2	5'UTR;5'UTR;5'UTR;5'UTR
cg21864845	0.08047	0.08773	1	1208426	UBE2J2;UBE2J2;UBE2J2;UBE2J2	5'UTR;5'UTR;5'UTR;5'UTR
cg02913364	0.10214	0.10621	1	1208573	UBE2J2;UBE2J2;UBE2J2;UBE2J2	5'UTR;5'UTR;5'UTR;5'UTR
cg16717690	0.01398	0.01625	1	1208709	UBE2J2;UBE2J2;UBE2J2;UBE2J2	5'UTR;5'UTR;5'UTR;5'UTR
cg02581421	0.02511	0.03509	1	1209196	UBE2J2;UBE2J2;UBE2J2;UBE2J2;UBE2J2;UBE2J2;UBE2J2;UBE2J2	5'UTR;5'UTR;5'UTR;1stExon;1stExon;1stExon;5'UTR;1stExon
cg03322129	0.04416	0.04738	1	1209673	UBE2J2;UBE2J2;UBE2J2;UBE2J2	TSS1500;TSS1500;TSS1500;TSS1500
cg01794932	0.05116	0.05461	1	1209696	UBE2J2;UBE2J2;UBE2J2;UBE2J2	TSS1500;TSS1500;TSS1500;TSS1500
cg26163375	0.04644	0.04738	1	1209720	UBE2J2;UBE2J2;UBE2J2;UBE2J2	TSS1500;TSS1500;TSS1500;TSS1500
cg22670128	0.73499	0.75005	1	1210100	UBE2J2;UBE2J2;UBE2J2;UBE2J2	TSS1500;TSS1500;TSS1500;TSS1500
cg00942814	0.81401	0.84575	1	1214601		
cg07812848	0.91808	0.91565	1	1214622		
cg19861048	0.789	0.78096	1	1216347	SCNN1D;SCNN1D	TSS1500;TSS1500
cg13587552	0.75928	0.7833	1	1216441	SCNN1D;SCNN1D	TSS1500;TSS1500
cg11229611	0.74191	0.76169	1	1217103	SCNN1D;SCNN1D	TSS1500;TSS1500
cg06909630	0.70486	0.71545	1	1217130	SCNN1D;SCNN1D	TSS1500;TSS1500
cg12645236	0.76597	0.76556	1	1217159	SCNN1D;SCNN1D	TSS1500;TSS1500
cg00825734	0.69258	0.68981	1	1217511	SCNN1D;SCNN1D;SCNN1D	5'UTR;TSS200;1stExon
cg22421766	0.19901	0.20474	1	1217658	SCNN1D;SCNN1D;SCNN1D	5'UTR;1stExon;1stExon
cg24576260	0.51454	0.47994	1	1217664	SCNN1D;SCNN1D;SCNN1D	5'UTR;1stExon;1stExon
cg24852892	0.90747	0.90635	1	1220092	SCNN1D;SCNN1D	Body;Body
cg22225577	0.71643	0.71147	1	1221823	SCNN1D;SCNN1D	Body;Body
cg10119342	0.63788	0.63345	1	1222184	SCNN1D;SCNN1D	Body;Body
cg16995668	0.75312	0.75708	1	1222895	SCNN1D;SCNN1D	Body;Body
cg09870910	0.91992	0.92063	1	1222942	SCNN1D;SCNN1D	Body;Body
cg25151559	0.68802	0.71303	1	1223442	SCNN1D;SCNN1D	Body;Body
cg20674014	0.38422	0.39584	1	1225219	SCNN1D;SCNN1D	Body;Body
cg18224942	0.44347	0.43667	1	1225781	SCNN1D;SCNN1D	Body;Body
cg27179810	0.75844	0.75883	1	1226776	SCNN1D;SCNN1D	Body;Body
cg15683497	0.85111	0.85967	1	1226929	SCNN1D;SCNN1D	Body;Body
cg06358191	0.81341	0.81374	1	1227138	SCNN1D;SCNN1D	3'UTR;3'UTR
cg20978193	0.33289	0.34728	1	1227307	SCNN1D;SCNN1D	3'UTR;3'UTR
cg16380285	0.83128	0.8358	1	1228011	ACAP3	3'UTR
cg15994839	0.88228	0.88911	1	1228289	ACAP3	3'UTR
cg21265287	0.92482	0.92655	1	1228383	ACAP3	3'UTR
cg02506501	0.80824	0.83534	1	1228990	ACAP3	Body
cg06818047	0.80381	0.85445	1	1229105	ACAP3	Body
cg22161575	0.42973	0.44868	1	1229112	ACAP3	Body
cg03003335	0.8199	0.90693	1	1229351	ACAP3	Body
cg01937247	0.75137	0.77102	1	1229534	ACAP3	Body
cg01515136	0.64309	0.71758	1	1229589	ACAP3	Body
cg17026072	0.97892	0.98336	1	1229790	ACAP3	Body
cg09439264	0.73289	0.75144	1	1230073	ACAP3	Body
cg10093859	0.9652	0.96092	1	1230440	ACAP3	Body
cg25106100	0.93673	0.93568	1	1230919	ACAP3	Body
cg03001234	0.77483	0.7624	1	1231000	ACAP3	Body
cg27543922	0.92377	0.93969	1	1231878	ACAP3	Body
cg18163062	0.80607	0.79669	1	1232482	ACAP3	Body
cg14529643	0.80059	0.80989	1	1233542	ACAP3	Body
cg19414302	0.81919	0.83833	1	1234354	ACAP3	Body
cg22675767	0.60514	0.58315	1	1234367	ACAP3	Body
cg06981504	0.84181	0.83982	1	1234844	ACAP3	Body
cg06759632	0.85457	0.85918	1	1235430	ACAP3	Body
cg17405058	0.88728	0.89076	1	1237203	ACAP3	Body
cg17712416	0.882	0.8901	1	1238436	ACAP3	Body
cg25203980	0.86581	0.84922	1	1238595	ACAP3	Body
cg02953397	0.86412	0.847	1	1238678	ACAP3	Body
cg18565510	0.74756	0.72446	1	1238702	ACAP3	Body
cg27185793	0.49632	0.45625	1	1238797	ACAP3	Body
cg09556527	0.77727	0.74139	1	1239259	ACAP3	Body
cg07181952	0.74838	0.73413	1	1239999	ACAP3	Body
cg04098194	0.06444	0.07186	1	1241087	ACAP3	Body
cg19695266	0.16264	0.15336	1	1241672	ACAP3	Body
cg26333156	0.05447	0.05369	1	1242730	PUSL1;ACAP3	TSS1500;Body
cg00262415	0.04282	0.04388	1	1242732	PUSL1;ACAP3	TSS1500;Body
cg27440283	0.11134	0.10246	1	1242757	PUSL1;ACAP3	TSS1500;Body
cg00086266	0.03402	0.03386	1	1242895	PUSL1;ACAP3	TSS1500;Body
cg19323338	0.07213	0.07645	1	1242997	PUSL1;ACAP3	TSS1500;Body
cg24157952	0.00809	0.00805	1	1243003	PUSL1;ACAP3	TSS1500;Body
cg15042692	0.05016	0.04864	1	1243460	ACAP3;PUSL1	TSS200;TSS1500
cg07425625	0.02576	0.02381	1	1243562	PUSL1;ACAP3	TSS1500;TSS1500
cg06984883	0.00751	0.00622	1	1243564	PUSL1;ACAP3	TSS1500;TSS1500
cg04840417	0.00572	0.00301	1	1243573	PUSL1;ACAP3	TSS1500;TSS1500
cg16887862	0.10043	0.11688	1	1243669	PUSL1;ACAP3	TSS1500;TSS1500
cg24497877	0.09038	0.10615	1	1244060	PUSL1;ACAP3	1stExon;TSS1500
cg18224588	0.02664	0.02374	1	1244356	ACAP3;PUSL1	TSS1500;Body
cg14488957	0.12073	0.11503	1	1244644	ACAP3;PUSL1	TSS1500;Body
cg06085743	0.662	0.66656	1	1245014	PUSL1	Body
cg05397202	0.55294	0.52686	1	1245040	PUSL1	Body
cg23931819	0.92129	0.9169	1	1245076	PUSL1	Body
cg02506753	0.75809	0.75545	1	1245184	PUSL1	Body
cg05362521	0.84848	0.84185	1	1245697	PUSL1	Body
cg05724097	0.8006	0.807	1	1245708	PUSL1	Body
cg26369180	0.8043	0.8142	1	1246414	PUSL1	Body
cg19383909	0.84172	0.85089	1	1246907	PUSL1	3'UTR
cg26576041	0.84709	0.83941	1	1247929	CPSF3L	Body
cg11847126	0.79596	0.80292	1	1248233	CPSF3L	Body
cg15736449	0.73162	0.74722	1	1248342	CPSF3L	Body
cg23689441	0.81592	0.81412	1	1248347	CPSF3L	Body
cg17709975	0.88842	0.87748	1	1248492	CPSF3L	Body
cg10435967	0.8802	0.90026	1	1249102	CPSF3L	Body
cg08663263	0.98241	0.98029	1	1249367	CPSF3L	Body
cg10206052	0.82574	0.82468	1	1251231	CPSF3L	Body
cg08939275	0.89208	0.88273	1	1251322	CPSF3L	Body
cg16527939	0.55676	0.59038	1	1253970	CPSF3L	Body
cg04926200	0.85292	0.84442	1	1254228	CPSF3L	Body
cg26920857	0.94663	0.94915	1	1254482	CPSF3L	Body
cg12609142	0.86478	0.85767	1	1254547	CPSF3L	Body
cg15901950	0.86771	0.85851	1	1256513	CPSF3L	Body
cg14512203	0.7585	0.801	1	1257581	CPSF3L	Body
cg12046908	0.91443	0.91864	1	1258554	CPSF3L	Body
cg26831087	0.80616	0.77893	1	1259070	GLTPD1;CPSF3L	TSS1500;Body
cg21197375	0.05303	0.05194	1	1259676	GLTPD1;CPSF3L	TSS1500;Body
cg20236831	0.01771	0.01551	1	1259679	GLTPD1;CPSF3L	TSS1500;Body
cg13183628	0.01087	0.01205	1	1259698	GLTPD1;CPSF3L	TSS1500;Body
cg06038049	0.01279	0.01276	1	1259909	GLTPD1;CPSF3L	TSS1500;Body
cg17612270	0.07477	0.07114	1	1259944	CPSF3L;GLTPD1	Body;TSS200
cg22397910	0.05572	0.05125	1	1259947	CPSF3L;GLTPD1	Body;TSS200
cg04232698	0.1699	0.15664	1	1260157	GLTPD1;GLTPD1;CPSF3L	1stExon;5'UTR;TSS200
cg19827148	0.01271	0.01453	1	1260496	GLTPD1;CPSF3L	5'UTR;TSS1500
cg06520508	0.77236	0.77225	1	1261347	GLTPD1;CPSF3L	5'UTR;TSS1500
cg17970390	0.66932	0.64607	1	1261353	GLTPD1;CPSF3L	5'UTR;TSS1500
cg05598010	0.63036	0.60515	1	1261797	GLTPD1	5'UTR
cg16255279	0.90298	0.89361	1	1262717	GLTPD1	Body
cg22622472	0.93043	0.93388	1	1262818	GLTPD1	Body
cg16432326	0.83458	0.84385	1	1263095	GLTPD1	Body
cg07394827	0.81583	0.80523	1	1263239	GLTPD1	3'UTR
cg02625725	0.63261	0.62784	1	1264265	GLTPD1	3'UTR
cg21647460	0.88156	0.88814	1	1265243	TAS1R3	TSS1500
cg16590012	0.67353	0.79374	1	1265354	TAS1R3	TSS1500
cg20705390	0.79352	0.79974	1	1266178	TAS1R3	TSS1500
cg04981007	0.82384	0.81332	1	1266468	TAS1R3	TSS1500
cg16430279	0.84214	0.83529	1	1266504	TAS1R3	TSS1500
cg24252805	0.66729	0.65282	1	1266548	TAS1R3	TSS200
cg07346648	0.7106	0.70309	1	1266657	TAS1R3	TSS200
cg08037114	0.56892	0.56772	1	1266700	TAS1R3	TSS200
cg07624812	0.7244	0.73372	1	1266781	TAS1R3	1stExon
cg04910752	0.65011	0.65888	1	1267117	TAS1R3	Body
cg13246026	0.83763	0.81959	1	1267193	TAS1R3	Body
cg21396988	0.85243	0.86419	1	1267201	TAS1R3	Body
cg06802641	0.95673	0.94828	1	1267252	TAS1R3	Body
cg03402404	0.717	0.74311	1	1267436	TAS1R3	Body
cg10065209	0.94908	0.94833	1	1267559	TAS1R3	Body
cg08621441	0.71278	0.69882	1	1267745	TAS1R3	Body
cg18386618	0.77229	0.76164	1	1268144	TAS1R3	Body
cg06395167	0.67012	0.6886	1	1268243	TAS1R3	Body
cg16174225	0.85298	0.85895	1	1268469	TAS1R3	Body
cg00002593	0.87664	0.87062	1	1268793	TAS1R3	Body
cg11808871	0.76184	0.74909	1	1268942	TAS1R3	Body
cg14911892	0.88736	0.89244	1	1269219	TAS1R3	Body
cg26814650	0.88862	0.90928	1	1269399	TAS1R3	Body
cg08160862	0.95844	0.96395	1	1270137		
cg23643813	0.86846	0.86122	1	1270995	DVL1	3'UTR
cg26351554	0.92469	0.91753	1	1271478	DVL1	3'UTR
cg24399111	0.97084	0.97061	1	1271760	DVL1	Body
cg18024631	0.85508	0.84862	1	1271862	DVL1	Body
cg07313814	0.85809	0.86711	1	1272398	DVL1	Body
cg22475339	0.89629	0.89897	1	1272415	DVL1	Body
cg11339519	0.89267	0.89356	1	1272477	DVL1	Body
cg00542041	0.96139	0.96748	1	1272559	DVL1	Body
cg16575694	0.89668	0.89836	1	1273375	DVL1	Body
cg06646682	0.88836	0.89492	1	1273442	DVL1	Body
cg12072393	0.85199	0.86754	1	1273707	DVL1	Body
cg13494355	0.87872	0.88251	1	1274420	DVL1	Body
cg22376366	0.98397	0.98363	1	1275137	DVL1	Body
cg25203539	0.85423	0.84963	1	1275578	DVL1	Body
cg19898526	0.9217	0.9098	1	1275714	DVL1	Body
cg06649390	0.83004	0.82051	1	1276019	DVL1	Body
cg17748182	0.81139	0.81346	1	1277441	DVL1	Body
cg03465880	0.9828	0.98342	1	1277465	DVL1	Body
cg15462203	0.86313	0.86645	1	1277499	DVL1	Body
cg10556264	0.86526	0.87068	1	1277912	DVL1	Body
cg22709966	0.84356	0.83819	1	1277995	DVL1	Body
cg15976416	0.88217	0.87898	1	1280157	DVL1	Body
cg17838754	0.78718	0.79668	1	1281005	DVL1	Body
cg23596199	0.71528	0.73256	1	1281622	DVL1	Body
cg13932473	0.90956	0.90408	1	1282742	DVL1	Body
cg04119843	0.08691	0.09034	1	1284268	DVL1	Body
cg09236098	0.05664	0.05778	1	1284316	DVL1	1stExon
cg12625874	0.09961	0.10316	1	1284440	DVL1	1stExon
cg10164137	0.04104	0.04032	1	1285239	DVL1	TSS1500
cg17873420	0.00638	0.00925	1	1285252	DVL1	TSS1500
cg21679391	0.93301	0.88419	1	1286917		
cg21118819	0.76901	0.75061	1	1287259		
cg11414742	0.44402	0.43892	1	1288586	MXRA8	3'UTR
cg15472728	0.21707	0.24397	1	1288926	MXRA8	3'UTR
cg14270725	0.22923	0.24607	1	1289806	MXRA8	Body
cg15386434	0.13449	0.19818	1	1289835	MXRA8	Body
cg14793596	0.05376	0.0815	1	1290092	MXRA8	Body
cg07284273	0.1029	0.12966	1	1290212	MXRA8	Body
cg25063151	0.0616	0.08512	1	1290554	MXRA8	Body
cg19436320	0.15144	0.15962	1	1290708	MXRA8	Body
cg00040588	0.16404	0.19121	1	1290712	MXRA8	Body
cg22691336	0.79787	0.78688	1	1292638	MXRA8	Body
cg27399052	0.14967	0.17119	1	1293868	MXRA8	1stExon
cg12478066	0.2088	0.2013	1	1294006	MXRA8	TSS200
cg23036947	0.19963	0.22081	1	1294018	MXRA8	TSS200
cg17132079	0.38163	0.39864	1	1294140	MXRA8	TSS1500
cg01198994	0.75274	0.76363	1	1294629	MXRA8	TSS1500
cg23973885	0.49299	0.50942	1	1294881	MXRA8	TSS1500
cg13393580	0.84191	0.83749	1	1295077	MXRA8	TSS1500
cg26108719	0.86123	0.84674	1	1295147	MXRA8	TSS1500
cg13354934	0.38019	0.40182	1	1296093		
cg14375163	0.87274	0.91605	1	1296488		
cg20426768	0.74539	0.73554	1	1296671		
cg24153574	0.64556	0.66747	1	1296956		
cg21165029	0.45453	0.4722	1	1297202		
cg03400623	0.50901	0.50859	1	1297240		
cg22109675	0.41071	0.43976	1	1297567		
cg15492552	0.32013	0.34548	1	1297576		
cg05387269	0.09449	0.06354	1	1306946		
cg14992101	0.1946	0.15625	1	1307667		
cg09864992	0.76552	0.77509	1	1309161	AURKAIP1;AURKAIP1;AURKAIP1	3'UTR;3'UTR;3'UTR
cg25685675	0.76853	0.7687	1	1309331	AURKAIP1;AURKAIP1;AURKAIP1	Body;Body;Body
cg14094639	0.87552	0.87393	1	1309477	AURKAIP1;AURKAIP1;AURKAIP1	Body;Body;Body
cg06203720	0.3722	0.37136	1	1309641	AURKAIP1;AURKAIP1;AURKAIP1	Body;Body;Body
cg01508988	0.29522	0.2852	1	1310123	AURKAIP1;AURKAIP1;AURKAIP1	Body;Body;Body
cg07395004	0.0827	0.08583	1	1310147	AURKAIP1;AURKAIP1;AURKAIP1	5'UTR;5'UTR;5'UTR
cg19871494	0.15044	0.15	1	1310280	AURKAIP1;AURKAIP1;AURKAIP1	5'UTR;5'UTR;5'UTR
cg15604233	0.02317	0.02067	1	1310715	AURKAIP1;AURKAIP1;AURKAIP1;AURKAIP1	TSS200;1stExon;5'UTR;TSS200
cg11518257	0.04834	0.04565	1	1310775	AURKAIP1;AURKAIP1;AURKAIP1;AURKAIP1	TSS200;1stExon;TSS1500;5'UTR
cg19823490	0.07914	0.07446	1	1310815	AURKAIP1;AURKAIP1;AURKAIP1;AURKAIP1	1stExon;TSS1500;TSS1500;5'UTR
cg15617543	0.03658	0.03815	1	1310978	AURKAIP1;AURKAIP1;AURKAIP1	TSS200;TSS1500;TSS1500
cg02144516	0.62961	0.60545	1	1311909	AURKAIP1;AURKAIP1;AURKAIP1	TSS1500;TSS1500;TSS1500
cg26865478	0.85562	0.84672	1	1312144	AURKAIP1	TSS1500
cg16361266	0.93322	0.93843	1	1313144		
cg12033178	0.89702	0.90033	1	1321869	CCNL2;CCNL2;CCNL2;CCNL2	3'UTR;3'UTR;3'UTR;3'UTR
cg08158776	0.88811	0.88501	1	1321914	CCNL2;CCNL2;CCNL2;CCNL2	3'UTR;3'UTR;3'UTR;3'UTR
cg04880874	0.93064	0.92984	1	1322461	CCNL2;CCNL2;CCNL2;CCNL2	3'UTR;3'UTR;3'UTR;3'UTR
cg15588177	0.96778	0.96837	1	1322654	CCNL2;CCNL2;CCNL2;CCNL2	Body;3'UTR;3'UTR;3'UTR
cg22232737	0.85423	0.85413	1	1322783	CCNL2;CCNL2;CCNL2;CCNL2	Body;3'UTR;3'UTR;3'UTR
cg01006034	0.87252	0.87535	1	1322789	CCNL2;CCNL2;CCNL2;CCNL2	Body;3'UTR;3'UTR;3'UTR
cg23621766	0.93384	0.92701	1	1322923	CCNL2;CCNL2;CCNL2;CCNL2	Body;3'UTR;3'UTR;3'UTR
cg06903451	0.84907	0.85248	1	1323192	CCNL2;CCNL2;CCNL2;CCNL2	Body;3'UTR;3'UTR;3'UTR
cg23209302	0.87149	0.8712	1	1326152	CCNL2;CCNL2;CCNL2;CCNL2	Body;3'UTR;3'UTR;3'UTR
cg01399319	0.89006	0.89	1	1326204	CCNL2;CCNL2;CCNL2;CCNL2	Body;3'UTR;3'UTR;3'UTR
cg17014728	0.87724	0.86754	1	1327484	CCNL2;CCNL2;CCNL2;CCNL2	Body;Body;Body;3'UTR
cg22389936	0.89359	0.89049	1	1328033	CCNL2;CCNL2;CCNL2;CCNL2	Body;Body;Body;3'UTR
cg04481810	0.85361	0.85435	1	1329036	CCNL2;CCNL2;CCNL2;CCNL2	Body;Body;Body;Body
cg19384072	0.87973	0.88993	1	1329044	CCNL2;CCNL2;CCNL2;CCNL2	Body;Body;Body;Body
cg11811184	0.89508	0.89587	1	1331803	CCNL2;CCNL2;CCNL2;CCNL2	Body;Body;Body;Body
cg24837149	0.32821	0.31969	1	1333778	CCNL2;CCNL2;CCNL2;LOC148413;CCNL2	Body;Body;Body;TSS1500;Body
cg16278124	0.09627	0.09125	1	1334036	CCNL2;CCNL2;CCNL2;LOC148413;CCNL2	Body;Body;Body;TSS1500;Body
cg06817090	0.08443	0.08885	1	1334334	CCNL2;CCNL2;CCNL2;LOC148413;CCNL2	Body;Body;Body;TSS1500;Body
cg16573386	0.07979	0.06902	1	1334508	CCNL2;CCNL2;LOC148413;CCNL2;CCNL2	1stExon;1stExon;TSS1500;1stExon;1stExon
cg17397377	0.13669	0.126	1	1334575	CCNL2;CCNL2;LOC148413;CCNL2;CCNL2	1stExon;1stExon;TSS1500;1stExon;1stExon
cg07191003	0.01609	0.02101	1	1334791	CCNL2;CCNL2;CCNL2;LOC148413;CCNL2	TSS200;TSS200;TSS200;TSS200;TSS200
cg08470185	0.00688	0.00637	1	1334798	CCNL2;CCNL2;CCNL2;LOC148413;CCNL2	TSS200;TSS200;TSS200;TSS200;TSS200
cg13053783	0.0066	0.00642	1	1334803	CCNL2;CCNL2;CCNL2;LOC148413;CCNL2	TSS200;TSS200;TSS200;TSS200;TSS200
cg15130241	0.00632	0.00676	1	1334814	CCNL2;CCNL2;CCNL2;LOC148413;CCNL2	TSS200;TSS200;TSS200;TSS200;TSS200
cg25842896	0.04222	0.04158	1	1335315	CCNL2;CCNL2;CCNL2;CCNL2;LOC148413	TSS1500;TSS1500;TSS1500;TSS1500;Body
cg00173405	0.02316	0.02039	1	1335424	CCNL2;CCNL2;CCNL2;CCNL2;LOC148413	TSS1500;TSS1500;TSS1500;TSS1500;Body
cg03943717	0.04206	0.04221	1	1335569	CCNL2;CCNL2;CCNL2;CCNL2;LOC148413	TSS1500;TSS1500;TSS1500;TSS1500;Body
cg23437836	0.07934	0.08393	1	1335601	CCNL2;CCNL2;CCNL2;CCNL2;LOC148413	TSS1500;TSS1500;TSS1500;TSS1500;Body
cg00968800	0.09968	0.0896	1	1335706	CCNL2;CCNL2;CCNL2;CCNL2;LOC148413	TSS1500;TSS1500;TSS1500;TSS1500;Body
cg09064061	0.73888	0.72579	1	1336592	LOC148413	Body
cg04903146	0.62534	0.64616	1	1337542	MRPL20	Body
cg24399028	0.88543	0.881	1	1338100	MRPL20	Body
cg14795268	0.19041	0.17672	1	1341852	MRPL20	Body
cg21439539	0.00857	0.00841	1	1342230	MRPL20	Body
cg20275133	0.08183	0.0729	1	1342361	MRPL20	Body
cg16728516	0.01086	0.01455	1	1342558	MRPL20	1stExon
cg05048680	0.0113	0.02088	1	1342566	MRPL20	1stExon
cg25769755	0.01451	0.02494	1	1342720	MRPL20	TSS200
cg11993086	0.03249	0.03548	1	1342795	MRPL20	TSS200
cg05595602	0.00516	0.00584	1	1343077	MRPL20	TSS1500
cg25397779	0.04088	0.04158	1	1343130	MRPL20	TSS1500
cg04230662	0.09633	0.09307	1	1343134	MRPL20	TSS1500
cg12525514	0.05406	0.04785	1	1343260	MRPL20	TSS1500
cg11222665	0.07508	0.07551	1	1343355	MRPL20	TSS1500
cg25939543	0.88379	0.88681	1	1344064	MRPL20	TSS1500
cg16661858	0.90922	0.91628	1	1345158		
cg00009834	0.77338	0.77116	1	1347671		
cg27295412	0.85487	0.86478	1	1347832		
cg00294152	0.54048	0.54003	1	1348792		
cg07901479	0.93202	0.9369	1	1353638		
cg00060374	0.72369	0.69998	1	1355235	LOC441869;LOC441869	Body;Body
cg17507949	0.71533	0.72443	1	1355999	LOC441869;LOC441869	Body;Body
cg23894219	0.79366	0.78413	1	1356565	LOC441869;LOC441869;LOC441869	1stExon;Body;5'UTR
cg15633699	0.7991	0.78503	1	1356728	LOC441869;LOC441869	TSS200;TSS200
cg10380643	0.66583	0.68558	1	1356764	LOC441869;LOC441869	TSS200;TSS200
cg15081886	0.81636	0.81054	1	1356902	LOC441869;LOC441869	TSS1500;TSS1500
cg15823872	0.81069	0.81574	1	1357361	LOC441869;LOC441869	TSS1500;TSS1500
cg24555071	0.64307	0.66833	1	1358016	LOC441869;LOC441869	TSS1500;TSS1500
cg06711078	0.76404	0.78022	1	1358094	LOC441869;LOC441869	TSS1500;TSS1500
cg12286462	0.87951	0.88125	1	1358109	LOC441869;LOC441869	TSS1500;TSS1500
cg01721822	0.83457	0.82075	1	1360499	TMEM88B	TSS1500
cg21285198	0.68906	0.68193	1	1360970	TMEM88B	TSS1500
cg00305774	0.88472	0.87204	1	1361077	TMEM88B	TSS1500
cg22517356	0.45307	0.46349	1	1361216	TMEM88B	TSS1500
cg09368716	0.53702	0.57265	1	1361655	TMEM88B	1stExon
cg12208770	0.48501	0.50486	1	1361666	TMEM88B	1stExon
cg26863172	0.54279	0.58828	1	1361729	TMEM88B	1stExon
cg13169132	0.13551	0.13229	1	1362340	TMEM88B	Body
cg17142722	0.00886	0.0058	1	1363280		
cg04897188	0.03191	0.02425	1	1363291		
cg04865726	0.31759	0.29603	1	1365911		
cg12407057	0.7076	0.66077	1	1366206		
cg11156891	0.57149	0.53782	1	1366274		
cg19270739	0.49881	0.51884	1	1368846		
cg21837069	0.16649	0.1608	1	1369466	VWA1;VWA1	TSS1500;TSS1500
cg17491622	0.07333	0.07705	1	1369616	VWA1;VWA1	TSS1500;TSS1500
cg06444575	0.08972	0.08985	1	1369772	VWA1;VWA1	TSS1500;TSS1500
cg00702126	0.10721	0.11161	1	1369793	VWA1;VWA1	TSS1500;TSS1500
cg14667273	0.10649	0.11228	1	1369934	VWA1;VWA1	TSS1500;TSS1500
cg27391934	0.08584	0.0862	1	1369948	VWA1;VWA1	TSS1500;TSS1500
cg08589721	0.07237	0.07092	1	1370722	VWA1;VWA1	TSS200;TSS200
cg14271665	0.1113	0.10849	1	1370768	VWA1;VWA1	TSS200;TSS200
cg02896318	0.09207	0.08368	1	1370775	VWA1;VWA1	TSS200;TSS200
cg25234611	0.08483	0.07414	1	1371347	VWA1;VWA1	Body;Body
cg09668627	0.78604	0.74204	1	1371844	VWA1;VWA1	Body;Body
cg08161163	0.73739	0.73528	1	1372677	VWA1;VWA1	Body;Body
cg26798702	0.77601	0.76339	1	1373044	VWA1;VWA1	Body;3'UTR
cg09843049	0.708	0.68854	1	1373316	VWA1;VWA1	Body;3'UTR
cg20255272	0.51134	0.52871	1	1373678	VWA1;VWA1	Body;3'UTR
cg13897675	0.91209	0.89818	1	1374310	VWA1;VWA1	Body;3'UTR
cg09860601	0.6435	0.65743	1	1374601	VWA1;VWA1	Body;3'UTR
cg19639479	0.89006	0.91768	1	1374669	VWA1;VWA1	Body;3'UTR
cg09603935	0.94208	0.9571	1	1375448	VWA1;VWA1	3'UTR;3'UTR
cg03116557	0.74509	0.76935	1	1375480	VWA1;VWA1	3'UTR;3'UTR
cg13570957	0.77257	0.77215	1	1375556	VWA1;VWA1	3'UTR;3'UTR
cg03538326	0.68188	0.70183	1	1375845	VWA1;VWA1	3'UTR;3'UTR
cg26795248	0.61694	0.60518	1	1375967	VWA1;VWA1	3'UTR;3'UTR
cg25592215	0.82479	0.83386	1	1376051	VWA1;VWA1	3'UTR;3'UTR
cg08426733	0.38308	0.38689	1	1376740	VWA1;VWA1	3'UTR;3'UTR
cg08270205	0.84437	0.84207	1	1377525	VWA1;VWA1	3'UTR;3'UTR
cg15099879	0.79661	0.7976	1	1377656	VWA1;VWA1	3'UTR;3'UTR
cg06786804	0.86143	0.86422	1	1377938	VWA1;VWA1	3'UTR;3'UTR
cg24492273	0.80683	0.82962	1	1378060	VWA1;VWA1	3'UTR;3'UTR
cg18148498	0.80502	0.84676	1	1380621		
cg21001441	0.63993	0.63532	1	1384038	ATAD3C	TSS1500
cg11405695	0.65932	0.67689	1	1384091	ATAD3C	TSS1500
cg02136596	0.63284	0.5763	1	1384930	ATAD3C	TSS200
cg00599812	0.85777	0.86266	1	1385047	ATAD3C	TSS200
cg00528453	0.87741	0.89828	1	1385171	ATAD3C;ATAD3C	1stExon;5'UTR
cg27383362	0.81187	0.81764	1	1385371	ATAD3C;ATAD3C	1stExon;5'UTR
cg13969072	0.80462	0.82303	1	1385577	ATAD3C;ATAD3C	1stExon;5'UTR
cg26182712	0.90017	0.90946	1	1387256	ATAD3C	Body
cg27564386	0.93767	0.93754	1	1388379	ATAD3C	Body
cg26651722	0.74249	0.75485	1	1389888	ATAD3C	Body
cg01521567	0.971	0.96921	1	1390202	ATAD3C	Body
cg03760226	0.98163	0.97021	1	1390794	ATAD3C	Body
cg20985028	0.87331	0.88455	1	1391055	ATAD3C	Body
cg19682639	0.68669	0.70554	1	1391102	ATAD3C	Body
cg13388025	0.7955	0.80873	1	1392347	ATAD3C	Body
cg26226110	0.48602	0.47756	1	1395945	ATAD3C	Body
cg07280242	0.11928	0.11558	1	1396086	ATAD3C	Body
cg13798621	0.1213	0.10038	1	1396125	ATAD3C	Body
cg13487474	0.2112	0.20263	1	1396160	ATAD3C	Body
cg23016632	0.18747	0.16514	1	1396169	ATAD3C	Body
cg10972351	0.8493	0.82153	1	1396279	ATAD3C	Body
cg20951194	0.90622	0.88587	1	1396296	ATAD3C	Body
cg04107003	0.50292	0.49752	1	1397297	ATAD3C	Body
cg24085570	0.72646	0.72972	1	1397412	ATAD3C	Body
cg17282836	0.70706	0.70063	1	1397524	ATAD3C	Body
cg10522845	0.68031	0.67749	1	1397837	ATAD3C	Body
cg24687970	0.70206	0.66817	1	1397896	ATAD3C	Body
cg25101405	0.63562	0.61978	1	1398028	ATAD3C	Body
cg04981940	0.80969	0.79858	1	1398348	ATAD3C	Body
cg17821649	0.89256	0.88111	1	1403857	ATAD3C	Body
cg00391668	0.49382	0.49609	1	1404073	ATAD3C	3'UTR
cg19621710	0.44359	0.44011	1	1404170	ATAD3C	3'UTR
cg03742705	0.35484	0.35381	1	1406266	ATAD3B	TSS1500
cg16013630	0.31539	0.31234	1	1406606	ATAD3B	TSS1500
cg25210378	0.109	0.10169	1	1406663	ATAD3B	TSS1500
cg15875062	0.02539	0.02559	1	1406845	ATAD3B	TSS1500
cg10228629	0.01857	0.01579	1	1406955	ATAD3B	TSS1500
cg06377929	0.08514	0.08121	1	1407001	ATAD3B	TSS200
cg07490279	0.01177	0.01271	1	1407066	ATAD3B	TSS200
cg10240778	0.0143	0.01201	1	1407180	ATAD3B;ATAD3B	1stExon;5'UTR
cg04286729	0.01219	0.01984	1	1407183	ATAD3B;ATAD3B	1stExon;5'UTR
cg03041700	0.06694	0.07197	1	1407645	ATAD3B	Body
cg12909536	0.0594	0.07116	1	1408104	ATAD3B	Body
cg12439834	0.75256	0.78403	1	1410849	ATAD3B	Body
cg07478007	0.35793	0.3609	1	1411602	ATAD3B	Body
cg05818185	0.91896	0.92692	1	1412645	ATAD3B	Body
cg01768480	0.8526	0.86038	1	1412855	ATAD3B	Body
cg11735371	0.86827	0.86592	1	1413937	ATAD3B	Body
cg00695214	0.87388	0.88462	1	1415868	ATAD3B	Body
cg23735749	0.91743	0.92018	1	1417247	ATAD3B	Body
cg13352563	0.91151	0.91292	1	1417320	ATAD3B	Body
cg13025553	0.87834	0.87726	1	1417522	ATAD3B	Body
cg20157693	0.89189	0.90026	1	1419379	ATAD3B	Body
cg08253264	0.84467	0.84244	1	1420196	ATAD3B	Body
cg18040125	0.65304	0.67987	1	1420227	ATAD3B	Body
cg15466030	0.87566	0.88492	1	1420537	ATAD3B	Body
cg05049094	0.87884	0.91739	1	1421098	ATAD3B	Body
cg25628057	0.86024	0.86896	1	1421383	ATAD3B	Body
cg24378791	0.8613	0.88203	1	1423784	ATAD3B	Body
cg26042514	0.95423	0.95223	1	1425726	ATAD3B	Body
cg15688683	0.86641	0.86081	1	1425815	ATAD3B	Body
cg18387631	0.84398	0.83435	1	1431505	ATAD3B	3'UTR
cg10108196	0.20344	0.20944	1	1441055		
cg25201541	0.51233	0.50178	1	1444416		
cg24296621	0.36031	0.35268	1	1444995		
cg09932694	0.04	0.04261	1	1446840	ATAD3A;ATAD3A;ATAD3A	TSS1500;TSS1500;TSS1500
cg17464271	0.01304	0.01613	1	1447047	ATAD3A;ATAD3A;ATAD3A	TSS1500;TSS1500;TSS1500
cg11103442	0.045	0.04791	1	1447201	ATAD3A;ATAD3A;ATAD3A	TSS1500;TSS1500;TSS1500
cg22225258	0.01647	0.01923	1	1447235	ATAD3A;ATAD3A;ATAD3A	TSS1500;TSS1500;TSS1500
cg12648677	0.04007	0.03713	1	1447365	ATAD3A;ATAD3A;ATAD3A	TSS200;TSS200;TSS1500
cg06128920	0.25268	0.25511	1	1447374	ATAD3A;ATAD3A;ATAD3A	TSS200;TSS200;TSS1500
cg21124756	0.04873	0.04298	1	1447564	ATAD3A;ATAD3A;ATAD3A;ATAD3A;ATAD3A	1stExon;5'UTR;TSS1500;1stExon;5'UTR
cg24729577	0.05024	0.0473	1	1447567	ATAD3A;ATAD3A;ATAD3A;ATAD3A;ATAD3A	1stExon;5'UTR;TSS1500;1stExon;5'UTR
cg14651254	0.88334	0.90068	1	1449202	ATAD3A;ATAD3A;ATAD3A	5'UTR;Body;Body
cg00088251	0.52621	0.50511	1	1449754	ATAD3A;ATAD3A;ATAD3A	5'UTR;Body;Body
cg11856308	0.38292	0.37423	1	1449956	ATAD3A;ATAD3A;ATAD3A	5'UTR;Body;Body
cg05947649	0.88709	0.88407	1	1450187	ATAD3A;ATAD3A;ATAD3A	5'UTR;Body;Body
cg11794959	0.63959	0.63131	1	1451134	ATAD3A;ATAD3A;ATAD3A	5'UTR;Body;Body
cg20627546	0.63836	0.64761	1	1451383	ATAD3A;ATAD3A;ATAD3A	5'UTR;Body;Body
cg19517490	0.97804	0.98381	1	1454149	ATAD3A;ATAD3A;ATAD3A	Body;Body;Body
cg13321900	0.71078	0.6915	1	1455303	ATAD3A;ATAD3A;ATAD3A	Body;Body;Body
cg06793307	0.90813	0.91304	1	1455374	ATAD3A;ATAD3A;ATAD3A	Body;Body;Body
cg15160081	0.9644	0.96635	1	1455650	ATAD3A;ATAD3A;ATAD3A	Body;Body;Body
cg26536460	0.96003	0.96059	1	1456875	ATAD3A;ATAD3A;ATAD3A	Body;Body;Body
cg17498856	0.96926	0.96497	1	1457042	ATAD3A;ATAD3A;ATAD3A	Body;Body;Body
cg15481565	0.86891	0.87101	1	1458176	ATAD3A;ATAD3A;ATAD3A	Body;Body;Body
cg17848002	0.96679	0.96784	1	1458397	ATAD3A;ATAD3A;ATAD3A	Body;Body;Body
cg10712902	0.53789	0.51047	1	1458728	ATAD3A;ATAD3A;ATAD3A	Body;Body;Body
cg17590292	0.92438	0.93592	1	1458739	ATAD3A;ATAD3A;ATAD3A	Body;Body;Body
cg14395520	0.79758	0.79	1	1459028	ATAD3A;ATAD3A;ATAD3A	Body;Body;Body
cg15153800	0.84644	0.85709	1	1460332	ATAD3A;ATAD3A;ATAD3A	Body;Body;Body
cg06839383	0.84988	0.83646	1	1460464	ATAD3A;ATAD3A;ATAD3A	Body;Body;Body
cg24466671	0.94062	0.94442	1	1460663	ATAD3A;ATAD3A;ATAD3A	Body;Body;Body
cg13893866	0.82446	0.82295	1	1462754	ATAD3A;ATAD3A;ATAD3A	Body;Body;Body
cg17445140	0.88248	0.87228	1	1462956	ATAD3A;ATAD3A;ATAD3A	Body;Body;Body
cg23933399	0.94352	0.94868	1	1462973	ATAD3A;ATAD3A;ATAD3A	Body;Body;Body
cg19768036	0.76218	0.76035	1	1464063	ATAD3A;ATAD3A;ATAD3A	Body;Body;Body
cg07808701	0.91292	0.91643	1	1464509	ATAD3A;ATAD3A;ATAD3A	Body;Body;Body
cg20675251	0.5884	0.57288	1	1464803	ATAD3A;ATAD3A;ATAD3A	Body;Body;Body
cg17271658	0.92533	0.9201	1	1465190	ATAD3A;ATAD3A;ATAD3A	Body;Body;Body
cg20681653	0.94328	0.9406	1	1468450	ATAD3A;ATAD3A;ATAD3A	Body;Body;Body
cg23590525	0.8458	0.85125	1	1469787	ATAD3A;ATAD3A;ATAD3A	3'UTR;3'UTR;3'UTR
cg09259608	0.74841	0.7515	1	1470161	C1orf70	3'UTR
cg20958600	0.78379	0.7609	1	1470807	C1orf70	Body
cg07835437	0.88846	0.89192	1	1470836	C1orf70	Body
cg03041030	0.91288	0.9193	1	1470905	C1orf70	Body
cg12983196	0.86468	0.85769	1	1471017	C1orf70	Body
cg09151801	0.75021	0.79517	1	1471210	C1orf70	Body
cg11526073	0.80497	0.80756	1	1471938	C1orf70	Body
cg15844005	0.87551	0.8806	1	1472079	C1orf70	Body
cg27301475	0.78241	0.76915	1	1472146	C1orf70	Body
cg06205922	0.95499	0.95608	1	1473141	C1orf70	Body
cg01536190	0.82653	0.83096	1	1473147	C1orf70	Body
cg27047577	0.97401	0.97868	1	1473193	C1orf70	Body
cg02068237	0.73806	0.75172	1	1473319	C1orf70	Body
cg12270813	0.93482	0.93669	1	1473370	C1orf70	Body
cg03724010	0.82061	0.83048	1	1473443	C1orf70	Body
cg16037137	0.89401	0.89653	1	1473747	C1orf70	Body
cg12632610	0.85573	0.86082	1	1474224	C1orf70	Body
cg16001723	0.89617	0.88888	1	1474399	C1orf70	Body
cg13850380	0.17696	0.17679	1	1475143	C1orf70	Body
cg00813378	0.22746	0.20635	1	1475209	C1orf70	Body
cg08738570	0.29698	0.29899	1	1475265	C1orf70	Body
cg22497741	0.01776	0.01371	1	1475644	C1orf70	Body
cg16306898	0.00841	0.01284	1	1475675	C1orf70	1stExon
cg16601494	0.14138	0.13362	1	1475737	C1orf70;C1orf70	5'UTR;1stExon
cg15487867	0.01431	0.01124	1	1475742	C1orf70	TSS200
cg23244095	0.47466	0.4681	1	1476269	C1orf70	TSS1500
cg18114463	0.83916	0.84185	1	1476551	C1orf70	TSS1500
cg09612202	0.6598	0.62425	1	1476661	C1orf70	TSS1500
cg26602477	0.93794	0.93152	1	1476845	C1orf70	TSS1500
cg11811409	0.88292	0.86538	1	1477025	C1orf70	TSS1500
cg26690297	0.80869	0.81137	1	1477098	SSU72;C1orf70	3'UTR;TSS1500
cg08464374	0.94883	0.94294	1	1477123	SSU72;C1orf70	3'UTR;TSS1500
cg01802295	0.81886	0.79854	1	1477194	SSU72;C1orf70	3'UTR;TSS1500
cg13575252	0.91751	0.9183	1	1477616	SSU72	Body
cg19619320	0.91651	0.90598	1	1477931	SSU72	Body
cg11964810	0.78988	0.80672	1	1478170	SSU72	Body
cg21173317	0.9712	0.97403	1	1478665	SSU72	Body
cg03392564	0.95479	0.95911	1	1478680	SSU72	Body
cg00955674	0.8577	0.84499	1	1478827	SSU72	Body
cg04126957	0.7314	0.66718	1	1479238	SSU72	Body
cg03941625	0.83449	0.84405	1	1480603	SSU72	Body
cg07381470	0.8649	0.86788	1	1483130	SSU72	Body
cg24470133	0.9244	0.92643	1	1483206	SSU72	Body
cg00355315	0.97132	0.97353	1	1483257	SSU72	Body
cg12734710	0.90938	0.90384	1	1486459	SSU72	Body
cg01058717	0.93744	0.94588	1	1487068	SSU72	Body
cg16305094	0.85144	0.86339	1	1487266	SSU72	Body
cg07229301	0.77386	0.77505	1	1487445	SSU72	Body
cg18312113	0.84216	0.81701	1	1487538	SSU72	Body
cg07426077	0.88899	0.88268	1	1488581	SSU72	Body
cg22373622	0.86728	0.86987	1	1489544	SSU72	Body
cg26908276	0.8892	0.89448	1	1489793	SSU72	Body
cg09073059	0.97086	0.9739	1	1490216	SSU72	Body
cg16277776	0.91949	0.92906	1	1490676	SSU72	Body
cg07211239	0.60241	0.58624	1	1490809	SSU72	Body
cg10987926	0.93763	0.9325	1	1490906	SSU72	Body
cg09517190	0.88967	0.89395	1	1492513	SSU72	Body
cg08140609	0.85952	0.86389	1	1494641	SSU72	Body
cg20140735	0.86281	0.86195	1	1494726	SSU72	Body
cg24044259	0.85572	0.84862	1	1496410	SSU72	Body
cg18368516	0.96316	0.96107	1	1496762	SSU72	Body
cg12062537	0.95318	0.95365	1	1496856	SSU72	Body
cg14442715	0.80699	0.79583	1	1496934	SSU72	Body
cg19910128	0.76337	0.75351	1	1496936	SSU72	Body
cg06089960	0.87217	0.88619	1	1498081	SSU72	Body
cg17968925	0.91693	0.9217	1	1499694	SSU72	Body
cg09828226	0.92889	0.92353	1	1500093	SSU72	Body
cg13431342	0.87088	0.85658	1	1500958	SSU72	Body
cg20490900	0.82288	0.82019	1	1502606	SSU72	Body
cg00784654	0.86621	0.84796	1	1502751	SSU72	Body
cg12690016	0.94611	0.93707	1	1507138	SSU72	Body
cg25018209	0.04141	0.04353	1	1509362	SSU72	Body
cg11586519	0.10804	0.10485	1	1509833	SSU72	Body
cg05181565	0.01506	0.01594	1	1509872	SSU72	1stExon
cg26221637	0.03808	0.04413	1	1510359	SSU72	TSS200
cg19158176	0.00494	0.01237	1	1510364	SSU72	TSS200
cg13424097	0.02164	0.02357	1	1510427	SSU72	TSS200
cg07090025	0.09303	0.0925	1	1510437	SSU72	TSS200
cg06199750	0.05716	0.04759	1	1510566	SSU72	TSS1500
cg05433637	0.04979	0.05204	1	1510598	SSU72	TSS1500
cg08271362	0.06772	0.07302	1	1510719	SSU72	TSS1500
cg03528848	0.0327	0.03562	1	1510724	SSU72	TSS1500
cg20755353	0.12099	0.12181	1	1510883	SSU72	TSS1500
cg14279825	0.68963	0.6887	1	1513877		
cg05702207	0.84797	0.85694	1	1525422		
cg00151676	0.96344	0.96336	1	1525452		
cg03136668	0.78768	0.79789	1	1525488		
cg05934012	0.87276	0.86081	1	1533852		
cg07479014	0.77439	0.79378	1	1534392		
cg09126090	0.61873	0.68038	1	1534514		
cg16358446	0.01094	0.01167	1	1534984		
cg08289140	0.02104	0.01915	1	1535155		
cg11521998	0.30181	0.32821	1	1536054		
cg09172260	0.63144	0.62822	1	1536101		
cg15034659	0.89431	0.88969	1	1537543		
cg11649182	0.77302	0.79355	1	1539923		
cg23955334	0.72566	0.7254	1	1543828		
cg25311963	0.71204	0.66667	1	1546691		
cg07147033	0.43967	0.4053	1	1549615	MIB2;MIB2;MIB2;MIB2;MIB2	TSS1500;TSS1500;TSS1500;TSS1500;TSS1500
cg13897348	0.32132	0.27731	1	1549699	MIB2;MIB2;MIB2;MIB2;MIB2	TSS1500;TSS1500;TSS1500;TSS1500;TSS1500
cg19246761	0.17226	0.16599	1	1549799	MIB2;MIB2;MIB2;MIB2;MIB2;MIB2	TSS1500;TSS1500;TSS1500;TSS1500;TSS1500;TSS1500
cg01229567	0.24269	0.20435	1	1549818	MIB2;MIB2;MIB2;MIB2;MIB2;MIB2	TSS1500;TSS1500;TSS1500;TSS1500;TSS1500;TSS1500
cg15817635	0.10792	0.09269	1	1550031	MIB2;MIB2;MIB2;MIB2;MIB2;MIB2	TSS1500;TSS1500;TSS1500;TSS1500;TSS1500;TSS1500
cg15652741	0.04056	0.03829	1	1550479	MIB2;MIB2;MIB2;MIB2;MIB2;MIB2	TSS1500;TSS1500;TSS1500;TSS1500;TSS1500;TSS1500
cg10705488	0.00869	0.01392	1	1550648	MIB2;MIB2;MIB2;MIB2;MIB2;MIB2	TSS1500;TSS200;TSS200;TSS200;TSS200;TSS200
cg11140595	0.02691	0.0289	1	1550660	MIB2;MIB2;MIB2;MIB2;MIB2;MIB2	TSS1500;TSS200;TSS200;TSS200;TSS200;TSS200
cg06761793	0.00821	0.00861	1	1550770	MIB2;MIB2;MIB2;MIB2;MIB2;MIB2	TSS1500;TSS200;TSS200;TSS200;TSS200;TSS200
cg18123911	0.00927	0.0086	1	1550773	MIB2;MIB2;MIB2;MIB2;MIB2;MIB2	TSS1500;TSS200;TSS200;TSS200;TSS200;TSS200
cg17271960	0.01256	0.01275	1	1550779	MIB2;MIB2;MIB2;MIB2;MIB2;MIB2	TSS1500;TSS200;TSS200;TSS200;TSS200;TSS200
cg25004270	0.11629	0.09405	1	1550864	MIB2;MIB2;MIB2;MIB2;MIB2;MIB2	TSS1500;1stExon;1stExon;1stExon;1stExon;Body
cg25880288	0.03321	0.02867	1	1550879	MIB2;MIB2;MIB2;MIB2;MIB2;MIB2	TSS1500;1stExon;1stExon;1stExon;1stExon;Body
cg10600968	0.05746	0.05648	1	1550886	MIB2;MIB2;MIB2;MIB2;MIB2;MIB2	TSS1500;1stExon;1stExon;1stExon;1stExon;Body
cg05941212	0.13729	0.14642	1	1551902	MIB2;MIB2;MIB2;MIB2;MIB2;MIB2	Body;Body;Body;5'UTR;Body;Body
cg13947830	0.45138	0.4669	1	1551964	MIB2;MIB2;MIB2;MIB2;MIB2;MIB2	Body;Body;Body;5'UTR;Body;Body
cg23605175	0.87971	0.91795	1	1552796	MIB2;MIB2;MIB2;MIB2;MIB2;MIB2	Body;Body;Body;5'UTR;Body;Body
cg15558634	0.9629	0.96163	1	1553405	MIB2;MIB2;MIB2;MIB2;MIB2;MIB2	Body;Body;Body;5'UTR;Body;Body
cg10970349	0.83916	0.79354	1	1555396	MIB2;MIB2;MIB2;MIB2;MIB2;MIB2	Body;Body;Body;5'UTR;Body;Body
cg15323084	0.76921	0.79669	1	1556707	MIB2;MIB2;MIB2;MIB2;MIB2;MIB2	Body;Body;Body;5'UTR;Body;Body
cg19165249	0.86541	0.85513	1	1558097	MIB2;MIB2;MIB2;MIB2;MIB2;MIB2	Body;Body;Body;5'UTR;Body;Body
cg01589461	0.80313	0.80444	1	1558622	MIB2;MIB2;MIB2;MIB2;MIB2;MIB2	Body;Body;Body;5'UTR;Body;Body
cg23957653	0.88719	0.8823	1	1558726	MIB2;MIB2;MIB2;MIB2;MIB2;MIB2	Body;Body;Body;5'UTR;Body;Body
cg09061216	0.93161	0.93535	1	1558936	MIB2;MIB2;MIB2;MIB2;MIB2;MIB2	Body;Body;Body;Body;Body;Body
cg03975652	0.75409	0.76966	1	1559155	MIB2;MIB2;MIB2;MIB2;MIB2;MIB2	Body;Body;Body;Body;Body;Body
cg17456675	0.81182	0.81808	1	1560531	MIB2;MIB2;MIB2;MIB2;MIB2;MIB2	Body;Body;Body;Body;Body;Body
cg24090393	0.90894	0.91862	1	1560804	MIB2;MIB2;MIB2;MIB2;MIB2;MIB2	Body;Body;Body;Body;Body;Body
cg02492207	0.77451	0.77201	1	1560894	MIB2;MIB2;MIB2;MIB2;MIB2;MIB2	Body;Body;Body;Body;Body;Body
cg10994397	0.87091	0.85711	1	1562110	MIB2;MIB2;MIB2;MIB2;MIB2;MIB2	Body;Body;Body;Body;Body;Body
cg22689324	0.84761	0.84785	1	1562397	MIB2;MIB2;MIB2;MIB2;MIB2;MIB2	Body;Body;Body;Body;Body;Body
cg13167158	0.78088	0.81012	1	1562535	MIB2;MIB2;MIB2;MIB2;MIB2;MIB2	Body;Body;Body;Body;Body;Body
cg04854189	0.8614	0.85645	1	1562771	MIB2;MIB2;MIB2;MIB2;MIB2;MIB2	Body;Body;Body;Body;Body;Body
cg06912282	0.46578	0.47259	1	1563001	MIB2;MIB2;MIB2;MIB2;MIB2;MIB2	Body;Body;Body;Body;Body;Body
cg06080300	0.68359	0.68257	1	1563096	MIB2;MIB2;MIB2;MIB2;MIB2;MIB2	Body;Body;Body;Body;Body;Body
cg09159050	0.9369	0.94098	1	1563500	MIB2;MIB2;MIB2;MIB2;MIB2;MIB2	Body;Body;Body;Body;Body;Body
cg00078456	0.30507	0.32515	1	1564422	MIB2;MIB2;MIB2;MIB2;MIB2;MIB2	Body;Body;Body;Body;Body;Body
cg18852096	0.22941	0.25672	1	1564425	MIB2;MIB2;MIB2;MIB2;MIB2;MIB2	Body;Body;Body;Body;Body;Body
cg05642789	0.4046	0.43327	1	1564482	MIB2;MIB2;MIB2;MIB2;MIB2;MIB2	Body;Body;Body;Body;Body;Body
cg17122213	0.18143	0.21752	1	1564920	MIB2;MIB2;MIB2;MIB2;MIB2;MIB2	Body;Body;Body;Body;Body;Body
cg03427058	0.2042	0.23965	1	1565025	MIB2;MIB2;MIB2;MIB2;MIB2;MIB2	Body;Body;Body;Body;Body;Body
cg23430652	0.25024	0.25934	1	1565027	MIB2;MIB2;MIB2;MIB2;MIB2;MIB2	Body;Body;Body;Body;Body;Body
cg00297832	0.1296	0.1543	1	1565541	MIB2;MIB2;MIB2;MIB2;MIB2;MIB2	Body;Body;Body;Body;Body;Body
cg24368383	0.02811	0.02824	1	1565856	MIB2;MIB2;MIB2;MIB2;MIB2;MIB2	Body;Body;Body;Body;Body;3'UTR
cg04882394	0.07294	0.07463	1	1565931	MIB2;MIB2;MIB2;MIB2;MIB2;MIB2	3'UTR;3'UTR;3'UTR;Body;3'UTR;3'UTR
cg24535439	0.189	0.2129	1	1566351	MMP23B	TSS1500
cg00262621	0.2175	0.23041	1	1566374	MMP23B	TSS1500
cg08231710	0.28213	0.25863	1	1566687	MMP23A;MMP23B	TSS1500;TSS1500
cg06943420	0.07512	0.07117	1	1566699	MMP23A;MMP23B	TSS1500;TSS1500
cg11648594	0.17479	0.16149	1	1566860	MMP23A;MMP23B	TSS1500;TSS1500
cg26740494	0.5086	0.52893	1	1567131	MMP23A;MMP23B	TSS1500;TSS1500
cg03136646	0.20453	0.20836	1	1567257	MMP23A;MMP23B	TSS1500;TSS1500
cg11798909	0.10832	0.12244	1	1567820	MMP23A;MMP23B	TSS1500;Body
cg27541892	0.5733	0.50318	1	1571801	CDK11B;CDK11B;CDK11B;CDK11B;CDK11B;CDK11B	Body;Body;Body;Body;Body;Body
cg20929733	0.79423	0.77801	1	1572082	CDK11B;CDK11B;CDK11B;CDK11B;CDK11B;CDK11B	Body;Body;Body;Body;Body;Body
cg21921584	0.78848	0.7851	1	1572457	CDK11B;CDK11B;CDK11B;CDK11B;CDK11B;CDK11B	Body;Body;Body;Body;Body;Body
cg26660744	0.87893	0.8697	1	1573181	CDK11B;CDK11B;CDK11B;CDK11B;CDK11B;CDK11B	Body;Body;Body;Body;Body;Body
cg10124011	0.82964	0.8396	1	1574521	CDK11B;CDK11B;CDK11B;CDK11B;CDK11B;CDK11B	Body;Body;Body;Body;Body;Body
cg23252997	0.87867	0.87917	1	1576591	CDK11B;CDK11B;CDK11B;CDK11B;CDK11B;CDK11B	Body;Body;Body;Body;Body;Body
cg16673286	0.80598	0.79812	1	1581603	CDK11B;CDK11B;CDK11B;CDK11B;CDK11B;CDK11B	Body;Body;Body;Body;Body;5'UTR
cg03388431	0.85989	0.86367	1	1583010	CDK11B;CDK11B;CDK11B;CDK11B;CDK11B;CDK11B	Body;Body;Body;Body;Body;5'UTR
cg17450090	0.6441	0.58196	1	1586880	CDK11B;CDK11B;CDK11B;CDK11B;CDK11B;CDK11B	Body;Body;Body;Body;Body;5'UTR
cg03939105	0.16027	0.16447	1	1589891	CDK11B;CDK11B;CDK11B;CDK11B;CDK11B;CDK11B	Body;Body;Body;Body;Body;5'UTR
cg15126211	0.01488	0.01361	1	1590291	CDK11B;CDK11B;CDK11B;CDK11B;CDK11B;CDK11B	Body;Body;Body;Body;Body;5'UTR
cg00998168	0.0093	0.01138	1	1590443	CDK11B;CDK11B;CDK11B;CDK11B;CDK11B;CDK11B	Body;Body;Body;Body;Body;5'UTR
cg18282011	0.06219	0.0672	1	1590447	CDK11B;CDK11B;CDK11B;CDK11B;CDK11B;CDK11B	Body;Body;Body;Body;Body;5'UTR
cg21149807	0.01531	0.01741	1	1590459	CDK11B;CDK11B;CDK11B;CDK11B;CDK11B;CDK11B	Body;Body;Body;Body;Body;5'UTR
cg09283376	0.07529	0.083	1	1590479	CDK11B;CDK11B;CDK11B;CDK11B;CDK11B;CDK11B	Body;Body;Body;Body;Body;5'UTR
cg20155988	0.02937	0.02809	1	1590632	CDK11B;CDK11B;CDK11B;CDK11B;CDK11B;CDK11B	Body;Body;Body;Body;Body;5'UTR
cg26562592	0.15642	0.15707	1	1590640	CDK11B;CDK11B;CDK11B;CDK11B;CDK11B;CDK11B	Body;Body;Body;Body;Body;5'UTR
cg08864381	0.00567	0.00945	1	1590717	CDK11B;CDK11B;CDK11B;CDK11B;CDK11B;CDK11B	Body;Body;Body;Body;Body;5'UTR
cg03017195	0.03676	0.04052	1	1590941	CDK11B;CDK11B;CDK11B;CDK11B;CDK11B;CDK11B	Body;Body;Body;Body;Body;5'UTR
cg15830572	0.88507	0.8833	1	1593874	CDK11B;CDK11B;CDK11B;CDK11B;CDK11B;LOC728661;CDK11B	Body;Body;Body;Body;Body;3'UTR;5'UTR
cg06848468	0.88058	0.86447	1	1597086	CDK11B;CDK11B;CDK11B;CDK11B;CDK11B;LOC728661;CDK11B	Body;Body;Body;Body;Body;3'UTR;5'UTR
cg20255817	0.97713	0.98082	1	1597454	LOC728661;CDK11B;CDK11B;CDK11B;CDK11B;CDK11B;CDK11B	Body;Body;Body;Body;Body;Body;5'UTR
cg22082145	0.9322	0.93196	1	1597527	LOC728661;CDK11B;CDK11B;CDK11B;CDK11B;CDK11B;CDK11B	Body;Body;Body;Body;Body;Body;5'UTR
cg07601058	0.90011	0.90144	1	1597720	LOC728661;CDK11B;CDK11B;CDK11B;CDK11B;CDK11B;CDK11B	Body;Body;Body;Body;Body;Body;5'UTR
cg23210533	0.89668	0.88912	1	1599978	LOC728661;CDK11B;CDK11B;CDK11B;CDK11B;CDK11B;CDK11B	Body;Body;Body;Body;Body;Body;5'UTR
cg25283841	0.83326	0.82475	1	1600982	LOC728661;CDK11B;CDK11B;CDK11B;CDK11B;CDK11B;CDK11B	Body;Body;Body;Body;Body;Body;5'UTR
cg11809915	0.96883	0.97009	1	1601103	LOC728661;CDK11B;CDK11B;CDK11B;CDK11B;CDK11B;CDK11B	Body;Body;Body;Body;Body;Body;5'UTR
cg04105726	0.92426	0.94448	1	1601205	LOC728661;CDK11B;CDK11B;CDK11B;CDK11B;CDK11B;CDK11B	Body;Body;Body;Body;Body;Body;5'UTR
cg17869988	0.84958	0.86043	1	1601380	LOC728661;CDK11B;CDK11B;CDK11B;CDK11B;CDK11B;CDK11B	Body;Body;Body;Body;Body;Body;5'UTR
cg19382808	0.86851	0.85578	1	1602481	LOC728661;CDK11B;CDK11B;CDK11B;CDK11B;CDK11B;CDK11B	Body;Body;Body;Body;Body;Body;5'UTR
cg11530028	0.89861	0.90887	1	1602585	LOC728661;CDK11B;CDK11B;CDK11B;CDK11B;CDK11B;CDK11B	Body;Body;Body;Body;Body;Body;5'UTR
cg03972505	0.90557	0.90624	1	1602656	LOC728661;CDK11B;CDK11B;CDK11B;CDK11B;CDK11B;CDK11B	Body;Body;Body;Body;Body;Body;5'UTR
cg06528340	0.93707	0.92663	1	1602685	LOC728661;CDK11B;CDK11B;CDK11B;CDK11B;CDK11B;CDK11B	Body;Body;Body;Body;Body;Body;5'UTR
cg08260625	0.88504	0.88619	1	1602789	LOC728661;CDK11B;CDK11B;CDK11B;CDK11B;CDK11B;CDK11B	Body;Body;Body;Body;Body;Body;5'UTR
cg17939059	0.81543	0.82653	1	1602914	LOC728661;CDK11B;CDK11B;CDK11B;CDK11B;CDK11B;CDK11B	Body;Body;Body;Body;Body;Body;5'UTR
cg18288914	0.89077	0.87795	1	1603013	LOC728661;CDK11B;CDK11B;CDK11B;CDK11B;CDK11B;CDK11B	Body;Body;Body;Body;Body;Body;5'UTR
cg03548463	0.8794	0.88829	1	1603847	LOC728661;CDK11B;CDK11B;CDK11B;CDK11B;CDK11B;CDK11B	Body;Body;Body;Body;Body;Body;5'UTR
cg09330116	0.87568	0.87185	1	1603934	LOC728661;CDK11B;CDK11B;CDK11B;CDK11B;CDK11B;CDK11B	Body;Body;Body;Body;Body;Body;5'UTR
cg00400654	0.872	0.88764	1	1604298	LOC728661;CDK11B;CDK11B;CDK11B;CDK11B;CDK11B;CDK11B	Body;Body;Body;Body;Body;Body;5'UTR
cg04272838	0.93223	0.92069	1	1606206	LOC728661;CDK11B;CDK11B;CDK11B;CDK11B;CDK11B;CDK11B	Body;Body;Body;Body;Body;Body;5'UTR
cg02915803	0.904	0.91276	1	1606292	LOC728661;CDK11B;CDK11B;CDK11B;CDK11B;CDK11B;CDK11B	Body;Body;Body;Body;Body;Body;5'UTR
cg26932054	0.87909	0.84599	1	1606361	LOC728661;CDK11B;CDK11B;CDK11B;CDK11B;CDK11B;CDK11B	Body;Body;Body;Body;Body;Body;5'UTR
cg16990083	0.97556	0.97156	1	1606557	LOC728661;CDK11B;CDK11B;CDK11B;CDK11B;CDK11B;CDK11B	Body;Body;Body;Body;Body;Body;5'UTR
cg12655137	0.15762	0.15346	1	1609388	CDK11B;CDK11B;CDK11B;CDK11B;CDK11B;LOC728661;CDK11B	Body;Body;Body;Body;Body;5'UTR;5'UTR
cg20251225	0.16244	0.16622	1	1609551	CDK11B;CDK11B;CDK11B;CDK11B;CDK11B;LOC728661;CDK11B	Body;Body;Body;Body;Body;5'UTR;5'UTR
cg20429981	0.41916	0.44272	1	1609972	CDK11B;CDK11B;CDK11B;CDK11B;CDK11B;LOC728661;CDK11B	Body;Body;Body;Body;Body;5'UTR;5'UTR
cg01189072	0.89127	0.92348	1	1610660	CDK11B;CDK11B;CDK11B;CDK11B;CDK11B;LOC728661;CDK11B	Body;Body;Body;Body;Body;5'UTR;5'UTR
cg11588584	0.7919	0.80437	1	1611937	CDK11B;CDK11B;CDK11B;CDK11B;CDK11B;LOC728661;CDK11B	Body;Body;Body;Body;Body;5'UTR;5'UTR
cg09825670	0.89047	0.9093	1	1611999	CDK11B;CDK11B;CDK11B;CDK11B;CDK11B;LOC728661;CDK11B	Body;Body;Body;Body;Body;5'UTR;5'UTR
cg20462449	0.90452	0.89838	1	1613704	CDK11B;CDK11B;CDK11B;CDK11B;CDK11B;LOC728661;CDK11B	Body;Body;Body;Body;Body;5'UTR;5'UTR
cg21106418	0.89932	0.93934	1	1613911	CDK11B;CDK11B;CDK11B;CDK11B;CDK11B;LOC728661;CDK11B	Body;Body;Body;Body;Body;5'UTR;5'UTR
cg10065215	0.93317	0.93674	1	1613982	CDK11B;CDK11B;CDK11B;CDK11B;CDK11B;LOC728661;CDK11B	Body;Body;Body;Body;Body;5'UTR;5'UTR
cg12042834	0.87187	0.87183	1	1614009	CDK11B;CDK11B;CDK11B;CDK11B;CDK11B;LOC728661;CDK11B	Body;Body;Body;Body;Body;5'UTR;5'UTR
cg14976190	0.96401	0.96292	1	1615736	CDK11B;CDK11B;CDK11B;CDK11B;CDK11B;LOC728661;CDK11B	Body;Body;Body;Body;Body;5'UTR;5'UTR
cg12100965	0.00493	0.00607	1	1623803	CDK11B;CDK11B;CDK11B;CDK11B;CDK11B;LOC728661;CDK11B	Body;Body;Body;Body;Body;5'UTR;5'UTR
cg05972376	0.03682	0.0338	1	1624399	LOC728661;CDK11B;CDK11B;CDK11B;CDK11B;CDK11B;CDK11B	TSS200;Body;Body;Body;Body;Body;5'UTR
cg17106628	0.06061	0.05279	1	1624454	LOC728661;CDK11B;CDK11B;CDK11B;CDK11B;CDK11B;CDK11B	TSS1500;Body;Body;Body;Body;Body;5'UTR
cg19018051	0.55722	0.54709	1	1625395	LOC728661;CDK11B;CDK11B;CDK11B;CDK11B;CDK11B;CDK11B	TSS1500;Body;Body;Body;Body;Body;5'UTR
cg23231093	0.57134	0.65977	1	1625702	LOC728661;CDK11B;CDK11B;CDK11B;CDK11B;CDK11B;CDK11B	TSS1500;Body;Body;Body;Body;Body;5'UTR
cg04437922	0.87403	0.87503	1	1628249	CDK11B;CDK11B;CDK11B;CDK11B;CDK11B;CDK11B	Body;Body;Body;Body;Body;5'UTR
cg24688574	0.80687	0.79953	1	1629525	CDK11B;CDK11B;CDK11B;CDK11B;CDK11B;CDK11B	Body;Body;Body;Body;Body;5'UTR
cg00341415	0.772	0.77518	1	1630742	MMP23A;CDK11B;CDK11B;CDK11B;CDK11B;CDK11B;CDK11B	TSS1500;Body;Body;Body;Body;Body;5'UTR
cg06750152	0.77904	0.84131	1	1630992	MMP23A;CDK11B;CDK11B;CDK11B;CDK11B;CDK11B;CDK11B	TSS1500;Body;Body;Body;Body;Body;5'UTR
cg21265770	0.6545	0.73375	1	1631037	MMP23A;CDK11B;CDK11B;CDK11B;CDK11B;CDK11B;CDK11B	TSS1500;Body;Body;Body;Body;Body;5'UTR
cg10626236	0.38402	0.44513	1	1631100	MMP23A;CDK11B;CDK11B;CDK11B;CDK11B;CDK11B;CDK11B	TSS1500;Body;Body;Body;Body;Body;5'UTR
cg27169263	0.92668	0.9264	1	1633373	CDK11B;CDK11B;CDK11B;CDK11B;CDK11B;CDK11B	Body;Body;Body;Body;Body;5'UTR
cg12437380	0.84534	0.83547	1	1635030	CDK11A;CDK11B;CDK11B;CDK11B;CDK11B;CDK11A;CDK11B;CDK11B	Body;Body;Body;Body;Body;Body;Body;5'UTR
cg21932190	0.84206	0.83514	1	1635647	CDK11A;CDK11B;CDK11B;CDK11B;CDK11B;CDK11A;CDK11B;CDK11B	Body;Body;Body;Body;Body;Body;Body;5'UTR
cg05364761	0.88013	0.91069	1	1636187	CDK11A;CDK11B;CDK11B;CDK11B;CDK11B;CDK11A;CDK11B;CDK11B	Body;Body;Body;Body;Body;Body;Body;5'UTR
cg03139693	0.87103	0.87	1	1636323	CDK11A;CDK11B;CDK11B;CDK11B;CDK11B;CDK11A;CDK11B;CDK11B	Body;Body;Body;Body;Body;Body;Body;5'UTR
cg00853237	0.81878	0.83376	1	1638309	CDK11A;CDK11B;CDK11B;CDK11B;CDK11B;CDK11A;CDK11B;CDK11B	Body;Body;Body;Body;Body;Body;Body;5'UTR
cg27047637	0.91112	0.90489	1	1639088	CDK11A;CDK11B;CDK11B;CDK11B;CDK11B;CDK11A;CDK11B;CDK11B	Body;Body;Body;Body;Body;Body;Body;5'UTR
cg12048375	0.77049	0.77888	1	1639347	CDK11A;CDK11B;CDK11B;CDK11B;CDK11B;CDK11A;CDK11B;CDK11B	Body;Body;Body;Body;Body;Body;Body;5'UTR
cg25189483	0.88174	0.88229	1	1639749	CDK11A;CDK11B;CDK11B;CDK11B;CDK11B;CDK11A;CDK11B;CDK11B	Body;Body;Body;Body;Body;Body;Body;5'UTR
cg24933755	0.88269	0.86881	1	1640702	CDK11A;CDK11B;CDK11B;CDK11B;CDK11B;CDK11A;CDK11B;CDK11B	Body;Body;Body;Body;Body;Body;Body;5'UTR
cg11851198	0.82094	0.79116	1	1642075	CDK11A;CDK11B;CDK11B;CDK11B;CDK11B;CDK11A;CDK11B;CDK11B	Body;Body;Body;Body;Body;Body;Body;5'UTR
cg23611477	0.77388	0.76335	1	1644835	CDK11A;CDK11B;CDK11B;CDK11B;CDK11B;CDK11A;CDK11B;CDK11B	Body;Body;Body;Body;Body;Body;Body;5'UTR
cg10628909	0.85174	0.85486	1	1646882	CDK11A;CDK11B;CDK11B;CDK11B;CDK11B;CDK11A;CDK11B;CDK11B	Body;Body;Body;Body;Body;Body;Body;5'UTR
cg23059868	0.83219	0.80504	1	1649451	CDK11A;CDK11B;CDK11B;CDK11B;CDK11B;CDK11A;CDK11B;CDK11B	Body;Body;Body;Body;Body;Body;Body;5'UTR
cg21906539	0.15456	0.14997	1	1655213	CDK11B;CDK11B;CDK11B;CDK11B;CDK11A;CDK11B;CDK11A;CDK11B	5'UTR;5'UTR;5'UTR;5'UTR;5'UTR;5'UTR;5'UTR;5'UTR
cg16248785	0.01766	0.02168	1	1655629	CDK11B;CDK11B;CDK11B;CDK11B;CDK11A;CDK11B;CDK11A;CDK11B	5'UTR;5'UTR;5'UTR;5'UTR;5'UTR;5'UTR;5'UTR;5'UTR
cg00062592	0.07852	0.07748	1	1655803	CDK11B;CDK11B;CDK11A;CDK11B;CDK11A;CDK11B;CDK11B;CDK11B	TSS200;TSS200;TSS200;TSS200;TSS200;TSS200;TSS200;TSS200
cg11198222	0.0312	0.03532	1	1655838	CDK11B;CDK11B;CDK11A;CDK11B;CDK11A;CDK11B;CDK11B;CDK11B	TSS200;TSS200;TSS200;TSS200;TSS200;TSS200;TSS200;TSS200
cg00669623	0.12148	0.10491	1	1655867	CDK11B;CDK11B;CDK11A;CDK11B;CDK11A;CDK11B;CDK11B;CDK11B	TSS200;TSS200;TSS200;TSS200;TSS200;TSS200;TSS200;TSS200
cg04243582	0.10494	0.08802	1	1655942	CDK11B;CDK11B;CDK11A;CDK11B;CDK11A;CDK11B;CDK11B;CDK11B	TSS200;TSS200;TSS200;TSS200;TSS200;TSS200;TSS200;TSS200
cg11572942	0.76678	0.80938	1	1656592	CDK11A;CDK11B;CDK11B;CDK11B;CDK11A;CDK11B;CDK11B;CDK11B	TSS1500;TSS1500;TSS1500;TSS1500;TSS1500;TSS1500;TSS1500;TSS1500
cg14164956	0.94472	0.94817	1	1656943	CDK11A;CDK11B;CDK11B;CDK11B;CDK11A;CDK11B;CDK11B;CDK11B	TSS1500;TSS1500;TSS1500;TSS1500;TSS1500;TSS1500;TSS1500;TSS1500
cg13441524	0.45086	0.38312	1	1660110		
cg11987751	0.64788	0.71261	1	1663860	SLC35E2	3'UTR
cg12213037	0.54331	0.54697	1	1666808	SLC35E2	Body
cg20612964	0.83942	0.84123	1	1668511	SLC35E2	Body
cg04087434	0.94616	0.95807	1	1669123	SLC35E2	Body
cg13866156	0.95309	0.95213	1	1669148	SLC35E2	Body
cg17456545	0.72431	0.71279	1	1669215	SLC35E2	Body
cg02934509	0.91291	0.91783	1	1669413	SLC35E2	Body
cg27391816	0.49276	0.49176	1	1672644	SLC35E2	5'UTR
cg16990280	0.76579	0.76471	1	1674679	SLC35E2	5'UTR
cg20597714	0.0139	0.01121	1	1677105	SLC35E2	5'UTR
cg23983334	0.0478	0.04433	1	1677269	SLC35E2;SLC35E2	1stExon;5'UTR
cg01738944	0.03709	0.03769	1	1677273	SLC35E2;SLC35E2	1stExon;5'UTR
cg13849007	0.01518	0.01045	1	1677539	SLC35E2	TSS200
cg25394461	0.12474	0.11275	1	1677541	SLC35E2	TSS200
cg04789860	0.04218	0.03921	1	1677548	SLC35E2	TSS200
cg17990871	0.04793	0.05922	1	1677678	SLC35E2	TSS1500
cg04100492	0.05322	0.04394	1	1677730	SLC35E2	TSS1500
cg01512113	0.79701	0.76018	1	1680232		
cg20999797	0.90003	0.90767	1	1681921		
cg06964353	0.7981	0.78929	1	1683176	NADK	3'UTR
cg14018698	0.84257	0.83888	1	1683352	NADK	3'UTR
cg18763089	0.95638	0.9551	1	1683738	NADK	3'UTR
cg14027380	0.83776	0.84013	1	1683796	NADK	3'UTR
cg11163532	0.88934	0.8879	1	1683872	NADK	3'UTR
cg03386811	0.94843	0.953	1	1684063	NADK	3'UTR
cg22707691	0.91647	0.91083	1	1684095	NADK	3'UTR
cg24086442	0.81179	0.8359	1	1684311	NADK	3'UTR
cg22442180	0.88932	0.91008	1	1684399	NADK	Body
cg10317445	0.95808	0.9579	1	1685553	NADK	Body
cg21580588	0.96364	0.96452	1	1685723	NADK	Body
cg15260978	0.75039	0.74714	1	1685832	NADK	Body
cg12406875	0.85973	0.86252	1	1685854	NADK	Body
cg05983502	0.8972	0.90413	1	1685970	NADK	Body
cg17282211	0.93039	0.95049	1	1686080	NADK	Body
cg27433479	0.61404	0.68537	1	1687481	NADK	Body
cg26342907	0.96404	0.96743	1	1687532	NADK	Body
cg11725331	0.85993	0.8534	1	1687729	NADK	Body
cg10543797	0.81996	0.8086	1	1688123	NADK	Body
cg18947110	0.84978	0.84795	1	1688383	NADK	Body
cg09233730	0.82218	0.80793	1	1688446	NADK	Body
cg09185911	0.82593	0.82134	1	1688883	NADK	Body
cg25031205	0.87919	0.90359	1	1688976	NADK	Body
cg15578948	0.96811	0.97141	1	1689012	NADK	Body
cg04439557	0.86363	0.85384	1	1689452	NADK	Body
cg08122070	0.727	0.65285	1	1689610	NADK	Body
cg05152432	0.92398	0.92619	1	1689887	NADK	Body
cg08937102	0.44242	0.41146	1	1690389	NADK	Body
cg03606098	0.71037	0.74152	1	1690840	NADK	Body
cg12552303	0.83921	0.84297	1	1691817	NADK	Body
cg00423114	0.86767	0.86342	1	1691916	NADK	Body
cg21692735	0.96212	0.96579	1	1691997	NADK	Body
cg23159992	0.91026	0.91153	1	1692062	NADK	Body
cg14778560	0.83359	0.84144	1	1693368	NADK	Body
cg15824543	0.84017	0.80587	1	1695391	NADK	Body
cg06219660	0.47064	0.43275	1	1695509	NADK	Body
cg00992048	0.38907	0.35744	1	1695585	NADK	Body
cg00343906	0.45384	0.43041	1	1696692	NADK	Body
cg09182189	0.28882	0.28374	1	1709203	NADK	5'UTR
cg17157064	0.05257	0.04934	1	1709597	NADK	5'UTR
cg04407228	0.11748	0.08293	1	1710158	NADK	TSS1500
cg10388316	0.01714	0.01748	1	1710208	NADK	TSS1500
cg00997530	0.01127	0.00953	1	1710229	NADK	TSS1500
cg00328972	0.01191	0.01191	1	1710237	NADK	TSS1500
cg26421735	0.00417	0.00401	1	1710265	NADK	TSS1500
cg09932345	0.04392	0.04875	1	1710561	NADK	TSS1500
cg02297801	0.12339	0.12451	1	1710663	NADK	TSS1500
cg17266431	0.6032	0.58774	1	1711069	NADK	TSS1500
cg02280859	0.53574	0.53298	1	1711185	NADK	TSS1500
cg23678594	0.04273	0.0415	1	1712021		
cg19083977	0.74999	0.73636	1	1712885		
cg02769781	0.27878	0.29304	1	1713676		
cg24163210	0.39707	0.39745	1	1713944		
cg00558749	0.43519	0.44622	1	1713950		
cg13461447	0.24523	0.25548	1	1714001		
cg10207218	0.15058	0.16497	1	1714140		
cg05262191	0.08042	0.08452	1	1714271		
cg22376730	0.82787	0.81695	1	1715039		
cg04902899	0.90136	0.89971	1	1717822	GNB1	3'UTR
cg26568075	0.87419	0.86101	1	1718809	GNB1	Body
cg25314445	0.87659	0.88441	1	1718835	GNB1	Body
cg12076692	0.92189	0.92141	1	1718852	GNB1	Body
cg16418734	0.8122	0.78967	1	1720537	GNB1	Body
cg05722993	0.8757	0.86782	1	1727796	GNB1	Body
cg03335128	0.79789	0.80644	1	1731415	GNB1	Body
cg26793463	0.87031	0.87091	1	1735887	GNB1	Body
cg21422400	0.66808	0.66868	1	1747243	GNB1	Body
cg01729401	0.9232	0.91602	1	1750560	GNB1	Body
cg08651003	0.87437	0.88572	1	1758731	GNB1	5'UTR
cg05119467	0.79698	0.80737	1	1765440	GNB1	5'UTR
cg04260676	0.49618	0.4685	1	1774322	GNB1	5'UTR
cg16677144	0.18816	0.17345	1	1790217	GNB1	5'UTR
cg20801637	0.81738	0.83532	1	1795408	GNB1	5'UTR
cg18162783	0.84401	0.86283	1	1795891	GNB1	5'UTR
cg04994975	0.88107	0.88772	1	1795945	GNB1	5'UTR
cg25599619	0.79137	0.82572	1	1804256	GNB1	5'UTR
cg11836949	0.79628	0.76376	1	1812359	GNB1	5'UTR
cg11228874	0.5838	0.61007	1	1813727	GNB1	5'UTR
cg03043696	0.47412	0.46021	1	1820656	GNB1	5'UTR
cg19340909	0.07847	0.08032	1	1821422	GNB1	5'UTR
cg03716942	0.01876	0.01785	1	1821981	GNB1	5'UTR
cg06196161	0.01872	0.01641	1	1822066	GNB1	5'UTR
cg23891190	0.06731	0.05897	1	1822194	GNB1	5'UTR
cg01821754	0.04494	0.04031	1	1822399	GNB1;GNB1	5'UTR;1stExon
cg17483139	0.10849	0.09616	1	1822401	GNB1;GNB1	5'UTR;1stExon
cg04266169	0.04822	0.04339	1	1822862	GNB1	TSS1500
cg26160180	0.00789	0.00519	1	1822883	GNB1	TSS1500
cg15827003	0.07914	0.06529	1	1822912	GNB1	TSS1500
cg18854735	0.08302	0.10314	1	1822972	GNB1	TSS1500
cg12150066	0.04901	0.05008	1	1823305	GNB1	TSS1500
cg23982607	0.10917	0.11595	1	1823379	GNB1	TSS1500
cg07380540	0.59272	0.58346	1	1825861		
cg16652392	0.68933	0.68651	1	1826227		
cg21776599	0.18008	0.18382	1	1830693		
cg24706992	0.7003	0.70245	1	1833078		
cg23936745	0.06138	0.05796	1	1837873		
cg00007800	0.77413	0.77062	1	1838518		
cg22962923	0.72557	0.7078	1	1839959		
cg09809474	0.13017	0.13051	1	1840100		
cg13918235	0.04984	0.04862	1	1840201		
cg16384593	0.12581	0.12355	1	1840436		
cg00309462	0.01322	0.0139	1	1840482		
cg23688809	0.02998	0.02726	1	1840730		
cg16926213	0.74496	0.74918	1	1841314		
cg22850508	0.8263	0.84255	1	1843940		
cg15102821	0.61482	0.63462	1	1844801	CALML6	TSS1500
cg01755342	0.658	0.66071	1	1845396	CALML6	TSS1500
cg15819352	0.67421	0.68751	1	1845940	CALML6	TSS1500
cg01826337	0.84516	0.83921	1	1846001	CALML6	TSS1500
cg06443644	0.862	0.86812	1	1846046	CALML6	TSS1500
cg11549166	0.82187	0.8298	1	1846098	CALML6	TSS200
cg22364929	0.73268	0.76118	1	1846154	CALML6	TSS200
cg05132306	0.88797	0.88685	1	1846340	CALML6;CALML6	1stExon;5'UTR
cg17434257	0.8859	0.88913	1	1846591	CALML6;CALML6	1stExon;5'UTR
cg15527168	0.85966	0.86119	1	1847864	CALML6	Body
cg17592667	0.84733	0.85746	1	1848649	CALML6	3'UTR
cg03442254	0.78409	0.79831	1	1849073	TMEM52	3'UTR
cg16989443	0.87668	0.87998	1	1849195	TMEM52	3'UTR
cg07177011	0.80978	0.82168	1	1849305	TMEM52	3'UTR
cg22718050	0.12113	0.12072	1	1850275	TMEM52	Body
cg10943191	0.05243	0.05222	1	1850414	TMEM52	Body
cg15496744	0.02583	0.02751	1	1850582	TMEM52	Body
cg22865286	0.06314	0.06321	1	1850733	TMEM52;TMEM52	5'UTR;1stExon
cg17091266	0.06134	0.06264	1	1850736	TMEM52;TMEM52	5'UTR;1stExon
cg13680954	0.04543	0.04788	1	1850738	TMEM52;TMEM52	5'UTR;1stExon
cg14180718	0.0023	0.00293	1	1850925	TMEM52	TSS200
cg08169659	0.00329	0.0025	1	1850932	TMEM52	TSS200
cg17722231	0.00448	0.00315	1	1851035	TMEM52	TSS1500
cg22094750	0.03507	0.03591	1	1851056	TMEM52	TSS1500
cg08134829	0.00302	0.00266	1	1851083	TMEM52	TSS1500
cg25590392	0.00302	0.00459	1	1851135	TMEM52	TSS1500
cg10096055	0.06208	0.06998	1	1851165	TMEM52	TSS1500
cg02577049	0.12427	0.13033	1	1851347	TMEM52	TSS1500
cg05355142	0.35024	0.3497	1	1851372	TMEM52	TSS1500
cg04758387	0.49598	0.49108	1	1851384	TMEM52	TSS1500
cg10219957	0.62589	0.61525	1	1851416	TMEM52	TSS1500
cg22536775	0.42263	0.42471	1	1851439	TMEM52	TSS1500
cg10521536	0.84932	0.83738	1	1851474	TMEM52	TSS1500
cg09859491	0.84881	0.85165	1	1851542	TMEM52	TSS1500
cg06174563	0.78824	0.78092	1	1851910	TMEM52	TSS1500
cg01428437	0.76296	0.75467	1	1852164	TMEM52	TSS1500
cg04886783	0.62518	0.6325	1	1852216	TMEM52	TSS1500
cg02050973	0.82883	0.83781	1	1852238	TMEM52	TSS1500
cg07419586	0.74438	0.73619	1	1852604		
cg03580107	0.81725	0.80477	1	1854473		
cg07924154	0.60356	0.63505	1	1855209		
cg03547078	0.78924	0.78043	1	1855303		
cg22447799	0.73664	0.73548	1	1855324		
cg19356311	0.15782	0.18217	1	1856073		
cg08440544	0.79609	0.78058	1	1856512		
cg16328466	0.81679	0.80833	1	1857514		
cg18231054	0.8355	0.86838	1	1858037		
cg06092084	0.60106	0.64597	1	1858106		
cg11977488	0.68968	0.70375	1	1858286		
cg03719984	0.8184	0.81745	1	1859247		
cg11649821	0.88523	0.89375	1	1859438		
cg17091049	0.85829	0.88439	1	1860127		
cg09315172	0.90777	0.92909	1	1860133		
cg24641654	0.66319	0.68609	1	1860337		
cg07227679	0.83284	0.83475	1	1861675		
cg19630039	0.75281	0.76816	1	1861806		
cg06082439	0.87752	0.86315	1	1861922		
cg06937595	0.69094	0.70429	1	1868501		
cg06853697	0.71722	0.73317	1	1868638		
cg18383977	0.85896	0.85973	1	1870495		
cg08639799	0.73259	0.73751	1	1871162		
cg14559508	0.87522	0.87372	1	1871278		
cg16680704	0.81913	0.83694	1	1871823		
cg24315049	0.91394	0.92319	1	1871963		
cg02367828	0.86416	0.87927	1	1872033		
cg15833286	0.77504	0.76311	1	1873499		
cg16142957	0.86843	0.86964	1	1873750		
cg07719258	0.83542	0.85405	1	1874140		
cg14839558	0.85251	0.87937	1	1874488		
cg21876832	0.82099	0.81903	1	1874742		
cg15028578	0.87707	0.872	1	1874898		
cg17747265	0.26818	0.28141	1	1875780		
cg03396347	0.48649	0.51967	1	1875803		
cg26153158	0.11519	0.09132	1	1875876		
cg16573863	0.84042	0.86468	1	1876015		
cg24525340	0.62242	0.63395	1	1877535		
cg22375575	0.90814	0.91546	1	1877730		
cg08730434	0.66067	0.67728	1	1878395		
cg26357403	0.72043	0.73513	1	1878565		
cg22452682	0.86228	0.88606	1	1882619		
cg22380385	0.91398	0.91845	1	1885948	KIAA1751	3'UTR
cg06090818	0.81784	0.75086	1	1886501	KIAA1751	3'UTR
cg13111532	0.59266	0.59657	1	1886543	KIAA1751	3'UTR
cg12035532	0.89909	0.89478	1	1886765	KIAA1751	3'UTR
cg05264578	0.82344	0.82547	1	1886865	KIAA1751	3'UTR
cg14165029	0.83143	0.8383	1	1888282	KIAA1751	Body
cg12665890	0.8729	0.86428	1	1888447	KIAA1751	Body
cg10433463	0.75352	0.77155	1	1889099	KIAA1751	Body
cg13204758	0.68967	0.6941	1	1889213	KIAA1751	Body
cg03950120	0.7733	0.80159	1	1889924	KIAA1751	Body
cg11528033	0.90248	0.93385	1	1890152	KIAA1751	Body
cg11254952	0.91357	0.93034	1	1890171	KIAA1751	Body
cg22619719	0.1242	0.12683	1	1891578	KIAA1751	Body
cg10020121	0.84308	0.86056	1	1893502	KIAA1751	Body
cg11956108	0.85861	0.87256	1	1895061	KIAA1751	Body
cg04395167	0.81843	0.81239	1	1895110	KIAA1751	Body
cg05757448	0.87224	0.87706	1	1895206	KIAA1751	Body
cg15151929	0.90521	0.91569	1	1896429	KIAA1751	Body
cg13168877	0.85003	0.864	1	1896470	KIAA1751	Body
cg03330818	0.72971	0.73105	1	1896553	KIAA1751	Body
cg24503109	0.78746	0.75357	1	1897585	KIAA1751	Body
cg04852972	0.70626	0.69898	1	1897728	KIAA1751	Body
cg24495298	0.6296	0.60664	1	1897785	KIAA1751	Body
cg18163909	0.50296	0.54821	1	1897959	KIAA1751	Body
cg06123252	0.75279	0.72407	1	1901073	KIAA1751	Body
cg04245726	0.67824	0.68259	1	1903366	KIAA1751	Body
cg15546282	0.9855	0.98695	1	1903425	KIAA1751	Body
cg06835814	0.63874	0.66386	1	1905080	KIAA1751	Body
cg07105421	0.92127	0.93503	1	1905575	KIAA1751	Body
cg26430560	0.6772	0.67787	1	1905618	KIAA1751	Body
cg14598619	0.88721	0.88333	1	1906334	KIAA1751	Body
cg20295049	0.85293	0.84609	1	1906621	KIAA1751	Body
cg00574213	0.83632	0.86811	1	1906947	KIAA1751	Body
cg17016101	0.77766	0.77412	1	1907127	KIAA1751	Body
cg01559650	0.70266	0.72901	1	1907395	KIAA1751	Body
cg19694957	0.87401	0.87856	1	1907658	KIAA1751	Body
cg05035280	0.64289	0.63945	1	1909092	KIAA1751	Body
cg16388674	0.98132	0.98188	1	1910431	KIAA1751	Body
cg03688085	0.8585	0.87295	1	1910585	KIAA1751	Body
cg14196676	0.82139	0.82756	1	1911069	KIAA1751	Body
cg02697258	0.77626	0.79817	1	1911120	KIAA1751	Body
cg04012515	0.91517	0.92486	1	1911386	KIAA1751	Body
cg01748832	0.90886	0.91495	1	1911471	KIAA1751	Body
cg27587063	0.77022	0.7777	1	1912065	KIAA1751	Body
cg10623290	0.78113	0.80107	1	1912185	KIAA1751	Body
cg22792177	0.81754	0.814	1	1912606	KIAA1751	Body
cg26865002	0.98097	0.98216	1	1913246	KIAA1751	Body
cg04624458	0.80742	0.80632	1	1913527	KIAA1751	Body
cg10623802	0.96553	0.96712	1	1913544	KIAA1751	Body
cg14639753	0.808	0.80951	1	1913799	KIAA1751	Body
cg01799930	0.92493	0.92764	1	1914124	KIAA1751	Body
cg18270426	0.62067	0.63677	1	1914597	KIAA1751	Body
cg12701697	0.6989	0.68423	1	1914707	KIAA1751	Body
cg26801936	0.78726	0.7909	1	1916344	KIAA1751	Body
cg10331922	0.89999	0.89488	1	1916718	KIAA1751	Body
cg15622118	0.86339	0.86235	1	1916894	KIAA1751	Body
cg03771099	0.70548	0.72342	1	1917911	KIAA1751	Body
cg11946378	0.4011	0.41031	1	1920339	KIAA1751	Body
cg16813854	0.61854	0.62942	1	1920667	KIAA1751	Body
cg04724873	0.75837	0.79395	1	1920798	KIAA1751	Body
cg10759286	0.10576	0.09756	1	1927864	KIAA1751	5'UTR
cg26424079	0.89841	0.89978	1	1932335	KIAA1751	5'UTR
cg22344830	0.2	0.18059	1	1935048	KIAA1751	5'UTR
cg05700129	0.1438	0.14042	1	1935125	KIAA1751	5'UTR
cg26067203	0.095	0.07291	1	1935289	KIAA1751	TSS200
cg23621729	0.08343	0.08239	1	1935445	KIAA1751	TSS200
cg08114317	0.23611	0.23443	1	1935535	KIAA1751	TSS1500
cg00014118	0.47733	0.47756	1	1935561	KIAA1751	TSS1500
cg24317585	0.81701	0.79988	1	1936611	KIAA1751	TSS1500
cg23037871	0.80622	0.80394	1	1936711	KIAA1751	TSS1500
cg11983992	0.93503	0.94011	1	1938655		
cg06980013	0.86759	0.85574	1	1945959		
cg17130982	0.83008	0.8542	1	1946008		
cg09021225	0.68284	0.71713	1	1946325		
cg00546307	0.5268	0.55749	1	1946355		
cg13103143	0.45683	0.4628	1	1946688		
cg26609236	0.78754	0.7719	1	1949354	GABRD	TSS1500
cg17854471	0.36864	0.35197	1	1950036	GABRD	TSS1500
cg24087944	0.19871	0.21762	1	1950111	GABRD	TSS1500
cg22817993	0.05532	0.04939	1	1950415	GABRD	TSS1500
cg09107007	0.12247	0.10301	1	1950616	GABRD	TSS200
cg11808581	0.04524	0.04218	1	1950725	GABRD	TSS200
cg00580652	0.19627	0.19497	1	1951356	GABRD	Body
cg18392644	0.3091	0.31432	1	1951466	GABRD	Body
cg06063714	0.60961	0.6111	1	1951514	GABRD	Body
cg13916816	0.97804	0.97494	1	1953059	GABRD	Body
cg14974223	0.82273	0.83362	1	1953109	GABRD	Body
cg03469790	0.72868	0.74556	1	1953419	GABRD	Body
cg19868751	0.83284	0.83887	1	1955124	GABRD	Body
cg13788313	0.40919	0.39712	1	1955762	GABRD	Body
cg15825127	0.75011	0.72766	1	1957073	GABRD	Body
cg23288755	0.47731	0.46891	1	1957320	GABRD	Body
cg24105782	0.43417	0.43287	1	1957385	GABRD	Body
cg04847273	0.48288	0.48222	1	1957620	GABRD	Body
cg10837110	0.84189	0.837	1	1957711	GABRD	Body
cg05654059	0.87822	0.86288	1	1957805	GABRD	Body
cg00400948	0.88976	0.89077	1	1959442	GABRD	Body
cg19091116	0.76593	0.77348	1	1959497	GABRD	Body
cg00889627	0.94128	0.93138	1	1959630	GABRD	Body
cg04781796	0.77428	0.7493	1	1959747	GABRD	Body
cg26903053	0.7667	0.76831	1	1959813	GABRD	Body
cg07701567	0.84126	0.83726	1	1959832	GABRD	Body
cg21422740	0.91573	0.93006	1	1960689	GABRD	Body
cg25154424	0.9588	0.96809	1	1960717	GABRD	Body
cg11240722	0.88178	0.88808	1	1960943	GABRD	Body
cg09769218	0.70058	0.7162	1	1961075	GABRD	Body
cg24364910	0.87589	0.85888	1	1961111	GABRD	Body
cg25384089	0.99114	0.99155	1	1961628	GABRD	Body
cg14522944	0.76787	0.76414	1	1961743	GABRD	3'UTR
cg03700143	0.8123	0.80639	1	1961762	GABRD	3'UTR
cg11687809	0.77768	0.77226	1	1962016	GABRD	3'UTR
cg24547253	0.88633	0.87977	1	1962082	GABRD	3'UTR
cg14087574	0.73323	0.74372	1	1963794		
cg09752779	0.73234	0.75798	1	1963970		
cg13856872	0.83141	0.83849	1	1965063		
cg16650026	0.91302	0.91128	1	1969334		
cg16992594	0.91296	0.92246	1	1970955		
cg07226484	0.79906	0.80152	1	1972776		
cg04843461	0.70873	0.71949	1	1974661		
cg16703312	0.6763	0.70325	1	1974698		
cg12658400	0.88723	0.8733	1	1974826		
cg15198247	0.97219	0.98291	1	1974844		
cg15356494	0.61433	0.62487	1	1974941		
cg09767587	0.19262	0.21052	1	1976124		
cg05597180	0.0133	0.01073	1	1976394		
cg11863397	0.09614	0.08849	1	1976541		
cg13298359	0.00932	0.0114	1	1976612		
cg17201124	0.19283	0.18977	1	1976627		
cg14978994	0.05773	0.06744	1	1978115		
cg18120323	0.34933	0.40028	1	1978732		
cg14417954	0.101	0.06809	1	1981217	PRKCZ	TSS1500
cg26610624	0.19349	0.15817	1	1981268	PRKCZ	TSS1500
cg21137823	0.17774	0.13869	1	1981270	PRKCZ	TSS1500
cg03754143	0.21114	0.1985	1	1981548	PRKCZ	TSS1500
cg22865720	0.01341	0.01704	1	1981816	PRKCZ	TSS200
cg11345323	0.01227	0.0104	1	1981825	PRKCZ	TSS200
cg24035370	0.05462	0.04934	1	1982434	PRKCZ	Body
cg19370684	0.13732	0.12896	1	1982688	PRKCZ	Body
cg07797073	0.29859	0.31016	1	1982791	PRKCZ	Body
cg02347356	0.67453	0.67658	1	1983003	PRKCZ	Body
cg05929117	0.46291	0.49583	1	1983033	PRKCZ	Body
cg20285026	0.85874	0.84787	1	1983774	PRKCZ	Body
cg01907016	0.90008	0.90964	1	1985500	PRKCZ	Body
cg08484080	0.93486	0.93746	1	1986139	PRKCZ	Body
cg17740743	0.942	0.94197	1	1986220	PRKCZ	Body
cg12391964	0.9656	0.96295	1	1986275	PRKCZ	Body
cg23629792	0.89146	0.90584	1	1987129	PRKCZ	Body
cg26059839	0.83771	0.83796	1	1988681	PRKCZ	Body
cg14656575	0.81131	0.81145	1	1988767	PRKCZ	Body
cg22627876	0.91223	0.91107	1	1988808	PRKCZ	Body
cg06340969	0.92474	0.93888	1	1990780	PRKCZ	Body
cg08115172	0.93767	0.93518	1	1990868	PRKCZ	Body
cg15502607	0.80299	0.81262	1	1990986	PRKCZ	Body
cg00653281	0.8331	0.83018	1	1991051	PRKCZ	Body
cg04871460	0.66423	0.63614	1	1991521	PRKCZ	Body
cg27264322	0.91257	0.90676	1	1992046	PRKCZ	Body
cg19619416	0.88778	0.88134	1	1992232	PRKCZ	Body
cg07570618	0.84077	0.7944	1	1992389	PRKCZ	Body
cg24447775	0.83201	0.83233	1	1992534	PRKCZ	Body
cg05463656	0.89883	0.88808	1	1992687	PRKCZ	Body
cg00328210	0.8761	0.88394	1	1993016	PRKCZ	Body
cg15703790	0.85938	0.8704	1	1993510	PRKCZ	Body
cg17355877	0.83542	0.84881	1	1998716	PRKCZ	Body
cg24475758	0.88632	0.90078	1	1998863	PRKCZ	Body
cg03734700	0.94252	0.94184	1	1999046	PRKCZ	Body
cg21221161	0.88977	0.89741	1	1999183	PRKCZ	Body
cg19900677	0.86669	0.85888	1	1999533	PRKCZ	Body
cg26221719	0.94698	0.94956	1	2000462	PRKCZ	Body
cg22332100	0.98636	0.98904	1	2000508	PRKCZ	Body
cg02107558	0.80152	0.79099	1	2000679	PRKCZ	Body
cg04146995	0.80567	0.79465	1	2001651	PRKCZ	Body
cg11699150	0.88081	0.88723	1	2002329	PRKCZ	Body
cg19923417	0.9554	0.96136	1	2002516	PRKCZ	Body
cg15115072	0.82647	0.83918	1	2002722	PRKCZ	Body
cg11758127	0.85183	0.85475	1	2002884	PRKCZ	Body
cg17815669	0.92133	0.92477	1	2003198	PRKCZ	Body
cg08108679	0.81451	0.81472	1	2003274	PRKCZ	Body
cg16269144	0.917	0.91535	1	2003326	PRKCZ	Body
cg04314111	0.9207	0.92045	1	2003577	PRKCZ	Body
cg22332339	0.88827	0.88374	1	2003605	PRKCZ;PRKCZ	TSS1500;Body
cg11227141	0.83601	0.82981	1	2003650	PRKCZ;PRKCZ	TSS1500;Body
cg00095688	0.75043	0.73078	1	2003864	PRKCZ;PRKCZ	TSS1500;Body
cg24842354	0.71752	0.71024	1	2004057	PRKCZ;PRKCZ	TSS1500;Body
cg08439149	0.88912	0.86948	1	2004163	PRKCZ;PRKCZ	TSS1500;Body
cg13077150	0.88073	0.85631	1	2004222	PRKCZ;PRKCZ	TSS1500;Body
cg00359465	0.73656	0.69985	1	2004346	PRKCZ;PRKCZ	TSS1500;Body
cg04023573	0.81856	0.83389	1	2004636	PRKCZ;PRKCZ	TSS1500;Body
cg03959306	0.90916	0.90592	1	2004968	PRKCZ;PRKCZ	TSS200;Body
cg04520340	0.72967	0.72342	1	2005132	PRKCZ;PRKCZ;PRKCZ	1stExon;Body;5'UTR
cg16653138	0.96062	0.96218	1	2005180	PRKCZ;PRKCZ;PRKCZ	1stExon;Body;5'UTR
cg13387826	0.97309	0.97552	1	2005260	PRKCZ;PRKCZ;PRKCZ	1stExon;Body;5'UTR
cg19803229	0.78479	0.76964	1	2005320	PRKCZ;PRKCZ;PRKCZ	1stExon;Body;5'UTR
cg14418633	0.98282	0.98482	1	2005489	PRKCZ;PRKCZ	Body;5'UTR
cg03001333	0.89443	0.90233	1	2005560	PRKCZ;PRKCZ	Body;5'UTR
cg13591369	0.74246	0.75064	1	2005564	PRKCZ;PRKCZ	Body;5'UTR
cg27587033	0.9026	0.89791	1	2006032	PRKCZ;PRKCZ	Body;5'UTR
cg06791083	0.89664	0.90155	1	2006465	PRKCZ;PRKCZ	Body;5'UTR
cg14171824	0.76973	0.74926	1	2006656	PRKCZ;PRKCZ	Body;5'UTR
cg01970427	0.92761	0.94138	1	2006896	PRKCZ;PRKCZ	Body;5'UTR
cg02482150	0.85738	0.85824	1	2008365	PRKCZ;PRKCZ	Body;5'UTR
cg25976434	0.84772	0.83305	1	2008510	PRKCZ;PRKCZ	Body;5'UTR
cg06757383	0.96991	0.9681	1	2008579	PRKCZ;PRKCZ	Body;5'UTR
cg14255243	0.82152	0.84395	1	2010660	PRKCZ;PRKCZ	Body;5'UTR
cg14599857	0.9824	0.98231	1	2010959	PRKCZ;PRKCZ	Body;5'UTR
cg05802244	0.85071	0.85888	1	2011082	PRKCZ;PRKCZ	Body;5'UTR
cg11835265	0.93413	0.92652	1	2011913	PRKCZ;PRKCZ	Body;5'UTR
cg26252027	0.82253	0.84168	1	2012218	PRKCZ;PRKCZ	Body;5'UTR
cg08000672	0.89262	0.88691	1	2012434	PRKCZ;PRKCZ	Body;5'UTR
cg07375700	0.85977	0.86046	1	2013507	PRKCZ;PRKCZ	Body;5'UTR
cg16059943	0.86786	0.87764	1	2013748	PRKCZ;PRKCZ	Body;5'UTR
cg22174681	0.9012	0.91338	1	2013930	PRKCZ;PRKCZ	Body;5'UTR
cg23820589	0.87683	0.88398	1	2014244	PRKCZ;PRKCZ	Body;5'UTR
cg02361803	0.79647	0.7958	1	2014371	PRKCZ;PRKCZ	Body;5'UTR
cg25304754	0.73537	0.73586	1	2014547	PRKCZ;PRKCZ	Body;5'UTR
cg12085265	0.92019	0.91706	1	2014628	PRKCZ;PRKCZ	Body;5'UTR
cg22868225	0.97218	0.97418	1	2015815	PRKCZ;PRKCZ	Body;5'UTR
cg03580279	0.82133	0.83422	1	2015974	PRKCZ;PRKCZ	Body;5'UTR
cg20153240	0.88991	0.88817	1	2016789	PRKCZ;PRKCZ	Body;5'UTR
cg06821641	0.90168	0.89375	1	2016915	PRKCZ;PRKCZ	Body;5'UTR
cg17495046	0.83709	0.8452	1	2017010	PRKCZ;PRKCZ	Body;5'UTR
cg12601506	0.90612	0.91178	1	2017918	PRKCZ;PRKCZ	Body;5'UTR
cg05351942	0.81737	0.81573	1	2018107	PRKCZ;PRKCZ	Body;5'UTR
cg14204564	0.78159	0.77278	1	2018252	PRKCZ;PRKCZ	Body;5'UTR
cg06176608	0.82178	0.79844	1	2019526	PRKCZ;PRKCZ	Body;5'UTR
cg26561349	0.897	0.90321	1	2020591	PRKCZ;PRKCZ	Body;5'UTR
cg08732456	0.86727	0.86909	1	2020870	PRKCZ;PRKCZ	Body;5'UTR
cg17497824	0.8136	0.80949	1	2021003	PRKCZ;PRKCZ	Body;5'UTR
cg08659047	0.88274	0.89036	1	2022951	PRKCZ;PRKCZ	Body;5'UTR
cg16735509	0.21502	0.22497	1	2023157	PRKCZ;PRKCZ	Body;5'UTR
cg02587648	0.1908	0.21645	1	2023258	PRKCZ;PRKCZ	Body;5'UTR
cg19906777	0.85621	0.845	1	2023482	PRKCZ;PRKCZ	Body;5'UTR
cg10761639	0.79816	0.79925	1	2023794	PRKCZ;PRKCZ	Body;5'UTR
cg01164686	0.8353	0.8283	1	2024593	PRKCZ;PRKCZ	Body;5'UTR
cg24138964	0.63022	0.64335	1	2025206	PRKCZ;PRKCZ	Body;5'UTR
cg20269544	0.69549	0.68986	1	2025441	PRKCZ;PRKCZ	Body;5'UTR
cg12711627	0.82916	0.83098	1	2025769	PRKCZ;PRKCZ	Body;5'UTR
cg12764620	0.87018	0.8878	1	2025796	PRKCZ;PRKCZ	Body;5'UTR
cg22712840	0.91307	0.9137	1	2026193	PRKCZ;PRKCZ	Body;5'UTR
cg04349178	0.7924	0.80147	1	2026224	PRKCZ;PRKCZ	Body;5'UTR
cg25139718	0.85886	0.85177	1	2027575	PRKCZ;PRKCZ	Body;5'UTR
cg02300356	0.97844	0.9807	1	2027983	PRKCZ;PRKCZ	Body;5'UTR
cg00312809	0.8132	0.7949	1	2028213	PRKCZ;PRKCZ	Body;5'UTR
cg19646139	0.8321	0.85969	1	2029012	PRKCZ;PRKCZ	Body;5'UTR
cg18888671	0.91454	0.91587	1	2030462	PRKCZ;PRKCZ	Body;5'UTR
cg19759051	0.8853	0.89078	1	2030817	PRKCZ;PRKCZ	Body;5'UTR
cg07912723	0.81418	0.82265	1	2032058	PRKCZ;PRKCZ	Body;5'UTR
cg02912476	0.93792	0.93129	1	2035087	PRKCZ;PRKCZ;PRKCZ	TSS1500;Body;5'UTR
cg08651178	0.86826	0.89011	1	2035295	PRKCZ;PRKCZ;PRKCZ	TSS1500;Body;5'UTR
cg23276504	0.87769	0.88322	1	2035462	PRKCZ;PRKCZ;PRKCZ	TSS1500;Body;5'UTR
cg12639453	0.62821	0.55478	1	2035780	PRKCZ;PRKCZ;PRKCZ	TSS1500;Body;5'UTR
cg16599817	0.75383	0.74262	1	2036283	PRKCZ;PRKCZ;PRKCZ;PRKCZ	1stExon;5'UTR;Body;5'UTR
cg06315149	0.81803	0.80608	1	2036398	PRKCZ;PRKCZ;PRKCZ	5'UTR;Body;5'UTR
cg17023856	0.5197	0.46388	1	2036508	PRKCZ;PRKCZ;PRKCZ	5'UTR;Body;5'UTR
cg08109625	0.68782	0.63224	1	2036643	PRKCZ;PRKCZ;PRKCZ	5'UTR;Body;5'UTR
cg00409816	0.76602	0.73722	1	2037476	PRKCZ;PRKCZ;PRKCZ	5'UTR;Body;5'UTR
cg13072890	0.76101	0.74645	1	2038377	PRKCZ;PRKCZ;PRKCZ	5'UTR;Body;5'UTR
cg06717814	0.81497	0.81445	1	2038593	PRKCZ;PRKCZ;PRKCZ	5'UTR;Body;5'UTR
cg22626579	0.85716	0.86545	1	2038628	PRKCZ;PRKCZ;PRKCZ	5'UTR;Body;5'UTR
cg19405842	0.42498	0.41523	1	2038661	PRKCZ;PRKCZ;PRKCZ	5'UTR;Body;5'UTR
cg12713909	0.83522	0.83318	1	2038940	PRKCZ;PRKCZ;PRKCZ	5'UTR;Body;5'UTR
cg06204101	0.76951	0.72823	1	2039671	PRKCZ;PRKCZ;PRKCZ	5'UTR;Body;5'UTR
cg09322616	0.85167	0.85652	1	2040400	PRKCZ;PRKCZ;PRKCZ	5'UTR;Body;5'UTR
cg02138098	0.90161	0.90455	1	2040968	PRKCZ;PRKCZ;PRKCZ	5'UTR;Body;5'UTR
cg11781622	0.87578	0.88092	1	2041072	PRKCZ;PRKCZ;PRKCZ	5'UTR;Body;5'UTR
cg25319188	0.96218	0.96343	1	2041103	PRKCZ;PRKCZ;PRKCZ	5'UTR;Body;5'UTR
cg02293396	0.90114	0.8879	1	2041228	PRKCZ;PRKCZ;PRKCZ	5'UTR;Body;5'UTR
cg17748900	0.80874	0.81556	1	2041764	PRKCZ;PRKCZ;PRKCZ	5'UTR;Body;5'UTR
cg25407448	0.83157	0.83303	1	2043037	PRKCZ;PRKCZ;PRKCZ	5'UTR;Body;5'UTR
cg22342249	0.87781	0.87997	1	2043439	PRKCZ;PRKCZ;PRKCZ	5'UTR;Body;5'UTR
cg22876683	0.91529	0.92006	1	2043450	PRKCZ;PRKCZ;PRKCZ	5'UTR;Body;5'UTR
cg13918804	0.54024	0.53642	1	2043761	PRKCZ;PRKCZ;PRKCZ	5'UTR;Body;5'UTR
cg04315214	0.79872	0.79037	1	2043799	PRKCZ;PRKCZ;PRKCZ	5'UTR;Body;5'UTR
cg19257562	0.75656	0.75693	1	2043853	PRKCZ;PRKCZ;PRKCZ	5'UTR;Body;5'UTR
cg03599988	0.93927	0.93185	1	2045413	PRKCZ;PRKCZ;PRKCZ	5'UTR;Body;5'UTR
cg03777518	0.87753	0.86884	1	2045682	PRKCZ;PRKCZ;PRKCZ	5'UTR;Body;5'UTR
cg20250605	0.90681	0.89878	1	2046506	PRKCZ;PRKCZ;PRKCZ	5'UTR;Body;5'UTR
cg00981070	0.75138	0.76379	1	2046702	PRKCZ;PRKCZ;PRKCZ	5'UTR;Body;5'UTR
cg09179248	0.72276	0.73745	1	2046783	PRKCZ;PRKCZ;PRKCZ	5'UTR;Body;5'UTR
cg17426766	0.54877	0.56492	1	2046864	PRKCZ;PRKCZ;PRKCZ	5'UTR;Body;5'UTR
cg26910870	0.68259	0.70062	1	2046928	PRKCZ;PRKCZ;PRKCZ	5'UTR;Body;5'UTR
cg20151494	0.78808	0.80108	1	2047581	PRKCZ;PRKCZ;PRKCZ	5'UTR;Body;5'UTR
cg20328379	0.88006	0.88693	1	2048946	PRKCZ;PRKCZ;PRKCZ	5'UTR;Body;5'UTR
cg27427908	0.91956	0.91902	1	2056109	PRKCZ;PRKCZ;PRKCZ	5'UTR;Body;5'UTR
cg18803110	0.9304	0.91064	1	2057439	PRKCZ;PRKCZ;PRKCZ	5'UTR;Body;5'UTR
cg23803603	0.77902	0.76242	1	2058230	PRKCZ;PRKCZ;PRKCZ	5'UTR;Body;5'UTR
cg12718519	0.21777	0.20091	1	2058417	PRKCZ;PRKCZ;PRKCZ	5'UTR;Body;5'UTR
cg09261593	0.1847	0.16562	1	2058612	PRKCZ;PRKCZ;PRKCZ	5'UTR;Body;5'UTR
cg13480549	0.07443	0.06999	1	2058790	PRKCZ;PRKCZ;PRKCZ	5'UTR;Body;5'UTR
cg18188739	0.20986	0.221	1	2058941	PRKCZ;PRKCZ;PRKCZ	5'UTR;Body;5'UTR
cg15481172	0.31958	0.30801	1	2059086	PRKCZ;PRKCZ;PRKCZ	5'UTR;Body;5'UTR
cg08106279	0.90651	0.89772	1	2060014	PRKCZ;PRKCZ;PRKCZ	5'UTR;Body;5'UTR
cg11796233	0.86784	0.87109	1	2060236	PRKCZ;PRKCZ;PRKCZ	5'UTR;Body;5'UTR
cg26335530	0.8174	0.79007	1	2060642	PRKCZ;PRKCZ;PRKCZ	5'UTR;Body;5'UTR
cg00443516	0.86906	0.86531	1	2061836	PRKCZ;PRKCZ;PRKCZ	5'UTR;Body;5'UTR
cg08106205	0.84736	0.84271	1	2062664	PRKCZ;PRKCZ;PRKCZ	5'UTR;Body;5'UTR
cg24557048	0.42776	0.44792	1	2063799	PRKCZ;PRKCZ;PRKCZ	5'UTR;Body;5'UTR
cg06157219	0.24121	0.27811	1	2063875	PRKCZ;PRKCZ;PRKCZ	5'UTR;Body;5'UTR
cg18269141	0.59141	0.61354	1	2063966	PRKCZ;PRKCZ;PRKCZ	5'UTR;Body;5'UTR
cg25845463	0.65654	0.67368	1	2064046	PRKCZ;PRKCZ;PRKCZ	5'UTR;Body;5'UTR
cg04771433	0.19698	0.20734	1	2064216	PRKCZ;PRKCZ;PRKCZ	5'UTR;Body;5'UTR
cg15550572	0.0651	0.04938	1	2064441	PRKCZ;PRKCZ;PRKCZ	5'UTR;Body;5'UTR
cg25466090	0.04301	0.04063	1	2064691	PRKCZ;PRKCZ;PRKCZ	5'UTR;Body;5'UTR
cg05753589	0.16037	0.14917	1	2064765	PRKCZ;PRKCZ;PRKCZ	5'UTR;Body;5'UTR
cg23844174	0.01933	0.0226	1	2064819	PRKCZ;PRKCZ;PRKCZ	5'UTR;Body;5'UTR
cg09560161	0.44679	0.44058	1	2065242	PRKCZ;PRKCZ;PRKCZ	5'UTR;Body;5'UTR
cg16048006	0.51167	0.49706	1	2065263	PRKCZ;PRKCZ;PRKCZ	5'UTR;Body;5'UTR
cg22366001	0.85272	0.85664	1	2066006	PRKCZ;PRKCZ;PRKCZ	5'UTR;Body;5'UTR
cg07836663	0.87158	0.86976	1	2066167	PRKCZ;PRKCZ;PRKCZ	5'UTR;Body;5'UTR
cg20975074	0.77572	0.80687	1	2066430	PRKCZ;PRKCZ;PRKCZ	5'UTR;Body;5'UTR
cg24776480	0.81707	0.8209	1	2066446	PRKCZ;PRKCZ;PRKCZ	5'UTR;Body;5'UTR
cg00866690	0.94186	0.94557	1	2066631	PRKCZ;PRKCZ;PRKCZ	5'UTR;Body;5'UTR
cg24042578	0.8215	0.80556	1	2066981	PRKCZ;PRKCZ;PRKCZ	5'UTR;Body;5'UTR
cg24577455	0.57569	0.58383	1	2069012	PRKCZ;PRKCZ;PRKCZ	5'UTR;Body;5'UTR
cg03732007	0.18984	0.14171	1	2071316	PRKCZ;PRKCZ;PRKCZ	5'UTR;Body;5'UTR
cg00171113	0.81501	0.83626	1	2073900	PRKCZ;PRKCZ;PRKCZ	5'UTR;Body;5'UTR
cg06888836	0.68439	0.73933	1	2074268	PRKCZ;PRKCZ;PRKCZ	5'UTR;Body;5'UTR
cg10334053	0.64602	0.6459	1	2078117	PRKCZ;PRKCZ;PRKCZ	Body;Body;Body
cg21271945	0.41292	0.38153	1	2080081	PRKCZ;PRKCZ;PRKCZ	Body;Body;Body
cg23682913	0.30647	0.27081	1	2080710	PRKCZ;PRKCZ;PRKCZ	Body;Body;Body
cg07693617	0.75481	0.73177	1	2081984	PRKCZ;PRKCZ;PRKCZ	Body;Body;Body
cg26930596	0.5264	0.49752	1	2082315	PRKCZ;PRKCZ;PRKCZ	Body;Body;Body
cg02481000	0.38851	0.35821	1	2082349	PRKCZ;PRKCZ;PRKCZ	Body;Body;Body
cg15033013	0.43494	0.40302	1	2082458	PRKCZ;PRKCZ;PRKCZ	Body;Body;Body
cg17435831	0.40708	0.37512	1	2082522	PRKCZ;PRKCZ;PRKCZ	Body;Body;Body
cg01974180	0.89474	0.88526	1	2084246	PRKCZ;PRKCZ;PRKCZ	Body;Body;Body
cg05340048	0.74754	0.71863	1	2084319	PRKCZ;PRKCZ;PRKCZ	Body;Body;Body
cg24445388	0.76869	0.7404	1	2084391	PRKCZ;PRKCZ;PRKCZ	Body;Body;Body
cg04347414	0.55144	0.53543	1	2084519	PRKCZ;PRKCZ;PRKCZ	Body;Body;Body
cg00300046	0.77438	0.75926	1	2084595	PRKCZ;PRKCZ;PRKCZ	Body;Body;Body
cg07196858	0.90154	0.89779	1	2085232	PRKCZ;PRKCZ;PRKCZ	Body;Body;Body
cg07382156	0.83191	0.8432	1	2085526	PRKCZ;PRKCZ;PRKCZ	Body;Body;Body
cg14989962	0.90891	0.92375	1	2085717	PRKCZ;PRKCZ;PRKCZ	Body;Body;Body
cg24054683	0.86222	0.86407	1	2085751	PRKCZ;PRKCZ;PRKCZ	Body;Body;Body
cg25726135	0.88863	0.88584	1	2088708	PRKCZ;PRKCZ;PRKCZ	Body;Body;Body
cg22128985	0.85356	0.85368	1	2089384	PRKCZ;PRKCZ;PRKCZ	Body;Body;Body
cg19928739	0.93466	0.93847	1	2089555	PRKCZ;PRKCZ;PRKCZ	Body;Body;Body
cg22942532	0.89949	0.88881	1	2089924	PRKCZ;PRKCZ;PRKCZ	Body;Body;Body
cg24578937	0.39999	0.38509	1	2090814	PRKCZ;PRKCZ;PRKCZ	Body;Body;Body
cg02840585	0.71968	0.6961	1	2090953	PRKCZ;PRKCZ;PRKCZ	Body;Body;Body
cg16813816	0.88484	0.87862	1	2091066	PRKCZ;PRKCZ;PRKCZ	Body;Body;Body
cg24604214	0.79562	0.7961	1	2092394	PRKCZ;PRKCZ;PRKCZ	Body;Body;Body
cg10219789	0.66404	0.66691	1	2092526	PRKCZ;PRKCZ;PRKCZ	Body;Body;Body
cg24937768	0.8412	0.85216	1	2092853	PRKCZ;PRKCZ;PRKCZ	Body;Body;Body
cg09260853	0.86126	0.85815	1	2094483	PRKCZ;PRKCZ;PRKCZ	Body;Body;Body
cg12297010	0.85222	0.86268	1	2096582	PRKCZ;PRKCZ;PRKCZ	Body;Body;Body
cg25060388	0.91878	0.93212	1	2096722	PRKCZ;PRKCZ;PRKCZ	Body;Body;Body
cg19870743	0.87382	0.86564	1	2097158	PRKCZ;PRKCZ;PRKCZ	Body;Body;Body
cg09144608	0.9004	0.90638	1	2098929	PRKCZ;PRKCZ;PRKCZ	Body;Body;Body
cg07093776	0.94721	0.95692	1	2099468	PRKCZ;PRKCZ;PRKCZ	Body;Body;Body
cg07131604	0.86708	0.90585	1	2099495	PRKCZ;PRKCZ;PRKCZ	Body;Body;Body
cg07222721	0.88176	0.88366	1	2099745	PRKCZ;PRKCZ;PRKCZ	Body;Body;Body
cg15575834	0.94568	0.95086	1	2099845	PRKCZ;PRKCZ;PRKCZ	Body;Body;Body
cg09225489	0.88877	0.88768	1	2099891	PRKCZ;PRKCZ;PRKCZ	Body;Body;Body
cg16644344	0.82221	0.82576	1	2100169	PRKCZ;PRKCZ;PRKCZ	Body;Body;Body
cg17156349	0.86082	0.86399	1	2100232	PRKCZ;PRKCZ;PRKCZ	Body;Body;Body
cg25727019	0.83693	0.83649	1	2100365	PRKCZ;PRKCZ;PRKCZ	Body;Body;Body
cg10313879	0.96806	0.97059	1	2100435	PRKCZ;PRKCZ;PRKCZ	Body;Body;Body
cg09891066	0.8499	0.86817	1	2100864	PRKCZ;PRKCZ;PRKCZ	Body;Body;Body
cg05776004	0.90396	0.91026	1	2100984	PRKCZ;PRKCZ;PRKCZ	Body;Body;Body
cg06801943	0.76856	0.7668	1	2101479	PRKCZ;PRKCZ;PRKCZ	Body;Body;Body
cg18025961	0.89	0.88405	1	2102170	PRKCZ;PRKCZ;PRKCZ	Body;Body;Body
cg02854763	0.94916	0.95486	1	2103155	PRKCZ;PRKCZ;PRKCZ	Body;Body;Body
cg26430365	0.8299	0.82281	1	2103575	PRKCZ;PRKCZ;PRKCZ	Body;Body;Body
cg14778173	0.85352	0.84703	1	2103645	PRKCZ;PRKCZ;PRKCZ	Body;Body;Body
cg07029226	0.88516	0.8954	1	2104223	PRKCZ;PRKCZ;PRKCZ	Body;Body;Body
cg05706173	0.95478	0.96353	1	2104310	PRKCZ;PRKCZ;PRKCZ	Body;Body;Body
cg11961999	0.70313	0.71468	1	2104478	PRKCZ;PRKCZ;PRKCZ	Body;Body;Body
cg21282837	0.92096	0.91551	1	2104641	PRKCZ;PRKCZ;PRKCZ	Body;Body;Body
cg19412821	0.92716	0.92638	1	2104786	PRKCZ;PRKCZ;PRKCZ	Body;Body;Body
cg06646728	0.91427	0.92353	1	2104886	PRKCZ;PRKCZ;PRKCZ	Body;Body;Body
cg15513868	0.82588	0.8488	1	2105154	PRKCZ;PRKCZ;PRKCZ	Body;Body;Body
cg18877309	0.91231	0.91823	1	2105343	PRKCZ;PRKCZ;PRKCZ	Body;Body;Body
cg01514357	0.97818	0.97662	1	2105392	PRKCZ;PRKCZ;PRKCZ	Body;Body;Body
cg15468976	0.42842	0.45814	1	2106222	PRKCZ;PRKCZ;PRKCZ	Body;Body;Body
cg27264462	0.56994	0.5596	1	2106365	PRKCZ;PRKCZ;PRKCZ	Body;Body;Body
cg23648809	0.54041	0.57212	1	2106400	PRKCZ;PRKCZ;PRKCZ	Body;Body;Body
cg02393699	0.65467	0.68863	1	2106620	PRKCZ;PRKCZ;PRKCZ	Body;Body;Body
cg13798228	0.90883	0.9172	1	2106732	PRKCZ;PRKCZ;PRKCZ	Body;Body;Body
cg17025688	0.92656	0.92619	1	2107410	PRKCZ;PRKCZ;PRKCZ	Body;Body;Body
cg00660626	0.85291	0.87592	1	2107451	PRKCZ;PRKCZ;PRKCZ	Body;Body;Body
cg07896009	0.81299	0.83876	1	2107669	PRKCZ;PRKCZ;PRKCZ	Body;Body;Body
cg02334669	0.86611	0.86735	1	2108748	PRKCZ;PRKCZ;PRKCZ	Body;Body;Body
cg20457594	0.8743	0.87284	1	2109138	PRKCZ;PRKCZ;PRKCZ	Body;Body;Body
cg00175702	0.79043	0.78792	1	2109388	PRKCZ;PRKCZ;PRKCZ	Body;Body;Body
cg23048698	0.86418	0.86991	1	2109816	PRKCZ;PRKCZ;PRKCZ	Body;Body;Body
cg03395993	0.83924	0.83442	1	2109923	PRKCZ;PRKCZ;PRKCZ	Body;Body;Body
cg01449266	0.80407	0.80264	1	2109999	PRKCZ;PRKCZ;PRKCZ	Body;Body;Body
cg10769649	0.96539	0.96615	1	2111330	PRKCZ;PRKCZ;PRKCZ	Body;Body;Body
cg04105350	0.9189	0.92375	1	2111868	PRKCZ;PRKCZ;PRKCZ	Body;Body;Body
cg27449973	0.87337	0.89032	1	2111912	PRKCZ;PRKCZ;PRKCZ	Body;Body;Body
cg02066716	0.973	0.97687	1	2112006	PRKCZ;PRKCZ;PRKCZ	Body;Body;Body
cg09180820	0.72618	0.76457	1	2113911	PRKCZ;PRKCZ;PRKCZ	Body;Body;Body
cg01073918	0.91909	0.91472	1	2115256	PRKCZ;PRKCZ;PRKCZ	Body;Body;Body
cg09579361	0.94822	0.95282	1	2116287	C1orf86;PRKCZ;PRKCZ;PRKCZ	3'UTR;Body;Body;Body
cg01728055	0.8729	0.86866	1	2116458	C1orf86;PRKCZ;PRKCZ;PRKCZ	3'UTR;3'UTR;3'UTR;3'UTR
cg01080781	0.87582	0.86888	1	2116597	C1orf86;PRKCZ;PRKCZ;PRKCZ	3'UTR;3'UTR;3'UTR;3'UTR
cg10057528	0.94021	0.93066	1	2116747	C1orf86;PRKCZ;PRKCZ;PRKCZ	Body;3'UTR;3'UTR;3'UTR
cg16559025	0.88179	0.86538	1	2117425	C1orf86	Body
cg25768250	0.94177	0.94502	1	2117733	C1orf86	Body
cg24700472	0.75503	0.7487	1	2118131	C1orf86	Body
cg16545954	0.91892	0.92906	1	2118288	C1orf86	Body
cg17412102	0.85718	0.84945	1	2119531	C1orf86	Body
cg21209510	0.85931	0.86597	1	2119550	C1orf86	Body
cg02804999	0.85611	0.85044	1	2119992	C1orf86	Body
cg20300514	0.21927	0.24396	1	2120985	C1orf86;LOC100128003	Body;Body
cg26227225	0.31494	0.402	1	2121039	C1orf86;LOC100128003;C1orf86	Body;Body;3'UTR
cg05337761	0.37152	0.39822	1	2121349	C1orf86;LOC100128003;C1orf86	Body;Body;Body
cg08200543	0.37785	0.39911	1	2121449	C1orf86;LOC100128003;C1orf86	Body;Body;Body
cg01894875	0.36967	0.37989	1	2121521	C1orf86;LOC100128003;C1orf86	Body;Body;Body
cg01927825	0.64504	0.64755	1	2121724	C1orf86;LOC100128003;C1orf86	Body;Body;Body
cg09506319	0.73594	0.72075	1	2122601	C1orf86;LOC100128003;C1orf86	Body;Body;Body
cg04118472	0.77278	0.76855	1	2125049	C1orf86;LOC100128003;C1orf86	Body;TSS200;Body
cg10314133	0.82951	0.83565	1	2125114	C1orf86;LOC100128003;C1orf86	Body;TSS200;Body
cg11503104	0.78642	0.78937	1	2125122	C1orf86;LOC100128003;C1orf86	Body;TSS200;Body
cg08933000	0.84752	0.84778	1	2125124	C1orf86;LOC100128003;C1orf86	Body;TSS200;Body
cg07697177	0.80151	0.80525	1	2125182	C1orf86;LOC100128003;C1orf86	Body;TSS200;Body
cg16718276	0.88579	0.88745	1	2125186	C1orf86;LOC100128003;C1orf86	Body;TSS200;Body
cg18397998	0.88994	0.90347	1	2125243	C1orf86;LOC100128003;C1orf86	Body;TSS1500;Body
cg27312944	0.01899	0.01025	1	2125976	C1orf86;LOC100128003;C1orf86	Body;TSS1500;Body
cg24649713	0.02837	0.03047	1	2125979	C1orf86;LOC100128003;C1orf86	Body;TSS1500;Body
cg08161158	0.00479	0.00696	1	2126151	C1orf86;LOC100128003;C1orf86	Body;TSS1500;1stExon
cg06308188	0.03496	0.03418	1	2126306	C1orf86;LOC100128003;C1orf86	Body;TSS1500;TSS200
cg19915466	0.07084	0.07003	1	2126372	C1orf86;LOC100128003;C1orf86	Body;TSS1500;TSS200
cg09278885	0.04682	0.04561	1	2126389	C1orf86;LOC100128003;C1orf86	Body;TSS1500;TSS200
cg23441090	0.01317	0.01291	1	2126425	C1orf86;C1orf86;LOC100128003	Body;TSS1500;TSS1500
cg18771653	0.06333	0.05857	1	2126479	C1orf86;C1orf86;LOC100128003	Body;TSS1500;TSS1500
cg05940463	0.06913	0.06679	1	2126641	C1orf86;C1orf86	Body;TSS1500
cg19641395	0.02558	0.02175	1	2126776	C1orf86;C1orf86	Body;TSS1500
cg13061570	0.74407	0.74691	1	2127505	C1orf86;C1orf86	Body;TSS1500
cg00154846	0.65771	0.63259	1	2130580	C1orf86	Body
cg26411452	0.76869	0.7788	1	2133731	C1orf86	5'UTR
cg16039979	0.85853	0.84353	1	2135358	C1orf86	5'UTR
cg05937445	0.81028	0.77708	1	2135589	C1orf86	5'UTR
cg14856698	0.18717	0.20132	1	2135945	C1orf86	5'UTR
cg19490856	0.09119	0.08786	1	2136217	C1orf86	5'UTR
cg16296290	0.01712	0.01532	1	2136845	C1orf86	5'UTR
cg21119525	0.07158	0.0697	1	2136847	C1orf86	5'UTR
cg03315007	0.00248	0.0031	1	2137067	C1orf86	5'UTR
cg06203364	0.45096	0.45812	1	2137307	C1orf86	5'UTR
cg03665132	0.4351	0.45512	1	2137325	C1orf86	5'UTR
cg14076971	0.8211	0.79744	1	2137665	C1orf86	5'UTR
cg20617669	0.82848	0.82271	1	2138442	C1orf86	5'UTR
cg00656881	0.73978	0.72771	1	2138757	C1orf86	5'UTR
cg27528222	0.95298	0.95938	1	2138953	C1orf86	5'UTR
cg05523897	0.7877	0.78026	1	2139175	C1orf86	TSS200
cg07048210	0.80888	0.79949	1	2139235	C1orf86	TSS200
cg26031954	0.96479	0.96808	1	2139327	C1orf86	TSS200
cg16117513	0.78478	0.78284	1	2139657	C1orf86	TSS1500
cg15840005	0.76406	0.73637	1	2139905	C1orf86	TSS1500
cg18565264	0.84851	0.85236	1	2140551	C1orf86	TSS1500
cg04597658	0.82613	0.83284	1	2142534		
cg19756430	0.10119	0.09747	1	2144002		
cg00026222	0.09244	0.09159	1	2144244		
cg15451548	0.63514	0.59886	1	2144873		
cg23632393	0.69872	0.71038	1	2145116		
cg12526693	0.83197	0.84042	1	2145258		
cg26553501	0.85263	0.83935	1	2145276		
cg24518098	0.649	0.60895	1	2146288		
cg11155073	0.79927	0.80785	1	2147513		
cg12799824	0.20678	0.17632	1	2155728		
cg00851627	0.63569	0.6309	1	2156394		
cg00395931	0.07931	0.07777	1	2158622		
cg11155915	0.01522	0.01889	1	2158638	SKI	TSS1500
cg07333862	0.07118	0.06648	1	2158915	SKI	TSS1500
cg13400516	0.01731	0.0191	1	2159040	SKI	TSS1500
cg11257240	0.0361	0.03887	1	2159351	SKI	TSS1500
cg27536187	0.0197	0.02824	1	2159365	SKI	TSS1500
cg17422926	0.00947	0.01271	1	2159369	SKI	TSS1500
cg06382459	0.00713	0.01104	1	2159373	SKI	TSS1500
cg05052194	0.12527	0.1311	1	2160249	SKI	1stExon
cg15700006	0.06437	0.06867	1	2160297	SKI	1stExon
cg00502932	0.09322	0.08476	1	2160666	SKI	1stExon
cg01979157	0.15132	0.1383	1	2161013	SKI	1stExon
cg05603985	0.27487	0.2686	1	2161049	SKI	1stExon
cg09469355	0.4562	0.45207	1	2161886	SKI	Body
cg08884752	0.64018	0.60265	1	2162001	SKI	Body
cg08640824	0.32921	0.37589	1	2162506	SKI	Body
cg01787285	0.19731	0.20483	1	2162682	SKI	Body
cg16417118	0.48274	0.4921	1	2162931	SKI	Body
cg15564619	0.50154	0.49072	1	2163437	SKI	Body
cg17942763	0.39172	0.38033	1	2163472	SKI	Body
cg15132013	0.50526	0.49078	1	2163529	SKI	Body
cg02058628	0.46579	0.45681	1	2164542	SKI	Body
cg19404444	0.40514	0.39343	1	2164602	SKI	Body
cg25139649	0.40737	0.42037	1	2165579	SKI	Body
cg10397932	0.17526	0.18295	1	2166155	SKI	Body
cg12611488	0.87631	0.85463	1	2169282	SKI	Body
cg16704920	0.69606	0.6502	1	2169407	SKI	Body
cg08270567	0.83959	0.83905	1	2170956	SKI	Body
cg15979171	0.91724	0.91379	1	2171212	SKI	Body
cg05156582	0.88526	0.89126	1	2171253	SKI	Body
cg21775570	0.27879	0.28252	1	2171834	SKI	Body
cg02050917	0.72548	0.69566	1	2173571	SKI	Body
cg07842327	0.92783	0.90845	1	2174725	SKI	Body
cg26605914	0.87861	0.89073	1	2174798	SKI	Body
cg19770723	0.75841	0.736	1	2174895	SKI	Body
cg24377150	0.89943	0.89994	1	2179933	SKI	Body
cg02360367	0.9056	0.91257	1	2180027	SKI	Body
cg21414505	0.89148	0.87641	1	2180697	SKI	Body
cg08468599	0.66068	0.65634	1	2182126	SKI	Body
cg21442419	0.89841	0.90072	1	2182373	SKI	Body
cg17165158	0.98346	0.98478	1	2182612	SKI	Body
cg03042633	0.6137	0.60201	1	2183365	SKI	Body
cg07114422	0.70209	0.66567	1	2183438	SKI	Body
cg04934870	0.8458	0.85411	1	2185733	SKI	Body
cg16315417	0.06969	0.07438	1	2187457	SKI	Body
cg22166144	0.90432	0.89609	1	2188349	SKI	Body
cg23645210	0.82997	0.82003	1	2188767	SKI	Body
cg05937603	0.88647	0.89194	1	2188894	SKI	Body
cg08730743	0.88267	0.88585	1	2189027	SKI	Body
cg24481594	0.76508	0.74496	1	2190850	SKI	Body
cg26880297	0.89919	0.9113	1	2191299	SKI	Body
cg25314600	0.94836	0.95374	1	2191354	SKI	Body
cg18934822	0.90782	0.91461	1	2191402	SKI	Body
cg01881525	0.56639	0.6419	1	2191558	SKI	Body
cg12222277	0.77772	0.81326	1	2191658	SKI	Body
cg00954996	0.75981	0.77705	1	2193454	SKI	Body
cg10982378	0.88373	0.89862	1	2193741	SKI	Body
cg11191979	0.8722	0.88889	1	2194050	SKI	Body
cg01101178	0.76398	0.78796	1	2198760	SKI	Body
cg12483545	0.95313	0.95753	1	2198879	SKI	Body
cg06521970	0.86302	0.86493	1	2200890	SKI	Body
cg16382314	0.89677	0.89657	1	2200962	SKI	Body
cg17183215	0.92808	0.92785	1	2200984	SKI	Body
cg17325476	0.78994	0.82652	1	2201246	SKI	Body
cg08863830	0.88637	0.88952	1	2202028	SKI	Body
cg26566407	0.94059	0.93788	1	2202931	SKI	Body
cg06087623	0.96744	0.9701	1	2203012	SKI	Body
cg11224984	0.91764	0.9351	1	2203045	SKI	Body
cg01949002	0.75487	0.7729	1	2203589	SKI	Body
cg12580943	0.88786	0.89483	1	2203648	SKI	Body
cg18235167	0.81706	0.82365	1	2205213	SKI	Body
cg04293353	0.82754	0.82557	1	2205396	SKI	Body
cg21194808	0.85556	0.84792	1	2205498	SKI	Body
cg12473697	0.94892	0.95232	1	2205770	SKI	Body
cg05948763	0.8422	0.84595	1	2205824	SKI	Body
cg24579224	0.96644	0.96416	1	2205902	SKI	Body
cg19025786	0.88801	0.8817	1	2206662	SKI	Body
cg16560209	0.40292	0.40413	1	2207859	SKI	Body
cg09807746	0.8034	0.80979	1	2209140	SKI	Body
cg03651199	0.95797	0.96532	1	2209254	SKI	Body
cg05788548	0.92742	0.91819	1	2209341	SKI	Body
cg08032228	0.79921	0.78835	1	2209957	SKI	Body
cg15007228	0.77711	0.77754	1	2210335	SKI	Body
cg09888283	0.35482	0.37702	1	2211524	SKI	Body
cg19757330	0.88013	0.92254	1	2212997	SKI	Body
cg26033908	0.88294	0.89223	1	2213966	SKI	Body
cg00390654	0.87866	0.86686	1	2214240	SKI	Body
cg02768912	0.8728	0.8769	1	2216264	SKI	Body
cg06815887	0.91173	0.90335	1	2218432	SKI	Body
cg25772076	0.8007	0.82319	1	2218495	SKI	Body
cg21404476	0.87428	0.88153	1	2218549	SKI	Body
cg18947016	0.73282	0.74429	1	2219336	SKI	Body
cg08942499	0.66451	0.63329	1	2219932	SKI	Body
cg03466562	0.52072	0.51486	1	2220317	SKI	Body
cg16902087	0.59653	0.57351	1	2220497	SKI	Body
cg00715290	0.12827	0.12484	1	2221807	SKI	Body
cg13488570	0.01197	0.01315	1	2222253	SKI	Body
cg01628067	0.0347	0.03507	1	2222419	SKI	Body
cg02737619	0.05201	0.05433	1	2222440	SKI	Body
cg22940848	0.0103	0.01023	1	2222486	SKI	Body
cg08271229	0.11728	0.12772	1	2222674	SKI	Body
cg17810602	0.92407	0.92343	1	2224678	SKI	Body
cg05814106	0.88123	0.8641	1	2224791	SKI	Body
cg16575461	0.95818	0.95774	1	2225107	SKI	Body
cg03937764	0.80957	0.80691	1	2225139	SKI	Body
cg07593521	0.8959	0.89497	1	2225299	SKI	Body
cg00330518	0.85502	0.83808	1	2228160	SKI	Body
cg01606029	0.91244	0.91317	1	2228238	SKI	Body
cg01938025	0.84342	0.83516	1	2228319	SKI	Body
cg26264656	0.82647	0.82989	1	2229113	SKI	Body
cg24740515	0.94979	0.94909	1	2229140	SKI	Body
cg15935121	0.69118	0.71362	1	2230601	SKI	Body
cg26332488	0.80324	0.84316	1	2230640	SKI	Body
cg09556700	0.67822	0.70805	1	2230668	SKI	Body
cg23022809	0.70749	0.71825	1	2230923	SKI	Body
cg12552820	0.07881	0.07693	1	2231925	SKI	Body
cg01852476	0.18402	0.19572	1	2232063	SKI	Body
cg26017930	0.0485	0.04779	1	2232166	SKI	Body
cg13727629	0.05686	0.06467	1	2232469	SKI	Body
cg08703055	0.19187	0.17597	1	2232481	SKI	Body
cg23015118	0.00882	0.01071	1	2232527	SKI	Body
cg00618291	0.73873	0.74175	1	2234291	SKI	Body
cg04619852	0.81702	0.80791	1	2234433	SKI	Body
cg21405929	0.90859	0.90758	1	2234751	SKI	Body
cg16175479	0.83357	0.84845	1	2235375	SKI	Body
cg06644452	0.75756	0.77145	1	2235467	SKI	Body
cg24001314	0.96543	0.94117	1	2235655	SKI	Body
cg01428928	0.84771	0.84018	1	2236183	SKI	Body
cg20168901	0.88622	0.8948	1	2236443	SKI	Body
cg07425568	0.77569	0.81789	1	2236650	SKI	Body
cg17854510	0.8923	0.88235	1	2237185	SKI	Body
cg03631837	0.82581	0.82575	1	2237200	SKI	Body
cg20144521	0.94684	0.95329	1	2237543	SKI	Body
cg01445240	0.77886	0.78208	1	2237799	SKI	Body
cg13099829	0.90502	0.90626	1	2237991	SKI	Body
cg06875179	0.81096	0.79223	1	2238045	SKI	Body
cg06736312	0.93014	0.92835	1	2238334	SKI	3'UTR
cg07574267	0.92292	0.9177	1	2238720	SKI	3'UTR
cg09806683	0.92694	0.93247	1	2238895	SKI	3'UTR
cg01916743	0.97146	0.96567	1	2238932	SKI	3'UTR
cg09442556	0.84916	0.84389	1	2239065	SKI	3'UTR
cg11519710	0.94059	0.93627	1	2239646	SKI	3'UTR
cg11205589	0.89006	0.88773	1	2239768	SKI	3'UTR
cg07842023	0.80327	0.8132	1	2240191	SKI	3'UTR
cg16663073	0.9388	0.93996	1	2240324	SKI	3'UTR
cg19253339	0.82504	0.82571	1	2240476	SKI	3'UTR
cg03386617	0.90939	0.90552	1	2241654		
cg11809162	0.65349	0.65057	1	2241792		
cg26687579	0.38962	0.37496	1	2243111		
cg06952577	0.7658	0.75667	1	2244585		
cg24925741	0.25598	0.25255	1	2245221		
cg13850019	0.18822	0.19453	1	2245895		
cg06784691	0.35957	0.35458	1	2245988		
cg03532930	0.05579	0.05871	1	2246464		
cg14669749	0.04319	0.04825	1	2246478		
cg10195763	0.05097	0.04803	1	2246864		
cg01490733	0.41036	0.39996	1	2247066		
cg00766146	0.90768	0.89396	1	2248719		
cg00386984	0.98262	0.98289	1	2249617		
cg06368978	0.92251	0.92717	1	2249896		
cg13214309	0.87253	0.87224	1	2250136		
cg03324138	0.5393	0.53693	1	2250410		
cg02237208	0.51847	0.51944	1	2250525		
cg20989215	0.71167	0.69946	1	2250617		
cg00567930	0.73151	0.6964	1	2250796		
cg27222162	0.95977	0.95145	1	2250860		
cg24709511	0.92461	0.93169	1	2251570		
cg00093522	0.79668	0.81155	1	2252019		
cg17974515	0.77644	0.78556	1	2252516		
cg22349332	0.61718	0.61815	1	2252794	MORN1	3'UTR
cg14171516	0.72694	0.72027	1	2252860	MORN1	Body
cg27054514	0.94868	0.95198	1	2252995	MORN1	Body
cg21107210	0.21693	0.22349	1	2253813	MORN1	Body
cg04156483	0.83199	0.83255	1	2254199	MORN1	Body
cg22708961	0.89076	0.91769	1	2254245	MORN1	Body
cg12936238	0.86097	0.87728	1	2254582	MORN1	Body
cg16330535	0.80903	0.81623	1	2254757	MORN1	Body
cg04236205	0.84944	0.86743	1	2256285	MORN1	Body
cg03500433	0.74102	0.74289	1	2257466	MORN1	Body
cg12131894	0.87274	0.85967	1	2257894	MORN1	Body
cg08868601	0.88606	0.87548	1	2258153	MORN1	Body
cg12700755	0.90322	0.91871	1	2258373	MORN1	Body
cg00090764	0.81971	0.82888	1	2259065	MORN1	Body
cg00988396	0.87564	0.88635	1	2259162	MORN1	Body
cg21391942	0.86303	0.87808	1	2259316	MORN1	Body
cg08360229	0.86169	0.84444	1	2259325	MORN1	Body
cg05628390	0.79246	0.79786	1	2259411	MORN1	Body
cg27294168	0.67457	0.68268	1	2259878	MORN1	Body
cg07701579	0.71992	0.71939	1	2262232	MORN1	Body
cg14098223	0.8529	0.86084	1	2262333	MORN1	Body
cg13865934	0.78412	0.79137	1	2262474	MORN1	Body
cg02896354	0.73974	0.73349	1	2262923	MORN1	Body
cg10057168	0.61197	0.60314	1	2263426	MORN1	Body
cg17453416	0.75308	0.68109	1	2263665	MORN1	Body
cg21568910	0.83923	0.84332	1	2264056	MORN1	Body
cg22718169	0.89437	0.9133	1	2264352	MORN1	Body
cg18624777	0.88071	0.88262	1	2264606	MORN1	Body
cg07584620	0.87353	0.78111	1	2265881	MORN1	Body
cg04992757	0.85983	0.84442	1	2266138	MORN1	Body
cg17849542	0.85301	0.85789	1	2266228	MORN1	Body
cg16600733	0.97181	0.97457	1	2266362	MORN1	Body
cg02687883	0.7446	0.73896	1	2266431	MORN1	Body
cg18155888	0.91407	0.89331	1	2266591	MORN1	Body
cg05392448	0.81832	0.76317	1	2266933	MORN1	Body
cg26026567	0.92187	0.91703	1	2267226	MORN1	Body
cg15549502	0.76921	0.75667	1	2268473	MORN1	Body
cg09314225	0.86553	0.85721	1	2268662	MORN1	Body
cg23738443	0.77558	0.78334	1	2269871	MORN1	Body
cg11070388	0.8274	0.81683	1	2269974	MORN1	Body
cg04580226	0.90457	0.88993	1	2269986	MORN1	Body
cg08468283	0.84879	0.85941	1	2270516	MORN1	Body
cg25737215	0.87224	0.86959	1	2270660	MORN1	Body
cg19811365	0.91511	0.89701	1	2270807	MORN1	Body
cg08662116	0.89598	0.91375	1	2271104	MORN1	Body
cg11380092	0.89888	0.9012	1	2271279	MORN1	Body
cg22519947	0.90973	0.91377	1	2271419	MORN1	Body
cg15392054	0.80578	0.81397	1	2271665	MORN1	Body
cg15839450	0.88654	0.8917	1	2273591	MORN1	Body
cg03447557	0.81618	0.82235	1	2273735	MORN1	Body
cg17866257	0.80019	0.8123	1	2273895	MORN1	Body
cg10521034	0.85727	0.86329	1	2273958	MORN1	Body
cg05787839	0.7483	0.73438	1	2274735	MORN1	Body
cg01296877	0.60939	0.53993	1	2274955	MORN1	Body
cg14982930	0.81784	0.81635	1	2275972	MORN1	Body
cg12077294	0.85794	0.87005	1	2276369	MORN1	Body
cg09971184	0.88364	0.89033	1	2276456	MORN1	Body
cg15527356	0.98032	0.98216	1	2276565	MORN1	Body
cg12409821	0.84038	0.84658	1	2276969	MORN1	Body
cg21145284	0.85292	0.85638	1	2279451	MORN1	Body
cg19374731	0.89688	0.89428	1	2279730	MORN1	Body
cg07825369	0.88397	0.892	1	2281216	MORN1	Body
cg11669283	0.81706	0.81807	1	2282601	LOC100129534;MORN1	Body;Body
cg07559319	0.82786	0.82841	1	2282854	LOC100129534;MORN1	Body;Body
cg13805052	0.88536	0.8637	1	2283063	LOC100129534;MORN1	Body;Body
cg05119206	0.88722	0.89395	1	2284167	MORN1;LOC100129534	Body;TSS200
cg08867908	0.89403	0.88943	1	2284179	MORN1;LOC100129534	Body;TSS200
cg09811127	0.83388	0.83097	1	2284501	MORN1;LOC100129534	Body;TSS1500
cg19084427	0.7767	0.7627	1	2284530	MORN1;LOC100129534	Body;TSS1500
cg02473847	0.91791	0.9197	1	2284821	MORN1;LOC100129534	Body;TSS1500
cg27305939	0.83982	0.84401	1	2285115	MORN1;LOC100129534	Body;TSS1500
cg26808154	0.70293	0.7167	1	2285178	MORN1;LOC100129534	Body;TSS1500
cg14288483	0.87456	0.91007	1	2286464	MORN1	Body
cg14222474	0.9071	0.90069	1	2286612	MORN1	Body
cg15009913	0.87603	0.87718	1	2287741	MORN1	Body
cg00089512	0.86297	0.84673	1	2288167	MORN1	Body
cg07978996	0.85871	0.85033	1	2288299	MORN1	Body
cg04889790	0.6407	0.6438	1	2288405	MORN1	Body
cg20406347	0.94049	0.94998	1	2288463	MORN1	Body
cg15836199	0.79624	0.82045	1	2302005	MORN1	Body
cg00104098	0.63844	0.63557	1	2302183	MORN1	Body
cg18106803	0.89823	0.91129	1	2303963	MORN1	Body
cg22045975	0.79229	0.78825	1	2304160	MORN1	Body
cg00032879	0.79944	0.78782	1	2304264	MORN1	Body
cg09129839	0.82063	0.82214	1	2304315	MORN1	Body
cg01520454	0.76458	0.7713	1	2304375	MORN1	Body
cg04788743	0.7543	0.75199	1	2305060	MORN1	Body
cg06799533	0.87527	0.87425	1	2307758	MORN1	Body
cg24679420	0.8266	0.83591	1	2307910	MORN1	Body
cg07087919	0.91388	0.92564	1	2310084	MORN1	Body
cg10376814	0.79352	0.79532	1	2310230	MORN1	Body
cg13864546	0.85208	0.84754	1	2310327	MORN1	Body
cg08130630	0.93444	0.93279	1	2312475	MORN1	Body
cg04286030	0.15289	0.15336	1	2313373	MORN1	Body
cg00667048	0.73838	0.73789	1	2314670	MORN1	Body
cg15392919	0.84712	0.87019	1	2315397	MORN1	Body
cg09438972	0.85783	0.85318	1	2316354	MORN1	Body
cg16555896	0.82919	0.82767	1	2316356	MORN1	Body
cg11333375	0.93388	0.93882	1	2316488	MORN1	Body
cg27545787	0.73424	0.7358	1	2316653	MORN1	Body
cg16399855	0.97609	0.97896	1	2318621	MORN1	Body
cg20000946	0.97637	0.97708	1	2318649	MORN1	Body
cg03399754	0.75036	0.76096	1	2318795	MORN1	Body
cg20632871	0.85376	0.8398	1	2318918	MORN1	Body
cg11676291	0.86952	0.87236	1	2319506	MORN1	Body
cg26542461	0.89548	0.9	1	2319614	MORN1	Body
cg04292672	0.83584	0.82717	1	2319796	MORN1	Body
cg05368971	0.47609	0.45713	1	2321364	MORN1	Body
cg26876101	0.77032	0.78019	1	2321877	RER1;MORN1	TSS1500;Body
cg15924509	0.09218	0.08645	1	2322543	RER1;MORN1	TSS1500;Body
cg16579225	0.05529	0.05468	1	2322553	RER1;MORN1	TSS1500;Body
cg23207616	0.03256	0.03624	1	2322827	RER1;MORN1	TSS1500;Body
cg18860787	0.0078	0.01195	1	2322978	MORN1;RER1;MORN1	5'UTR;TSS1500;1stExon
cg17444015	0.05266	0.05369	1	2322981	MORN1;RER1;MORN1	5'UTR;TSS1500;1stExon
cg00306532	0.05078	0.06632	1	2323029	MORN1;RER1	TSS200;TSS200
cg09349094	0.08173	0.0854	1	2323068	MORN1;RER1	TSS200;TSS200
cg26022577	0.03726	0.0504	1	2323201	MORN1;RER1	TSS1500;TSS200
cg04559183	0.03684	0.02977	1	2323427	MORN1;RER1	TSS1500;5'UTR
cg12442015	0.04766	0.05102	1	2323763	MORN1;RER1	TSS1500;5'UTR
cg13014406	0.07624	0.07668	1	2323870	MORN1;RER1	TSS1500;5'UTR
cg11142617	0.68563	0.67693	1	2324205	MORN1;RER1	TSS1500;5'UTR
cg09024606	0.7521	0.7478	1	2324221	MORN1;RER1	TSS1500;5'UTR
cg13102658	0.78013	0.75386	1	2324224	MORN1;RER1	TSS1500;5'UTR
cg03533858	0.83568	0.83773	1	2324396	MORN1;RER1	TSS1500;5'UTR
cg24083364	0.92433	0.92828	1	2325254	RER1	5'UTR
cg03343403	0.82766	0.85927	1	2327647	RER1	Body
cg07141317	0.9075	0.8977	1	2327775	RER1	Body
cg18435782	0.95167	0.95202	1	2328848	RER1	Body
cg11070929	0.88477	0.88338	1	2329052	RER1	Body
cg22040823	0.8097	0.81814	1	2329176	RER1	Body
cg03005781	0.91563	0.91366	1	2329563	RER1	Body
cg09314301	0.91779	0.91138	1	2329589	RER1	Body
cg00407413	0.72852	0.70935	1	2332075	RER1	Body
cg12902405	0.82527	0.83466	1	2332160	RER1	Body
cg06178308	0.91118	0.91888	1	2333551	RER1	Body
cg01812865	0.87854	0.87494	1	2333697	RER1	Body
cg25154306	0.88847	0.89931	1	2333762	RER1	Body
cg00016996	0.97232	0.97728	1	2334022	RER1	Body
cg09255966	0.88162	0.87535	1	2334136	RER1	Body
cg11735641	0.87037	0.87172	1	2334355	RER1	Body
cg27235337	0.89236	0.89749	1	2334785	RER1	3'UTR
cg16590777	0.91528	0.92578	1	2334811	RER1	3'UTR
cg03960390	0.93683	0.94641	1	2334914	RER1	3'UTR
cg15733049	0.89679	0.8967	1	2334974	RER1	3'UTR
cg26826109	0.92421	0.91694	1	2335348	RER1	3'UTR
cg23028631	0.89763	0.90404	1	2335500	RER1	3'UTR
cg27540799	0.83341	0.82423	1	2335599	RER1	3'UTR
cg22526705	0.87046	0.88262	1	2335890	RER1	3'UTR
cg01065210	0.88019	0.87227	1	2336034	RER1	3'UTR
cg15035360	0.87354	0.8622	1	2336186	RER1	3'UTR
cg00854799	0.91373	0.91054	1	2336398	PEX10;RER1;PEX10	3'UTR;3'UTR;3'UTR
cg07220650	0.79869	0.7869	1	2336575	PEX10;RER1;PEX10	3'UTR;3'UTR;3'UTR
cg17468855	0.75469	0.74339	1	2336721	PEX10;RER1;PEX10	3'UTR;3'UTR;3'UTR
cg16272425	0.89533	0.90325	1	2337198	PEX10;PEX10	3'UTR;3'UTR
cg05124614	0.89499	0.89591	1	2337271	PEX10;PEX10	Body;Body
cg16523185	0.87769	0.85771	1	2337334	PEX10;PEX10	Body;Body
cg24850219	0.90679	0.90523	1	2337563	PEX10;PEX10	Body;Body
cg12721952	0.81944	0.80709	1	2337711	PEX10;PEX10	Body;Body
cg10238603	0.96141	0.95632	1	2337875	PEX10;PEX10	Body;Body
cg25775742	0.91638	0.91854	1	2337977	PEX10;PEX10	Body;Body
cg03764767	0.8382	0.82158	1	2338210	PEX10;PEX10	Body;Body
cg00120825	0.8069	0.79184	1	2338738	PEX10;PEX10	Body;Body
cg12222752	0.90656	0.91086	1	2339587	PEX10;PEX10	Body;Body
cg26112622	0.84698	0.8482	1	2339890	PEX10;PEX10	Body;Body
cg05813650	0.79123	0.79524	1	2339995	PEX10;PEX10	Body;Body
cg18181492	0.78771	0.77642	1	2340084	PEX10;PEX10	Body;Body
cg21803791	0.84613	0.85451	1	2340190	PEX10;PEX10	Body;Body
cg07817892	0.89493	0.89068	1	2340342	PEX10;PEX10	Body;Body
cg21822905	0.91898	0.91731	1	2341337	PEX10;PEX10	Body;Body
cg19676238	0.92331	0.92116	1	2342094	PEX10;PEX10	Body;Body
cg07016682	0.36558	0.35928	1	2343349	PEX10;PEX10	Body;Body
cg23668539	0.0202	0.01918	1	2343726	PEX10;PEX10	Body;Body
cg23739036	0.07444	0.06997	1	2343736	PEX10;PEX10	Body;Body
cg00584868	0.05758	0.0618	1	2344089	PEX10;PEX10	TSS200;TSS200
cg12576688	0.11654	0.09775	1	2344112	PEX10;PEX10	TSS200;TSS200
cg01064573	0.01624	0.01604	1	2344133	PEX10;PEX10	TSS200;TSS200
cg22535228	0.00228	0.0011	1	2344171	PEX10;PEX10	TSS200;TSS200
cg23812581	0.01476	0.01144	1	2344178	PEX10;PEX10	TSS200;TSS200
cg14657417	0.15744	0.13096	1	2344183	PEX10;PEX10	TSS200;TSS200
cg19777550	0.01853	0.02241	1	2344280	PEX10;PEX10	TSS1500;TSS1500
cg15644742	0.01068	0.01134	1	2344414	PEX10;PEX10	TSS1500;TSS1500
cg22428961	0.05997	0.06282	1	2344426	PEX10;PEX10	TSS1500;TSS1500
cg03043663	0.08002	0.06909	1	2344561	PEX10;PEX10	TSS1500;TSS1500
cg24196923	0.05072	0.04597	1	2344578	PEX10;PEX10	TSS1500;TSS1500
cg02573276	0.02171	0.02323	1	2344586	PEX10;PEX10	TSS1500;TSS1500
cg05461259	0.22037	0.2287	1	2344699	PEX10;PEX10	TSS1500;TSS1500
cg16355231	0.38141	0.37627	1	2344979	PEX10;PEX10	TSS1500;TSS1500
cg23928726	0.301	0.32131	1	2344998	PEX10;PEX10	TSS1500;TSS1500
cg19098932	0.42976	0.47008	1	2345152	PEX10;PEX10	TSS1500;TSS1500
cg14373988	0.90931	0.91198	1	2345333	PEX10;PEX10	TSS1500;TSS1500
cg23629166	0.73678	0.73783	1	2345368	PEX10;PEX10	TSS1500;TSS1500
cg24439334	0.76927	0.78817	1	2345374	PEX10;PEX10	TSS1500;TSS1500
cg13306335	0.71132	0.71266	1	2345376	PEX10;PEX10	TSS1500;TSS1500
cg23626733	0.6736	0.68165	1	2345398	PEX10;PEX10	TSS1500;TSS1500
cg20136951	0.52281	0.52506	1	2345400	PEX10;PEX10	TSS1500;TSS1500
cg20823695	0.46628	0.47061	1	2345410	PEX10;PEX10	TSS1500;TSS1500
cg20664247	0.70971	0.71222	1	2345475	PEX10;PEX10	TSS1500;TSS1500
cg05814027	0.0387	0.03836	1	2345894		
cg21583812	0.03094	0.03594	1	2346088		
cg13420413	0.5935	0.56585	1	2347015		
cg07012962	0.83851	0.84376	1	2349553		
cg12656307	0.74863	0.7573	1	2349734		
cg11596239	0.58844	0.60951	1	2350059		
cg26857521	0.74071	0.75263	1	2350123		
cg20826345	0.90227	0.91553	1	2350197		
cg06513673	0.72843	0.74356	1	2357638		
cg01354137	0.88507	0.87821	1	2359459		
cg07178553	0.84464	0.83848	1	2359658		
cg20491328	0.87582	0.88161	1	2359927		
cg12715395	0.89579	0.89775	1	2359968		
cg22502001	0.80754	0.77524	1	2360018		
cg06749803	0.7979	0.81236	1	2360074		
cg11343337	0.87469	0.86786	1	2361882		
cg01947769	0.6934	0.68213	1	2362403		
cg07022634	0.76428	0.75672	1	2363608		
cg22682172	0.86298	0.84706	1	2365064		
cg25880537	0.82411	0.8432	1	2365337		
cg17506588	0.77717	0.75678	1	2365491		
cg22388472	0.12812	0.12294	1	2365763		
cg22678044	0.7337	0.76031	1	2368610		
cg01309121	0.78136	0.77011	1	2371057		
cg07507129	0.89157	0.89799	1	2371847		
cg02275930	0.80682	0.79736	1	2372054		
cg06736229	0.65978	0.68049	1	2373387		
cg01564665	0.74608	0.74324	1	2373855		
cg03522799	0.14718	0.13611	1	2374849		
cg25730685	0.0509	0.04578	1	2375010		
cg00532449	0.04747	0.04582	1	2375420		
cg16691821	0.10941	0.11035	1	2375627		
cg05031204	0.21579	0.21465	1	2375690		
cg13183298	0.65647	0.66628	1	2376119		
cg16904348	0.81472	0.81969	1	2377415		
cg15496335	0.35648	0.38473	1	2377971		
cg10542127	0.46346	0.47028	1	2378521		
cg10707263	0.55698	0.59879	1	2379750		
cg00030604	0.58389	0.63479	1	2379831		
cg15029248	0.74726	0.77364	1	2379937		
cg15548859	0.70536	0.7391	1	2381299		
cg14032998	0.84176	0.87552	1	2381623		
cg12140755	0.72881	0.74048	1	2382583		
cg12610239	0.86408	0.85989	1	2382748		
cg06753057	0.94467	0.9495	1	2382774		
cg12728061	0.30649	0.31272	1	2383438		
cg06215416	0.46889	0.48224	1	2383473		
cg13384949	0.28462	0.28462	1	2383501		
cg00157179	0.74132	0.75067	1	2383687		
cg10556142	0.7574	0.77966	1	2385305		
cg00113712	0.84579	0.84199	1	2386451		
cg19356624	0.67198	0.67513	1	2386965		
cg05528623	0.57227	0.58225	1	2387670		
cg11390151	0.77263	0.79062	1	2387810		
cg14129430	0.75392	0.77518	1	2387934		
cg25221196	0.87293	0.89208	1	2387967		
cg24479820	0.80184	0.81905	1	2388073		
cg01364621	0.77549	0.80057	1	2389638		
cg25390413	0.5582	0.58689	1	2390701		
cg11214544	0.71109	0.71675	1	2391121		
cg13556452	0.8632	0.89547	1	2391241		
cg07700843	0.86196	0.87946	1	2391317		
cg02850689	0.53363	0.52802	1	2391347		
cg07381283	0.33582	0.36126	1	2391837		
cg11332951	0.73719	0.7307	1	2396472		
cg24301290	0.44739	0.46834	1	2397537		
cg20243838	0.09992	0.09034	1	2398837		
cg04341153	0.01609	0.01347	1	2398858		
cg16578609	0.32341	0.32885	1	2399051		
cg12929805	0.23384	0.248	1	2399054		
cg02624668	0.90198	0.90017	1	2401668		
cg15465501	0.67226	0.67712	1	2403699		
cg14508832	0.74562	0.74668	1	2404894		
cg13966547	0.59503	0.61756	1	2406284	PLCH2	TSS1500
cg10716120	0.80447	0.7921	1	2406721	PLCH2	TSS1500
cg20066001	0.76344	0.77225	1	2406733	PLCH2	TSS1500
cg04847649	0.72497	0.72808	1	2406795	PLCH2	TSS1500
cg19694770	0.87553	0.88501	1	2407304	PLCH2	TSS1500
cg11229415	0.627	0.64504	1	2407652	PLCH2	TSS200
cg21285056	0.7836	0.79035	1	2407718	PLCH2	TSS200
cg20351495	0.78023	0.79667	1	2408494	PLCH2	Body
cg01486818	0.66004	0.64047	1	2409335	PLCH2	Body
cg23911852	0.64357	0.66958	1	2409853	PLCH2	Body
cg14984126	0.57282	0.59953	1	2409866	PLCH2	Body
cg04341461	0.97466	0.97507	1	2410006	PLCH2	Body
cg01022121	0.92424	0.93186	1	2410885	PLCH2	Body
cg10129768	0.69914	0.71464	1	2411004	PLCH2	Body
cg07821364	0.81168	0.8166	1	2411137	PLCH2	Body
cg20739281	0.80179	0.78664	1	2411240	PLCH2	Body
cg17918280	0.89677	0.90066	1	2411378	PLCH2	Body
cg15153700	0.86533	0.87502	1	2411403	PLCH2	Body
cg04259720	0.76833	0.77289	1	2411594	PLCH2	Body
cg06824523	0.74383	0.75899	1	2411612	PLCH2	Body
cg19760917	0.87136	0.85685	1	2411643	PLCH2	Body
cg00546248	0.67164	0.71404	1	2412743	PLCH2	Body
cg03847348	0.79852	0.77087	1	2413705	PLCH2	Body
cg03722487	0.84283	0.81005	1	2415199	PLCH2	Body
cg20932426	0.89324	0.88372	1	2415221	PLCH2	Body
cg00055434	0.87064	0.88071	1	2415344	PLCH2	Body
cg01442889	0.83726	0.8418	1	2415453	PLCH2	Body
cg26406394	0.8615	0.87237	1	2415965	PLCH2	Body
cg26267852	0.76882	0.77209	1	2418450	PLCH2	Body
cg05005791	0.83481	0.83528	1	2421841	PLCH2	Body
cg18023674	0.69421	0.71106	1	2424003	PLCH2	Body
cg08039751	0.74771	0.76328	1	2424656	PLCH2	Body
cg05772532	0.49503	0.51501	1	2425011	PLCH2	Body
cg22495848	0.9233	0.92096	1	2425173	PLCH2	Body
cg17820022	0.92122	0.90121	1	2425860	PLCH2	Body
cg08655953	0.83087	0.81269	1	2425888	PLCH2	Body
cg11692307	0.84588	0.84061	1	2426035	PLCH2	Body
cg10219816	0.91441	0.92457	1	2427655	PLCH2	Body
cg00314892	0.69801	0.6954	1	2428080	PLCH2	Body
cg06944249	0.81596	0.83435	1	2428270	PLCH2	Body
cg05962079	0.94932	0.95447	1	2428333	PLCH2	Body
cg24516259	0.85364	0.86428	1	2428864	PLCH2	Body
cg24902038	0.72964	0.72505	1	2428882	PLCH2	Body
cg09185998	0.72874	0.71657	1	2428936	PLCH2	Body
cg15824094	0.88083	0.88952	1	2429005	PLCH2	Body
cg11854493	0.73416	0.73461	1	2429996	PLCH2	Body
cg09356083	0.77347	0.78503	1	2430057	PLCH2	Body
cg16031338	0.9183	0.91941	1	2430136	PLCH2	Body
cg05396298	0.79599	0.82857	1	2430249	PLCH2	Body
cg24295985	0.33793	0.32748	1	2431385	PLCH2	Body
cg00153101	0.27452	0.25712	1	2431753	PLCH2	Body
cg15627072	0.70758	0.70128	1	2432621	PLCH2	Body
cg14941600	0.8025	0.79709	1	2433060	PLCH2	Body
cg00722329	0.64504	0.63792	1	2433226	PLCH2	Body
cg16648140	0.80133	0.81187	1	2434046	PLCH2	Body
cg26783079	0.74318	0.755	1	2434058	PLCH2	Body
cg12644668	0.8806	0.90099	1	2434215	PLCH2	Body
cg00373616	0.7403	0.75817	1	2434487	PLCH2	Body
cg06350196	0.95696	0.95492	1	2435087	PLCH2	Body
cg24314879	0.72608	0.70924	1	2435236	PLCH2	Body
cg08615111	0.48543	0.51834	1	2435555	PLCH2	Body
cg19911801	0.65329	0.67289	1	2435632	PLCH2	Body
cg20598921	0.79683	0.81353	1	2435827	PLCH2	Body
cg06322310	0.74327	0.72934	1	2436214	PLCH2	Body
cg10961249	0.81199	0.82273	1	2436883	PLCH2	3'UTR
cg25037677	0.81528	0.81893	1	2437047		
cg24551418	0.73682	0.75084	1	2437112		
cg05697866	0.79571	0.79632	1	2437200		
cg15574442	0.90223	0.90717	1	2437658		
cg12117396	0.81193	0.79485	1	2438037		
cg00259279	0.82176	0.82029	1	2439424		
cg10146326	0.80442	0.81553	1	2439901		
cg07944745	0.93786	0.91148	1	2439929		
cg13455110	0.96817	0.97138	1	2440021	PANK4	3'UTR
cg06545477	0.91101	0.92224	1	2440127	PANK4	3'UTR
cg22127114	0.89998	0.91304	1	2440270	PANK4	3'UTR
cg25140345	0.95803	0.96019	1	2440291	PANK4	Body
cg11709150	0.99259	0.99275	1	2440438	PANK4	Body
cg24530610	0.9241	0.91132	1	2440596	PANK4	Body
cg07010340	0.98198	0.98489	1	2442012	PANK4	Body
cg00024198	0.88009	0.8693	1	2443577	PANK4	Body
cg25975165	0.98373	0.98524	1	2444426	PANK4	Body
cg22232535	0.91767	0.90825	1	2444452	PANK4	Body
cg19238270	0.87709	0.87243	1	2444644	PANK4	Body
cg02083536	0.8305	0.84294	1	2445356	PANK4	Body
cg14858763	0.83434	0.85453	1	2445410	PANK4	Body
cg11393031	0.85832	0.84511	1	2445527	PANK4	Body
cg01012666	0.85084	0.8533	1	2445774	PANK4	Body
cg08471814	0.97091	0.97085	1	2446073	PANK4	Body
cg20003329	0.93281	0.9367	1	2446681	PANK4	Body
cg20950978	0.85641	0.85419	1	2446982	PANK4	Body
cg20332471	0.96396	0.97031	1	2447853	PANK4	Body
cg01486239	0.92036	0.91624	1	2448477	PANK4	Body
ch.1.95724F	0.01869	0.02427	1	2448495	PANK4	Body
cg10321120	0.89396	0.89994	1	2448939	PANK4	Body
cg24720621	0.8575	0.85146	1	2449074	PANK4	Body
cg17838553	0.87923	0.87698	1	2449217	PANK4	Body
cg27442054	0.92757	0.93012	1	2449541	PANK4	Body
cg19713963	0.89829	0.88508	1	2449985	PANK4	Body
cg23665250	0.86148	0.8622	1	2450022	PANK4	Body
cg25993158	0.84902	0.8399	1	2450205	PANK4	Body
cg07762402	0.80809	0.82718	1	2450408	PANK4	Body
cg16987365	0.92031	0.92058	1	2450682	PANK4	Body
cg07476798	0.92804	0.91829	1	2450741	PANK4	Body
cg08418375	0.8739	0.86576	1	2451039	PANK4	Body
cg17797446	0.8963	0.88737	1	2451404	PANK4	Body
cg10011777	0.91339	0.93241	1	2451511	PANK4	Body
cg24046159	0.91577	0.91133	1	2452167	PANK4	Body
cg09828310	0.98158	0.983	1	2452844	PANK4	Body
cg15267720	0.88464	0.88147	1	2453006	PANK4	Body
cg24605830	0.95998	0.9591	1	2454221	PANK4	Body
cg24955743	0.6536	0.61777	1	2454705	PANK4	Body
cg09245989	0.61349	0.60779	1	2454811	PANK4	Body
cg06866616	0.51264	0.49505	1	2455264	PANK4	Body
cg00295182	0.5798	0.60717	1	2456436	PANK4	Body
cg07424616	0.03709	0.04081	1	2457414	PANK4	Body
cg07832834	0.01357	0.0142	1	2457954	PANK4	1stExon
cg27173245	0.01264	0.01184	1	2457999	PANK4	1stExon
cg20103201	0.03759	0.04434	1	2458021	PANK4	1stExon
cg11455386	0.04404	0.0552	1	2458039	PANK4	TSS200
cg15595501	0.10726	0.09621	1	2458090	PANK4	TSS200
cg04015594	0.02187	0.02199	1	2458098	PANK4	TSS200
cg03991333	0.04897	0.05823	1	2458120	PANK4	TSS200
cg06536150	0.03542	0.03916	1	2458209	PANK4	TSS200
cg17445605	0.12427	0.11097	1	2458226	PANK4	TSS200
cg14173199	0.10576	0.10259	1	2458230	PANK4	TSS200
cg09044743	0.07739	0.08637	1	2458238	PANK4	TSS1500
cg19516647	0.04772	0.0468	1	2458256	PANK4	TSS1500
cg08153752	0.09259	0.09366	1	2458258	PANK4	TSS1500
cg06186150	0.12113	0.12346	1	2458298	PANK4	TSS1500
cg22530293	0.08798	0.08861	1	2458418	PANK4	TSS1500
cg17128799	0.63694	0.62893	1	2458466	PANK4	TSS1500
cg25386426	0.82872	0.81876	1	2459224	PANK4	TSS1500
cg02483661	0.13296	0.10698	1	2460621	HES5	3'UTR
cg06231244	0.0984	0.09998	1	2460761	HES5	3'UTR
cg07836831	0.17038	0.15839	1	2460865	HES5	3'UTR
cg01985965	0.07853	0.07872	1	2461278	HES5	Body
cg12053769	0.08069	0.08055	1	2461413	HES5	Body
cg20430847	0.00834	0.01112	1	2461820	HES5	TSS200
cg09827752	0.05016	0.05432	1	2461823	HES5	TSS200
cg17755964	0.03219	0.03568	1	2461834	HES5	TSS200
cg01116067	0.05271	0.05999	1	2461838	HES5	TSS200
cg06839900	0.01683	0.01872	1	2461900	HES5	TSS1500
cg15923947	0.07972	0.07959	1	2461929	HES5	TSS1500
cg05697909	0.09917	0.10236	1	2462364	HES5	TSS1500
cg13102889	0.78966	0.78033	1	2463136	HES5	TSS1500
cg23013034	0.80087	0.81787	1	2463284		
cg27573975	0.73832	0.76387	1	2463873		
cg18013789	0.76521	0.85393	1	2465404		
cg15678662	0.76128	0.75458	1	2465544		
cg10061384	0.73123	0.72367	1	2466275		
cg06415891	0.688	0.72889	1	2467096		
cg20816361	0.68958	0.7311	1	2467100		
cg12443001	0.60929	0.61624	1	2467281		
cg14562327	0.82457	0.82503	1	2469506		
cg01806151	0.70031	0.69304	1	2470965		
cg00987097	0.79983	0.79712	1	2471732		
cg17806162	0.35699	0.36014	1	2472133		
cg00493831	0.0766	0.07712	1	2472336		
cg25842470	0.09436	0.10788	1	2472373		
cg12582330	0.52012	0.51077	1	2473224		
cg04835685	0.83493	0.84286	1	2474539		
cg08535779	0.76398	0.76908	1	2475961		
cg01692088	0.66479	0.64483	1	2476749		
cg03345120	0.03397	0.03005	1	2477805		
cg01868612	0.0632	0.06494	1	2478046		
cg03529908	0.00931	0.0099	1	2478089		
cg04364517	0.05769	0.05315	1	2478362		
cg05392440	0.05357	0.05431	1	2478653		
cg04999950	0.07371	0.06762	1	2479645		
cg01071346	0.04544	0.05198	1	2480431		
cg26785823	0.60077	0.60956	1	2482001	LOC115110	Body
cg24593363	0.89504	0.87878	1	2482848	LOC115110	Body
cg10204861	0.72069	0.72866	1	2482908	LOC115110	Body
cg08716217	0.97732	0.97873	1	2483719	LOC115110	Body
cg10700847	0.91839	0.9201	1	2483727	LOC115110	Body
cg25033759	0.89794	0.91048	1	2483734	LOC115110	Body
cg06239131	0.90486	0.90741	1	2483786	LOC115110	Body
cg03988595	0.81337	0.81614	1	2483933	LOC115110	Body
cg07247405	0.67566	0.65961	1	2484626	LOC115110	TSS1500
cg21212624	0.82667	0.83701	1	2500678		
cg06441116	0.92943	0.92927	1	2500814		
cg11213235	0.75686	0.77001	1	2501708		
cg10220117	0.69444	0.68501	1	2501853		
cg07817856	0.72651	0.74257	1	2501937		
cg15726055	0.86284	0.85013	1	2506027		
cg22948959	0.3414	0.33097	1	2509272		
cg13221681	0.83511	0.83895	1	2514619		
cg02393107	0.57126	0.55806	1	2515692		
cg00205605	0.40129	0.39264	1	2516401		
cg17077288	0.13577	0.12247	1	2516516		
cg17099671	0.09369	0.08755	1	2517236	C1orf93	TSS1500
cg23371639	0.06253	0.06202	1	2517342	C1orf93	TSS1500
cg01051642	0.04367	0.05504	1	2517410	C1orf93	TSS1500
cg05610148	0.07807	0.07264	1	2517425	C1orf93	TSS1500
cg07007882	0.05244	0.059	1	2517512	C1orf93	TSS1500
cg11520162	0.02182	0.0256	1	2517947	C1orf93	TSS1500
cg16599266	0.00437	0.00366	1	2518110	C1orf93	TSS200
cg15676078	0.01966	0.01673	1	2518115	C1orf93	TSS200
cg12733759	0.0997	0.09684	1	2518117	C1orf93	TSS200
cg12100411	0.12662	0.11889	1	2518194	C1orf93	TSS200
cg10709027	0.04548	0.05202	1	2518241	C1orf93	TSS200
cg02292066	0.21784	0.19011	1	2518269	C1orf93;C1orf93	5'UTR;1stExon
cg21290290	0.32803	0.30393	1	2518275	C1orf93;C1orf93	5'UTR;1stExon
cg08273935	0.0582	0.06379	1	2518354	C1orf93	1stExon
cg11747516	0.01026	0.01046	1	2518503	C1orf93	Body
cg25190491	0.02201	0.01892	1	2518505	C1orf93	Body
cg24002071	0.95541	0.9525	1	2519920	C1orf93	Body
cg24688871	0.55626	0.68976	1	2520499	C1orf93	Body
cg06776422	0.84612	0.84061	1	2521842	C1orf93	3'UTR
cg07563069	0.84254	0.84052	1	2522330	MMEL1;C1orf93	3'UTR;3'UTR
cg19633487	0.96887	0.97139	1	2522370	MMEL1;C1orf93	3'UTR;3'UTR
cg24117915	0.92504	0.9256	1	2523091	MMEL1	Body
cg18932078	0.79696	0.79051	1	2524107	MMEL1	Body
cg10314909	0.93849	0.92258	1	2524890	MMEL1	Body
cg00695391	0.44341	0.43087	1	2525548	MMEL1	Body
cg00492341	0.8051	0.79518	1	2526950	MMEL1	Body
cg02081327	0.78848	0.78203	1	2527256	MMEL1	Body
cg25219318	0.97977	0.98223	1	2527477	MMEL1	Body
cg03401452	0.86002	0.84881	1	2527502	MMEL1	Body
cg21209485	0.82763	0.5626	1	2529359	MMEL1	Body
cg17740752	0.72041	0.68638	1	2529902	MMEL1	Body
cg06446824	0.74914	0.75931	1	2535440	MMEL1	Body
cg09105687	0.79302	0.80377	1	2536647	MMEL1	Body
cg14834391	0.85812	0.86684	1	2537342	MMEL1	Body
cg22489883	0.67858	0.68416	1	2537547	MMEL1	Body
cg04890237	0.75569	0.76132	1	2537585	MMEL1	Body
cg11707310	0.98873	0.99048	1	2537719	MMEL1	Body
cg21929781	0.836	0.84142	1	2537748	MMEL1	Body
cg01075559	0.85249	0.85671	1	2537774	MMEL1	Body
cg19712277	0.63772	0.81894	1	2537838	MMEL1	Body
cg17239770	0.81944	0.81137	1	2540942	MMEL1	Body
cg21389723	0.85574	0.84537	1	2541073	MMEL1	Body
cg20673091	0.88604	0.88153	1	2541236	MMEL1	Body
cg17843887	0.84533	0.84402	1	2542359	MMEL1	Body
cg09808235	0.26234	0.28708	1	2542588	MMEL1	Body
cg24688471	0.18369	0.19915	1	2542815	MMEL1	Body
cg01444797	0.82274	0.8234	1	2556817	MMEL1	Body
cg12750103	0.40078	0.41168	1	2559320	MMEL1	Body
cg05838104	0.60376	0.59913	1	2559371	MMEL1	Body
cg23606171	0.43171	0.44989	1	2559822	MMEL1	Body
cg05874270	0.20071	0.19268	1	2559893	MMEL1	Body
cg14510359	0.15694	0.13984	1	2559930	MMEL1	Body
cg11677857	0.13853	0.12945	1	2560350	MMEL1	Body
cg00980319	0.1091	0.11462	1	2560884	MMEL1	Body
cg03709938	0.12566	0.11278	1	2560950	MMEL1	5'UTR
cg21391741	0.2634	0.28938	1	2561054	MMEL1	5'UTR
cg13804377	0.65299	0.65024	1	2561122	MMEL1	5'UTR
cg16022081	0.79152	0.78816	1	2564329	MMEL1;MMEL1	1stExon;5'UTR
cg11382394	0.82546	0.84275	1	2564504	MMEL1	TSS200
cg20776977	0.36118	0.38983	1	2564584	MMEL1	TSS200
cg10626107	0.78003	0.77204	1	2564880	MMEL1	TSS1500
cg21162779	0.76423	0.78107	1	2564998	MMEL1	TSS1500
cg13941555	0.71353	0.72839	1	2565265	MMEL1	TSS1500
cg04563718	0.6524	0.64526	1	2565777	MMEL1	TSS1500
cg17429686	0.63257	0.61738	1	2571229		
cg04276316	0.7925	0.80483	1	2572242		
cg00804934	0.76806	0.77135	1	2572713		
cg04995493	0.94121	0.94274	1	2572909		
cg16160182	0.09247	0.09873	1	2574031		
cg01560642	0.0525	0.05894	1	2574068		
cg26398836	0.07184	0.0763	1	2574349		
cg10117795	0.07054	0.07096	1	2574549		
cg01030973	0.03928	0.0485	1	2574695		
cg12646754	0.06451	0.08045	1	2574751		
cg04830049	0.08751	0.08005	1	2574885		
cg26523729	0.82321	0.83075	1	2576960		
cg18854424	0.79701	0.80276	1	2615690		
cg13082642	0.30216	0.30537	1	2626754		
cg16243652	0.45846	0.4506	1	2629249		
cg21584800	0.63829	0.61418	1	2689171		
cg03140480	0.10797	0.11549	1	2703494		
cg02328713	0.82158	0.85511	1	2704354		
cg15080866	0.27369	0.27157	1	2705124		
cg12085977	0.29356	0.25075	1	2705733		
cg13205528	0.08713	0.0793	1	2705849		
cg05442408	0.10062	0.09858	1	2706173		
cg00017437	0.0617	0.05735	1	2706335		
cg06629702	0.64582	0.6239	1	2706960		
cg04866029	0.89691	0.88026	1	2707161		
cg12593176	0.81066	0.80376	1	2707573		
cg21783012	0.74481	0.61312	1	2710376		
cg21420674	0.30632	0.33978	1	2713926		
cg18108844	0.7373	0.74694	1	2716235		
cg24045590	0.95449	0.9527	1	2716877		
cg09475276	0.74598	0.73799	1	2716965		
cg23634547	0.96072	0.96468	1	2717110		
cg14216876	0.85749	0.86953	1	2717193		
cg13463719	0.63062	0.6283	1	2717754		
cg08142858	0.68103	0.70359	1	2718742		
cg23984035	0.89941	0.89466	1	2719864		
cg02894849	0.89303	0.89119	1	2720016		
cg17822266	0.81547	0.81016	1	2720087		
cg02569142	0.68862	0.68077	1	2720831		
cg02230408	0.78326	0.79133	1	2722326		
cg25216300	0.50956	0.49267	1	2722739		
cg05697835	0.82412	0.82462	1	2722811		
cg24074480	0.80057	0.80251	1	2723015		
cg02975102	0.50171	0.48628	1	2723048		
cg17455297	0.83801	0.82818	1	2723217		
cg20744353	0.69694	0.72866	1	2724584		
cg14086822	0.7042	0.73666	1	2724609		
cg06895313	0.8184	0.80869	1	2724826		
cg13687348	0.7777	0.77725	1	2725131		
cg01433109	0.94391	0.9296	1	2725631		
cg20136609	0.79231	0.81191	1	2725823		
cg24312874	0.74154	0.75749	1	2727945		
cg17882544	0.80276	0.79731	1	2730824		
cg01004918	0.76604	0.75862	1	2731370		
cg04287755	0.68412	0.69494	1	2732366		
cg08624093	0.89909	0.91574	1	2733491		
cg07559336	0.86147	0.8712	1	2736680		
cg25207052	0.98316	0.98475	1	2736859		
cg10105681	0.06583	0.05659	1	2738746		
cg26532664	0.85104	0.84637	1	2739523		
cg25342642	0.83402	0.8351	1	2743491		
cg06711333	0.85842	0.86572	1	2750406		
cg08165969	0.8822	0.88108	1	2751152		
cg03747657	0.85834	0.85548	1	2751217		
cg13428681	0.80098	0.79849	1	2756210		
cg15644634	0.04416	0.03847	1	2757162		
cg03976856	0.51317	0.522	1	2764669		
cg19817291	0.94676	0.94473	1	2766546		
cg25847506	0.85464	0.84406	1	2766579		
cg11377464	0.87391	0.87738	1	2766719		
cg18181363	0.8728	0.87366	1	2766788		
cg12284465	0.83706	0.83664	1	2766872		
cg22615275	0.91657	0.91611	1	2767081		
cg15836046	0.81552	0.83013	1	2767242		
cg17113117	0.6246	0.62967	1	2769281		
cg24484895	0.95189	0.94786	1	2771846		
cg08832782	0.86259	0.858	1	2771967		
cg01242872	0.74653	0.73328	1	2772127		
cg13923696	0.89509	0.87394	1	2772212		
cg07230639	0.77063	0.7594	1	2772363		
cg03742273	0.82857	0.83611	1	2772664		
cg11966284	0.74383	0.74022	1	2774346		
cg09173636	0.88231	0.87061	1	2775387		
cg03281194	0.81727	0.82181	1	2776972		
cg11804692	0.7714	0.78603	1	2777158		
cg06784198	0.88572	0.87844	1	2777213		
cg24252695	0.87762	0.86779	1	2777244		
cg22486046	0.82843	0.83609	1	2777505		
cg06853416	0.60689	0.64618	1	2778841		
cg18163442	0.83214	0.84997	1	2779061		
cg17758137	0.88402	0.88648	1	2779563		
cg15030449	0.06107	0.05334	1	2780395		
cg18141902	0.70219	0.6992	1	2781275		
cg03039243	0.54178	0.53378	1	2782699		
cg07906828	0.9497	0.94985	1	2782967		
cg22798223	0.9576	0.95564	1	2783100		
cg00698169	0.73702	0.725	1	2784666		
cg11401214	0.1759	0.24012	1	2785382		
cg26262033	0.84147	0.83395	1	2788902		
cg06738239	0.7723	0.78346	1	2789089		
cg21570843	0.85772	0.86358	1	2789896		
cg15522425	0.63051	0.63133	1	2792637		
cg15325070	0.70451	0.69225	1	2792704		
cg04232360	0.76234	0.75275	1	2792744		
cg05640655	0.8476	0.84772	1	2793656		
cg07996580	0.87977	0.89768	1	2793928		
cg24304823	0.82139	0.84466	1	2794117		
cg09027255	0.74822	0.73721	1	2796193		
cg07559303	0.88702	0.89267	1	2796266		
cg14839809	0.93589	0.93186	1	2796325		
cg07363144	0.39292	0.42155	1	2796691		
cg14790876	0.71506	0.74215	1	2798280		
cg16572957	0.8253	0.81314	1	2799354		
cg20613432	0.60883	0.6296	1	2799579		
cg11414913	0.67117	0.69119	1	2799662		
cg07788537	0.88909	0.91722	1	2799876		
cg27390271	0.79908	0.80467	1	2799917		
cg22616417	0.80864	0.80763	1	2800194		
cg27442613	0.84858	0.82982	1	2801085		
cg03543952	0.98201	0.9857	1	2801150		
cg11712991	0.69938	0.6906	1	2801389		
cg26189037	0.95266	0.93895	1	2801767		
cg18235051	0.66457	0.76228	1	2801984		
cg04132000	0.76469	0.73952	1	2802609		
cg21691065	0.24787	0.21826	1	2804835		
cg20848441	0.18361	0.16951	1	2805150		
cg07363212	0.89202	0.89167	1	2808880		
cg06757928	0.62369	0.62927	1	2811411		
cg10520226	0.53062	0.53166	1	2811554		
cg20939830	0.81284	0.81783	1	2814879		
cg16115688	0.85918	0.85218	1	2819993		
cg13874287	0.97649	0.97931	1	2820170		
cg26785499	0.5276	0.49059	1	2820433		
cg17827148	0.79656	0.80554	1	2820665		
cg20849957	0.85552	0.8608	1	2820995		
cg20385983	0.76047	0.77268	1	2821075		
cg21609624	0.81589	0.81112	1	2822012		
cg15579696	0.7834	0.77673	1	2822706		
cg07972116	0.60613	0.62385	1	2822822		
cg09857070	0.56798	0.57515	1	2822901		
cg04551318	0.87989	0.88647	1	2823297		
cg05000860	0.9562	0.96002	1	2823402		
cg17136696	0.87113	0.87368	1	2823861		
cg19403456	0.8405	0.84153	1	2823928		
cg09516210	0.47888	0.49165	1	2825189		
cg14095607	0.89492	0.91538	1	2827034		
cg03447366	0.83168	0.83394	1	2827410		
cg01844751	0.91326	0.90431	1	2827681		
cg23887776	0.88512	0.89088	1	2827798		
cg15356461	0.98206	0.9824	1	2827833		
cg11754828	0.81588	0.81278	1	2828044		
cg15622619	0.91871	0.91644	1	2828135		
cg15515265	0.92182	0.9244	1	2828198		
cg23089691	0.85572	0.85331	1	2828244		
cg04914832	0.78456	0.77792	1	2828293		
cg06347582	0.8237	0.83817	1	2829700		
cg09514918	0.85154	0.85251	1	2832006		
cg16298867	0.82147	0.83068	1	2833643		
cg06316219	0.93746	0.93753	1	2834040		
cg04099793	0.85297	0.85281	1	2834108		
cg27043144	0.84909	0.91978	1	2834993		
cg14074351	0.8836	0.88461	1	2835156		
cg13547132	0.94331	0.94447	1	2835258		
cg09767550	0.6506	0.68145	1	2835823		
cg14836978	0.80892	0.81236	1	2836564		
cg04979216	0.87518	0.8707	1	2836591		
cg02394247	0.9171	0.91333	1	2836643		
cg19268708	0.80356	0.80525	1	2837518		
cg00996827	0.73476	0.74412	1	2838805		
cg21402748	0.45057	0.4638	1	2838849		
cg24057775	0.37473	0.34175	1	2838930		
cg00905419	0.95681	0.94924	1	2839179		
cg03389046	0.82163	0.81058	1	2839220		
cg10812027	0.82632	0.832	1	2839247		
cg06988547	0.85062	0.86386	1	2839763		
cg02634762	0.91408	0.91091	1	2839859		
cg00023726	0.82713	0.82952	1	2839935		
cg19802390	0.53222	0.51419	1	2840177		
cg20608032	0.80087	0.82239	1	2840240		
cg21943117	0.55136	0.5323	1	2840308		
cg23215587	0.89059	0.89728	1	2842673		
cg24741158	0.60787	0.60137	1	2844168		
cg10091792	0.56167	0.58007	1	2844356		
cg23640231	0.8655	0.86358	1	2844871		
cg00779565	0.79871	0.80354	1	2845139		
cg19846168	0.89238	0.88703	1	2845268		
cg15203905	0.85717	0.84012	1	2845514		
cg25367431	0.92952	0.92889	1	2846836		
cg12415455	0.76592	0.7823	1	2846998		
cg17403881	0.92487	0.92565	1	2847164		
cg00413352	0.83131	0.83728	1	2847213		
cg04141080	0.94733	0.94353	1	2847220		
cg14165772	0.88892	0.88516	1	2847632		
cg25880242	0.86681	0.85188	1	2847826		
cg24428184	0.83933	0.83195	1	2848110		
cg01441699	0.72397	0.73731	1	2848427		
cg00878533	0.68317	0.70232	1	2848864		
cg15057138	0.86248	0.88821	1	2849495		
cg25720825	0.70812	0.70087	1	2849682		
cg21643748	0.78248	0.7738	1	2850241		
cg13547712	0.95131	0.95894	1	2850512		
cg13402298	0.92444	0.91239	1	2850682		
cg00660693	0.80203	0.79616	1	2850737		
cg21409829	0.89287	0.90536	1	2850859		
cg09028711	0.87469	0.87745	1	2850951		
cg04921646	0.68992	0.68428	1	2851502		
cg00646546	0.87318	0.86615	1	2853362		
cg02294281	0.85998	0.8525	1	2859634		
cg01077379	0.87268	0.86935	1	2859737		
cg06184325	0.86039	0.87698	1	2863098		
cg09135754	0.89037	0.90562	1	2863146		
cg24592500	0.6653	0.61371	1	2863801		
cg25137787	0.62411	0.58104	1	2863815		
cg03986665	0.06237	0.04488	1	2864015		
cg11702662	0.85557	0.86135	1	2866093		
cg24412662	0.90762	0.91567	1	2866667		
cg10115148	0.62228	0.63071	1	2872908		
cg06836656	0.85226	0.88241	1	2876347		
cg23932261	0.77501	0.7793	1	2876546		
cg15831346	0.68904	0.68458	1	2876723		
cg16298813	0.87519	0.87292	1	2878455		
cg02576892	0.87534	0.8774	1	2878813		
cg17474920	0.77143	0.7875	1	2882827		
cg00560689	0.836	0.8294	1	2883706		
cg27537199	0.48484	0.52505	1	2885085		
cg01301282	0.20986	0.26326	1	2885134		
cg11737757	0.51346	0.56262	1	2885168		
cg23218354	0.62211	0.69169	1	2885244		
cg06532546	0.72923	0.71173	1	2886654		
cg22432982	0.69838	0.69345	1	2886676		
cg01977798	0.78778	0.78875	1	2886792		
cg00050294	0.80413	0.80622	1	2886818		
cg04080530	0.93423	0.94235	1	2886868		
cg20848343	0.78237	0.78131	1	2887080		
cg23806549	0.80491	0.80303	1	2888422		
cg09938406	0.06276	0.06375	1	2890369		
cg06437747	0.347	0.33994	1	2890836		
cg05139515	0.92261	0.93506	1	2896587		
cg18644793	0.87853	0.87624	1	2896778		
cg13300670	0.81542	0.81373	1	2896834		
cg10226013	0.83348	0.83119	1	2899264		
cg09469812	0.74889	0.74245	1	2899497		
cg03737787	0.85624	0.85699	1	2899656		
cg03654329	0.8963	0.89403	1	2899954		
cg11142506	0.90362	0.90422	1	2900163		
cg21964252	0.85771	0.84741	1	2901877		
cg10636760	0.76574	0.78955	1	2904595		
cg00500221	0.894	0.88938	1	2915875		
cg00028507	0.70061	0.7205	1	2918106		
cg12710637	0.87593	0.8774	1	2918373		
cg00830435	0.90264	0.9114	1	2918526		
cg22517653	0.89777	0.90251	1	2918612		
cg16678111	0.94274	0.94955	1	2918724		
cg11452087	0.80214	0.81894	1	2918752		
cg07099084	0.9488	0.95749	1	2919785		
cg20457544	0.72764	0.74641	1	2920603		
cg16120196	0.7341	0.7347	1	2922569		
cg16562486	0.82907	0.8235	1	2925740		
cg01787944	0.90249	0.90389	1	2928145		
cg03296283	0.78251	0.77599	1	2928403		
cg23226249	0.89452	0.89254	1	2928506		
cg20141398	0.9409	0.94778	1	2928616		
cg00829990	0.23027	0.24221	1	2928964		
cg22377505	0.14072	0.12559	1	2929156		
cg17941579	0.71784	0.72784	1	2929594		
cg14653390	0.79201	0.80851	1	2930315		
cg25037000	0.7078	0.71802	1	2931557		
cg23260554	0.6644	0.64892	1	2934497		
cg17025560	0.93752	0.94252	1	2936277		
cg14093144	0.85808	0.86185	1	2936311		
cg02828779	0.76988	0.7673	1	2936585	ACTRT2	TSS1500
cg15211996	0.68813	0.6844	1	2936768	ACTRT2	TSS1500
cg13871495	0.94094	0.94384	1	2937246	ACTRT2	TSS1500
cg05348888	0.853	0.85268	1	2937278	ACTRT2	TSS1500
cg04716261	0.30099	0.31123	1	2937999	ACTRT2	TSS200
cg18123385	0.42081	0.41578	1	2938122	ACTRT2;ACTRT2	1stExon;5'UTR
cg14365123	0.80162	0.78407	1	2938246	ACTRT2;ACTRT2	1stExon;5'UTR
cg24669191	0.93984	0.94493	1	2938646	ACTRT2	1stExon
cg10888031	0.85763	0.8505	1	2938799	ACTRT2	1stExon
cg06169627	0.78607	0.77686	1	2938819	ACTRT2	1stExon
cg07795402	0.93087	0.93276	1	2938954	ACTRT2	1stExon
cg05162202	0.90539	0.8995	1	2939117	ACTRT2	1stExon
cg13947317	0.90568	0.91304	1	2939463	ACTRT2;ACTRT2	1stExon;3'UTR
cg21289382	0.80546	0.80822	1	2940238		
cg22526216	0.8753	0.87362	1	2940333		
cg23087661	0.78413	0.7928	1	2940825		
cg10122878	0.92496	0.92325	1	2941375		
cg06740442	0.72217	0.7209	1	2943306		
cg27531496	0.81087	0.80605	1	2943891		
cg03976712	0.67259	0.6743	1	2946727		
cg10528457	0.84339	0.85074	1	2946931		
cg23960572	0.84441	0.83456	1	2947022		
cg12304133	0.79278	0.79831	1	2947695		
cg26864691	0.8514	0.84232	1	2947791		
cg06866827	0.94584	0.94461	1	2948464		
cg00169776	0.92412	0.92119	1	2948512		
cg06201717	0.75492	0.74692	1	2949633		
cg19825898	0.73338	0.72925	1	2949651		
cg24150662	0.70793	0.70078	1	2949673		
cg13491144	0.74666	0.73286	1	2954108		
cg06792538	0.75987	0.75364	1	2954250		
cg08733933	0.81691	0.81205	1	2954429		
cg10511255	0.76933	0.76619	1	2976777	FLJ42875	Body
cg00113369	0.72729	0.73249	1	2977861	FLJ42875	Body
cg23969554	0.92779	0.92793	1	2979311	FLJ42875	Body
cg07523753	0.70403	0.71997	1	2979582	FLJ42875	Body
cg09074856	0.9662	0.96246	1	2979817	FLJ42875	Body
cg27197651	0.85362	0.85818	1	2980038	FLJ42875	Body
cg04484550	0.97569	0.98251	1	2980163	FLJ42875	Body
cg01514538	0.95183	0.98477	1	2980380	FLJ42875	Body
cg12050271	0.93894	0.95364	1	2980399	FLJ42875	Body
cg03969902	0.91586	0.94048	1	2980546	FLJ42875	Body
cg05346286	0.79086	0.82348	1	2980598	FLJ42875	Body
cg04204526	0.90921	0.90943	1	2980937	FLJ42875;FLJ42875	Body;Body
cg08121686	0.47249	0.56036	1	2981840	FLJ42875;FLJ42875	Body;Body
cg08732466	0.74622	0.73817	1	2982592	FLJ42875;FLJ42875	Body;Body
cg12524640	0.71304	0.70175	1	2983056	FLJ42875;FLJ42875	Body;Body
cg03256938	0.8366	0.83171	1	2983926	FLJ42875;FLJ42875	Body;Body
cg06991974	0.18028	0.17395	1	2984218	FLJ42875;FLJ42875	Body;Body
cg07946633	0.28376	0.29081	1	2984245	FLJ42875;PRDM16;FLJ42875;PRDM16	Body;TSS1500;Body;TSS1500
cg10802480	0.13723	0.13934	1	2984255	FLJ42875;PRDM16;FLJ42875;PRDM16	Body;TSS1500;Body;TSS1500
cg12140144	0.06764	0.05959	1	2984275	FLJ42875;PRDM16;FLJ42875;PRDM16	Body;TSS1500;Body;TSS1500
cg11229543	0.05971	0.06201	1	2984445	PRDM16;PRDM16;FLJ42875;FLJ42875	TSS1500;TSS1500;TSS200;TSS200
cg07363855	0.11343	0.10153	1	2984470	PRDM16;PRDM16;FLJ42875;FLJ42875	TSS1500;TSS1500;TSS200;TSS200
cg01908338	0.08622	0.09137	1	2984525	FLJ42875;PRDM16;PRDM16;FLJ42875	TSS1500;TSS1500;TSS1500;TSS1500
cg05303132	0.13004	0.11581	1	2984631	FLJ42875;PRDM16;PRDM16;FLJ42875	TSS1500;TSS1500;TSS1500;TSS1500
cg04241652	0.0315	0.02778	1	2984830	FLJ42875;PRDM16;PRDM16;FLJ42875	TSS1500;TSS1500;TSS1500;TSS1500
cg00945293	0.0166	0.01404	1	2984869	FLJ42875;PRDM16;PRDM16;FLJ42875	TSS1500;TSS1500;TSS1500;TSS1500
cg08528984	0.12906	0.12118	1	2985218	FLJ42875;PRDM16;PRDM16;FLJ42875	TSS1500;TSS1500;TSS1500;TSS1500
cg19356825	0.04317	0.0427	1	2985312	FLJ42875;PRDM16;PRDM16;FLJ42875	TSS1500;TSS1500;TSS1500;TSS1500
cg17173498	0.01873	0.02124	1	2985494	FLJ42875;PRDM16;PRDM16;FLJ42875	TSS1500;TSS1500;TSS1500;TSS1500
cg26938364	0.01731	0.02053	1	2985527	FLJ42875;PRDM16;PRDM16;FLJ42875	TSS1500;TSS1500;TSS1500;TSS1500
cg04080595	0.0932	0.10037	1	2985649	PRDM16;FLJ42875;PRDM16;FLJ42875	TSS200;TSS1500;TSS200;TSS1500
cg07348009	0.12848	0.13765	1	2985689	PRDM16;FLJ42875;PRDM16;FLJ42875	TSS200;TSS1500;TSS200;TSS1500
cg25152368	0.0073	0.00511	1	2985692	PRDM16;FLJ42875;PRDM16;FLJ42875	TSS200;TSS1500;TSS200;TSS1500
cg08541612	0.07154	0.06235	1	2985720	PRDM16;FLJ42875;PRDM16;FLJ42875	TSS200;TSS1500;TSS200;TSS1500
cg08537652	0.05488	0.05556	1	2986362	PRDM16;PRDM16	Body;Body
cg15390554	0.00829	0.01095	1	2986366	PRDM16;PRDM16	Body;Body
cg13744917	0.04138	0.04489	1	2986538	PRDM16;PRDM16	Body;Body
cg12267948	0.00777	0.01094	1	2986566	PRDM16;PRDM16	Body;Body
cg17239558	0.04554	0.04049	1	2987332	PRDM16;PRDM16	Body;Body
cg07534194	0.10904	0.10864	1	2987347	PRDM16;PRDM16	Body;Body
cg18381051	0.01529	0.01522	1	2987645	PRDM16;PRDM16	Body;Body
cg22122862	0.27487	0.26647	1	2987914	PRDM16;PRDM16	Body;Body
cg18509466	0.22154	0.21513	1	2987961	PRDM16;PRDM16	Body;Body
cg01431482	0.54478	0.54882	1	2989085	PRDM16;PRDM16	Body;Body
cg25618424	0.48932	0.47965	1	2989307	PRDM16;PRDM16	Body;Body
cg26762347	0.04151	0.04616	1	2990031	PRDM16;PRDM16	Body;Body
cg04852443	0.07323	0.07457	1	2990064	PRDM16;PRDM16	Body;Body
cg17001566	0.23921	0.26637	1	2990490	PRDM16;PRDM16	Body;Body
cg22726349	0.44022	0.44905	1	2990678	PRDM16;PRDM16	Body;Body
cg25008795	0.89276	0.89698	1	2992414	PRDM16;PRDM16	Body;Body
cg14030836	0.64996	0.64961	1	2992620	PRDM16;PRDM16	Body;Body
cg16372810	0.78236	0.78613	1	2992640	PRDM16;PRDM16	Body;Body
cg06348826	0.68324	0.68822	1	2994051	PRDM16;PRDM16	Body;Body
cg17890044	0.76941	0.76932	1	2994372	PRDM16;PRDM16	Body;Body
cg12436196	0.24176	0.23144	1	2995301	PRDM16;PRDM16	Body;Body
cg08262220	0.3473	0.33109	1	2995506	PRDM16;PRDM16	Body;Body
cg11731671	0.43784	0.45288	1	2995604	PRDM16;PRDM16	Body;Body
cg25308086	0.79171	0.80264	1	2996020	PRDM16;PRDM16	Body;Body
cg12297125	0.72989	0.66866	1	2996522	PRDM16;PRDM16	Body;Body
cg00806481	0.81651	0.79611	1	2996650	PRDM16;PRDM16	Body;Body
cg22506548	0.94431	0.94461	1	2996949	PRDM16;PRDM16	Body;Body
cg24490279	0.85341	0.86618	1	2997360	PRDM16;PRDM16	Body;Body
cg02330501	0.90317	0.90518	1	2997409	PRDM16;PRDM16	Body;Body
cg10770533	0.81531	0.79805	1	2997542	PRDM16;PRDM16	Body;Body
cg07922619	0.90071	0.90427	1	2997742	PRDM16;PRDM16	Body;Body
cg04493316	0.76608	0.76823	1	2999196	PRDM16;PRDM16	Body;Body
cg04674248	0.81271	0.81789	1	2999276	PRDM16;PRDM16	Body;Body
cg10572807	0.78567	0.80592	1	2999586	PRDM16;PRDM16	Body;Body
cg09663655	0.8725	0.88426	1	2999728	PRDM16;PRDM16	Body;Body
cg07348768	0.90267	0.9046	1	2999941	PRDM16;PRDM16	Body;Body
cg11837181	0.72192	0.72272	1	3001002	PRDM16;PRDM16	Body;Body
cg21107944	0.85541	0.86234	1	3001100	PRDM16;PRDM16	Body;Body
cg25875953	0.86601	0.85975	1	3001128	PRDM16;PRDM16	Body;Body
cg15505198	0.84238	0.83198	1	3003239	PRDM16;PRDM16	Body;Body
cg03525023	0.87314	0.86689	1	3003609	PRDM16;PRDM16	Body;Body
cg13460934	0.80353	0.79574	1	3003690	PRDM16;PRDM16	Body;Body
cg14852736	0.91123	0.90099	1	3006329	PRDM16;PRDM16	Body;Body
cg24678113	0.78834	0.80688	1	3006466	PRDM16;PRDM16	Body;Body
cg09509365	0.83172	0.83222	1	3006755	PRDM16;PRDM16	Body;Body
cg27564383	0.87868	0.87885	1	3007701	PRDM16;PRDM16	Body;Body
cg08882612	0.90618	0.89522	1	3007768	PRDM16;PRDM16	Body;Body
cg23069843	0.86754	0.87145	1	3007910	PRDM16;PRDM16	Body;Body
cg22226775	0.7319	0.7162	1	3008033	PRDM16;PRDM16	Body;Body
cg06724693	0.46348	0.43925	1	3010896	PRDM16;PRDM16	Body;Body
cg21681320	0.62436	0.61176	1	3011044	PRDM16;PRDM16	Body;Body
cg12599275	0.80809	0.78588	1	3011274	PRDM16;PRDM16	Body;Body
cg00387551	0.85281	0.85855	1	3011304	PRDM16;PRDM16	Body;Body
cg10520026	0.79441	0.80402	1	3016293	PRDM16;PRDM16	Body;Body
cg23086843	0.8912	0.89612	1	3017674	PRDM16;PRDM16	Body;Body
cg15818632	0.8143	0.8025	1	3017794	PRDM16;PRDM16	Body;Body
cg27523417	0.85306	0.85908	1	3018024	PRDM16;PRDM16	Body;Body
cg03935455	0.86237	0.85239	1	3021956	PRDM16;PRDM16	Body;Body
cg12701603	0.85013	0.84761	1	3023977	PRDM16;PRDM16	Body;Body
cg05641535	0.88413	0.89201	1	3026154	PRDM16;PRDM16	Body;Body
cg21604357	0.91149	0.91268	1	3027471	PRDM16;PRDM16	Body;Body
cg08876274	0.91869	0.92891	1	3028230	PRDM16;PRDM16	Body;Body
cg07597386	0.90439	0.89525	1	3028338	PRDM16;PRDM16	Body;Body
cg24529814	0.92511	0.92964	1	3028457	PRDM16;PRDM16	Body;Body
cg14761019	0.80943	0.80764	1	3028485	PRDM16;PRDM16	Body;Body
cg06773295	0.90778	0.91926	1	3028577	PRDM16;PRDM16	Body;Body
cg12905252	0.93511	0.93855	1	3028813	PRDM16;PRDM16	Body;Body
cg01046951	0.87379	0.88034	1	3028877	PRDM16;PRDM16	Body;Body
cg10021614	0.93026	0.91903	1	3028910	PRDM16;PRDM16	Body;Body
cg23987257	0.963	0.95877	1	3029035	PRDM16;PRDM16	Body;Body
cg27444751	0.94401	0.94965	1	3029051	PRDM16;PRDM16	Body;Body
cg26407161	0.85576	0.8553	1	3029070	PRDM16;PRDM16	Body;Body
cg20632748	0.85966	0.85705	1	3031460	PRDM16;PRDM16	Body;Body
cg02712922	0.92302	0.92013	1	3032302	PRDM16;PRDM16	Body;Body
cg03583979	0.7868	0.79608	1	3032345	PRDM16;PRDM16	Body;Body
cg22615510	0.88271	0.87619	1	3032751	PRDM16;PRDM16	Body;Body
cg03447135	0.73809	0.77197	1	3032799	PRDM16;PRDM16	Body;Body
cg06976533	0.96372	0.96816	1	3032965	PRDM16;PRDM16	Body;Body
cg10097755	0.80974	0.81428	1	3034236	PRDM16;PRDM16	Body;Body
cg05223638	0.87546	0.88507	1	3036168	PRDM16;PRDM16	Body;Body
cg12473797	0.69122	0.66439	1	3036358	PRDM16;PRDM16	Body;Body
cg16348158	0.448	0.38422	1	3036916	PRDM16;PRDM16	Body;Body
cg21394778	0.72849	0.69967	1	3037102	PRDM16;PRDM16	Body;Body
cg07168837	0.86216	0.85553	1	3037275	PRDM16;PRDM16	Body;Body
cg26653867	0.88103	0.87719	1	3037655	PRDM16;PRDM16	Body;Body
cg13907655	0.84258	0.86778	1	3037712	PRDM16;PRDM16	Body;Body
cg22851557	0.66572	0.66578	1	3038068	PRDM16;PRDM16	Body;Body
cg01772149	0.95928	0.95471	1	3038216	PRDM16;PRDM16	Body;Body
cg14008571	0.92014	0.91974	1	3038564	PRDM16;PRDM16	Body;Body
cg24741666	0.71891	0.72934	1	3038707	PRDM16;PRDM16	Body;Body
cg09271661	0.85318	0.8347	1	3039059	PRDM16;PRDM16	Body;Body
cg26426080	0.94169	0.86418	1	3039210	PRDM16;PRDM16	Body;Body
cg22712408	0.71934	0.72292	1	3039662	PRDM16;PRDM16	Body;Body
cg11684115	0.92592	0.92763	1	3042085	PRDM16;PRDM16	Body;Body
cg10146008	0.90847	0.90398	1	3042310	PRDM16;PRDM16	Body;Body
cg23273418	0.80719	0.78754	1	3042459	PRDM16;PRDM16	Body;Body
cg04132510	0.89518	0.88997	1	3044741	PRDM16;PRDM16	Body;Body
cg23818827	0.84618	0.84106	1	3044768	PRDM16;PRDM16	Body;Body
cg21209214	0.79661	0.79033	1	3044804	PRDM16;PRDM16	Body;Body
cg15135176	0.87586	0.82831	1	3044977	PRDM16;PRDM16	Body;Body
cg21383687	0.90304	0.90624	1	3045052	PRDM16;PRDM16	Body;Body
cg18176395	0.84867	0.86519	1	3045166	PRDM16;PRDM16	Body;Body
cg22949832	0.93393	0.93598	1	3047342	PRDM16;PRDM16	Body;Body
cg03921839	0.899	0.88419	1	3047462	PRDM16;PRDM16	Body;Body
cg12394168	0.89986	0.89131	1	3047677	PRDM16;PRDM16	Body;Body
cg10124445	0.85196	0.8523	1	3050837	PRDM16;PRDM16	Body;Body
cg00713435	0.78963	0.8011	1	3050958	PRDM16;PRDM16	Body;Body
cg20790030	0.92251	0.92367	1	3051130	PRDM16;PRDM16	Body;Body
cg12641165	0.88584	0.88401	1	3051529	PRDM16;PRDM16	Body;Body
cg22530255	0.86007	0.84761	1	3051692	PRDM16;PRDM16	Body;Body
cg14200569	0.10323	0.08004	1	3051925	PRDM16;PRDM16	Body;Body
cg04134748	0.64353	0.63458	1	3052175	PRDM16;PRDM16	Body;Body
cg02368820	0.66364	0.66168	1	3052501	PRDM16;PRDM16	Body;Body
cg15121959	0.94192	0.9485	1	3052866	PRDM16;PRDM16	Body;Body
cg07367222	0.88549	0.90975	1	3053584	PRDM16;PRDM16	Body;Body
cg17463432	0.70928	0.70576	1	3054665	PRDM16;PRDM16	Body;Body
cg13104257	0.90658	0.90445	1	3055699	PRDM16;PRDM16	Body;Body
cg12804677	0.7531	0.76965	1	3055958	PRDM16;PRDM16	Body;Body
cg05117823	0.7514	0.72507	1	3056152	PRDM16;PRDM16	Body;Body
cg17033287	0.61871	0.63993	1	3056542	PRDM16;PRDM16	Body;Body
cg05035508	0.87069	0.88592	1	3056640	PRDM16;PRDM16	Body;Body
cg17455155	0.95642	0.96293	1	3056679	PRDM16;PRDM16	Body;Body
cg06617975	0.79316	0.82135	1	3056742	PRDM16;PRDM16	Body;Body
cg26545580	0.81206	0.82852	1	3056755	PRDM16;PRDM16	Body;Body
cg01647724	0.88982	0.8866	1	3056771	PRDM16;PRDM16	Body;Body
cg24642064	0.88051	0.88343	1	3056951	PRDM16;PRDM16	Body;Body
cg21299491	0.98516	0.98262	1	3057366	PRDM16;PRDM16	Body;Body
cg00049709	0.87556	0.86384	1	3057810	PRDM16;PRDM16	Body;Body
cg19866637	0.88647	0.8824	1	3057893	PRDM16;PRDM16	Body;Body
cg05343184	0.8324	0.82837	1	3058151	PRDM16;PRDM16	Body;Body
cg03226435	0.74369	0.74188	1	3058199	PRDM16;PRDM16	Body;Body
cg19243842	0.71593	0.70173	1	3058521	PRDM16;PRDM16	Body;Body
cg22510139	0.41971	0.42578	1	3058822	PRDM16;PRDM16	Body;Body
cg24968931	0.79603	0.77272	1	3059051	PRDM16;PRDM16	Body;Body
cg14516243	0.8376	0.82179	1	3059109	PRDM16;PRDM16	Body;Body
cg13388191	0.55332	0.55561	1	3059137	PRDM16;PRDM16	Body;Body
cg01047045	0.82546	0.81478	1	3059267	PRDM16;PRDM16	Body;Body
cg09221035	0.83558	0.82666	1	3059517	PRDM16;PRDM16	Body;Body
cg24300981	0.9683	0.96872	1	3059626	PRDM16;PRDM16	Body;Body
cg13392571	0.9632	0.96443	1	3059774	PRDM16;PRDM16	Body;Body
cg25745135	0.89344	0.9002	1	3059820	PRDM16;PRDM16	Body;Body
cg24045378	0.94804	0.9501	1	3062497	PRDM16;PRDM16	Body;Body
cg10442735	0.83181	0.82289	1	3062633	PRDM16;PRDM16	Body;Body
cg16926445	0.80837	0.78709	1	3064439	PRDM16;PRDM16	Body;Body
cg22009660	0.89474	0.8899	1	3068360	PRDM16;PRDM16	Body;Body
cg06814194	0.90771	0.89645	1	3070337	PRDM16;PRDM16	Body;Body
cg02481237	0.87871	0.87727	1	3070603	PRDM16;PRDM16	Body;Body
cg17511251	0.80938	0.81647	1	3070737	PRDM16;PRDM16	Body;Body
cg23609682	0.85313	0.84662	1	3070786	PRDM16;PRDM16	Body;Body
cg20236995	0.33267	0.31616	1	3071963	PRDM16;PRDM16	Body;Body
cg09321238	0.25921	0.26562	1	3072001	PRDM16;PRDM16	Body;Body
cg01104489	0.44199	0.43293	1	3072235	PRDM16;PRDM16	Body;Body
cg26222332	0.3831	0.34291	1	3072643	PRDM16;PRDM16	Body;Body
cg19914124	0.85222	0.86248	1	3073626	PRDM16;PRDM16	Body;Body
cg12096707	0.79379	0.78417	1	3073714	PRDM16;PRDM16	Body;Body
cg08110058	0.86046	0.88295	1	3073806	PRDM16;PRDM16	Body;Body
cg23258188	0.50738	0.46103	1	3075846	PRDM16;PRDM16	Body;Body
cg22029284	0.70797	0.72143	1	3077356	PRDM16;PRDM16	Body;Body
cg05965745	0.0763	0.09035	1	3077798	PRDM16;PRDM16	Body;Body
cg06367135	0.09013	0.11052	1	3077835	PRDM16;PRDM16	Body;Body
cg01448098	0.08759	0.09998	1	3078013	PRDM16;PRDM16	Body;Body
cg16265140	0.82124	0.81489	1	3078206	PRDM16;PRDM16	Body;Body
cg24155739	0.87586	0.87118	1	3078524	PRDM16;PRDM16	Body;Body
cg21401095	0.92888	0.94167	1	3078839	PRDM16;PRDM16	Body;Body
cg24679453	0.97327	0.97407	1	3079069	PRDM16;PRDM16	Body;Body
cg22396632	0.97016	0.96837	1	3079212	PRDM16;PRDM16	Body;Body
cg07622451	0.86107	0.86938	1	3079886	PRDM16;PRDM16	Body;Body
cg01517962	0.84454	0.85049	1	3080196	PRDM16;PRDM16	Body;Body
cg16290522	0.84536	0.82562	1	3080336	PRDM16;PRDM16	Body;Body
cg18145414	0.8772	0.89278	1	3080655	PRDM16;PRDM16	Body;Body
cg06182121	0.80941	0.80279	1	3080723	PRDM16;PRDM16	Body;Body
cg01203812	0.80097	0.79958	1	3081078	PRDM16;PRDM16	Body;Body
cg01413848	0.97184	0.97804	1	3081226	PRDM16;PRDM16	Body;Body
cg03942086	0.77293	0.77037	1	3081481	PRDM16;PRDM16	Body;Body
cg10484617	0.91242	0.90739	1	3082862	PRDM16;PRDM16	Body;Body
cg03391389	0.8685	0.85555	1	3083061	PRDM16;PRDM16	Body;Body
cg00715999	0.91411	0.91441	1	3083173	PRDM16;PRDM16	Body;Body
cg04316231	0.7829	0.77264	1	3083535	PRDM16;PRDM16	Body;Body
cg24460544	0.2549	0.26084	1	3085446	PRDM16;PRDM16	Body;Body
cg01961086	0.968	0.96655	1	3086487	PRDM16;PRDM16	Body;Body
cg22796923	0.87719	0.87908	1	3086509	PRDM16;PRDM16	Body;Body
cg02299950	0.09376	0.10051	1	3087637	PRDM16;PRDM16	Body;Body
cg20154143	0.12326	0.12834	1	3087709	PRDM16;PRDM16	Body;Body
cg14217558	0.03272	0.03032	1	3087734	PRDM16;PRDM16	Body;Body
cg26435254	0.19232	0.19364	1	3087999	PRDM16;PRDM16	Body;Body
cg06815308	0.902	0.89811	1	3088524	PRDM16;PRDM16	Body;Body
cg05755889	0.77813	0.7693	1	3089076	PRDM16;PRDM16	Body;Body
cg04277097	0.63693	0.5978	1	3089192	PRDM16;PRDM16	Body;Body
cg18171009	0.64946	0.6062	1	3089287	PRDM16;PRDM16	Body;Body
cg23212796	0.91007	0.90935	1	3089597	PRDM16;PRDM16	Body;Body
cg20699701	0.31596	0.30433	1	3089762	PRDM16;PRDM16	Body;Body
cg24612696	0.84424	0.82001	1	3089891	PRDM16;PRDM16	Body;Body
cg12133962	0.80928	0.79087	1	3090134	PRDM16;PRDM16	Body;Body
cg17445936	0.1994	0.24205	1	3090345	PRDM16;PRDM16	Body;Body
cg24682449	0.82958	0.82937	1	3094566	PRDM16;PRDM16	Body;Body
cg06748955	0.93809	0.94564	1	3094696	PRDM16;PRDM16	Body;Body
cg25411239	0.8704	0.86867	1	3094859	PRDM16;PRDM16	Body;Body
cg22674798	0.74549	0.7471	1	3096360	PRDM16;PRDM16	Body;Body
cg13854423	0.8421	0.82881	1	3096450	PRDM16;PRDM16	Body;Body
cg08247866	0.80983	0.80018	1	3096529	PRDM16;PRDM16	Body;Body
cg21148623	0.90871	0.91184	1	3096986	PRDM16;PRDM16	Body;Body
cg26891867	0.80537	0.83006	1	3097769	PRDM16;PRDM16	Body;Body
cg07902789	0.2029	0.19805	1	3098629	PRDM16;PRDM16	Body;Body
cg14018153	0.18087	0.16837	1	3098864	PRDM16;PRDM16	Body;Body
cg15090440	0.66877	0.66566	1	3099233	PRDM16;PRDM16	Body;Body
cg13393782	0.43369	0.4306	1	3099804	PRDM16;PRDM16	Body;Body
cg22860172	0.68411	0.67427	1	3099917	PRDM16;PRDM16	Body;Body
cg14966901	0.2527	0.25431	1	3100143	PRDM16;PRDM16	Body;Body
cg07209071	0.11584	0.09412	1	3100259	PRDM16;PRDM16	Body;Body
cg18759102	0.05648	0.05453	1	3100343	PRDM16;PRDM16	Body;Body
cg05354921	0.17669	0.18265	1	3100497	PRDM16;PRDM16	Body;Body
cg23689722	0.49046	0.45792	1	3100956	PRDM16;PRDM16	Body;Body
cg27575873	0.82633	0.83281	1	3101428	PRDM16;PRDM16	Body;Body
cg21338857	0.87384	0.87009	1	3101776	PRDM16;PRDM16	Body;Body
cg04882216	0.61481	0.63317	1	3101820	PRDM16;PRDM16	Body;Body
cg02767788	0.83594	0.84	1	3102750	PRDM16;PRDM16	Body;Body
cg05952379	0.9077	0.9019	1	3103048	PRDM16;PRDM16	Body;Body
cg13781678	0.872	0.87271	1	3103106	PRDM16;PRDM16	Body;Body
cg10696969	0.68598	0.66519	1	3104042	PRDM16;PRDM16	Body;Body
cg04972748	0.65461	0.65013	1	3104999	PRDM16;PRDM16	Body;Body
cg21609526	0.5326	0.54052	1	3105151	PRDM16;PRDM16	Body;Body
cg00254258	0.55422	0.57043	1	3105189	PRDM16;PRDM16	Body;Body
cg25382214	0.66328	0.6964	1	3105252	PRDM16;PRDM16	Body;Body
cg18147147	0.20057	0.19052	1	3105326	PRDM16;PRDM16	Body;Body
cg15385589	0.46712	0.44657	1	3106800	PRDM16;PRDM16	Body;Body
cg20629417	0.92061	0.92461	1	3106929	PRDM16;PRDM16	Body;Body
cg15391425	0.8703	0.87345	1	3106994	PRDM16;PRDM16	Body;Body
cg20253172	0.96602	0.96745	1	3107290	PRDM16;PRDM16	Body;Body
cg02892384	0.85034	0.84901	1	3108803	PRDM16;PRDM16	Body;Body
cg11222503	0.88877	0.88735	1	3110815	PRDM16;PRDM16	Body;Body
cg01241450	0.79849	0.78601	1	3110867	PRDM16;PRDM16	Body;Body
cg21836418	0.97998	0.98158	1	3111280	PRDM16;PRDM16	Body;Body
cg12635191	0.93572	0.93271	1	3111644	PRDM16;PRDM16	Body;Body
cg14169886	0.74323	0.75281	1	3111849	PRDM16;PRDM16	Body;Body
cg23950223	0.77692	0.76078	1	3113088	PRDM16;PRDM16	Body;Body
cg16260013	0.82562	0.8452	1	3114820	PRDM16;PRDM16	Body;Body
cg13983181	0.90827	0.91126	1	3115085	PRDM16;PRDM16	Body;Body
cg14380230	0.81358	0.82316	1	3115309	PRDM16;PRDM16	Body;Body
cg07364162	0.90416	0.90339	1	3115472	PRDM16;PRDM16	Body;Body
cg10115320	0.88503	0.88998	1	3115545	PRDM16;PRDM16	Body;Body
cg07345710	0.89904	0.90002	1	3120013	PRDM16;PRDM16	Body;Body
cg00774867	0.72661	0.74194	1	3120245	PRDM16;PRDM16	Body;Body
cg26153353	0.74222	0.76065	1	3120516	PRDM16;PRDM16	Body;Body
cg16555926	0.87206	0.86402	1	3121019	PRDM16;PRDM16	Body;Body
cg05804170	0.96421	0.96184	1	3121514	PRDM16;PRDM16	Body;Body
cg12408250	0.85273	0.86424	1	3121727	PRDM16;PRDM16	Body;Body
cg24873695	0.96042	0.96133	1	3123054	PRDM16;PRDM16	Body;Body
cg07576714	0.87851	0.87134	1	3123338	PRDM16;PRDM16	Body;Body
cg17839324	0.79307	0.76862	1	3123500	PRDM16;PRDM16	Body;Body
cg00581154	0.69218	0.65377	1	3123695	PRDM16;PRDM16	Body;Body
cg22729726	0.31183	0.27886	1	3123854	PRDM16;PRDM16	Body;Body
cg21692930	0.93939	0.94071	1	3124533	PRDM16;PRDM16	Body;Body
cg26044566	0.8242	0.82884	1	3124703	PRDM16;PRDM16	Body;Body
cg05656251	0.85724	0.85492	1	3125906	PRDM16;PRDM16	Body;Body
cg19706803	0.95049	0.94257	1	3126033	PRDM16;PRDM16	Body;Body
cg25349768	0.88367	0.88504	1	3126154	PRDM16;PRDM16	Body;Body
cg26913155	0.84623	0.8549	1	3128175	PRDM16;PRDM16	Body;Body
cg02769687	0.89617	0.91852	1	3128286	PRDM16;PRDM16	Body;Body
cg22031783	0.9832	0.98662	1	3128606	PRDM16;PRDM16	Body;Body
cg06526522	0.80127	0.81037	1	3129005	PRDM16;PRDM16	Body;Body
cg01800445	0.78491	0.79192	1	3129115	PRDM16;PRDM16	Body;Body
cg09119863	0.74889	0.76769	1	3129238	PRDM16;PRDM16	Body;Body
cg26891951	0.64019	0.60964	1	3129579	PRDM16;PRDM16	Body;Body
cg05265611	0.76476	0.76718	1	3129633	PRDM16;PRDM16	Body;Body
cg14561530	0.82133	0.82682	1	3129958	PRDM16;PRDM16	Body;Body
cg03596113	0.88978	0.89168	1	3129969	PRDM16;PRDM16	Body;Body
cg04988794	0.79828	0.79634	1	3130485	PRDM16;PRDM16	Body;Body
cg06659980	0.76882	0.77768	1	3130535	PRDM16;PRDM16	Body;Body
cg25372239	0.88393	0.89593	1	3130550	PRDM16;PRDM16	Body;Body
cg16386396	0.25399	0.25601	1	3132458	PRDM16;PRDM16	Body;Body
cg15619820	0.98347	0.98526	1	3133763	PRDM16;PRDM16	Body;Body
cg04022097	0.82174	0.82111	1	3133811	PRDM16;PRDM16	Body;Body
cg22720392	0.9642	0.96046	1	3133857	PRDM16;PRDM16	Body;Body
cg08266202	0.88102	0.87702	1	3134162	PRDM16;PRDM16	Body;Body
cg23025459	0.64649	0.58712	1	3134420	PRDM16;PRDM16	Body;Body
cg10493186	0.44837	0.39546	1	3134756	PRDM16;PRDM16	Body;Body
cg03125480	0.88269	0.88344	1	3135001	PRDM16;PRDM16	Body;Body
cg04500730	0.91158	0.90938	1	3135083	PRDM16;PRDM16	Body;Body
cg25153629	0.90897	0.90908	1	3135375	PRDM16;PRDM16	Body;Body
cg01940181	0.97633	0.97996	1	3135712	PRDM16;PRDM16	Body;Body
cg16393928	0.73992	0.8584	1	3135836	PRDM16;PRDM16	Body;Body
cg17489690	0.95712	0.9639	1	3136333	PRDM16;PRDM16	Body;Body
cg26053881	0.90823	0.9041	1	3136528	PRDM16;PRDM16	Body;Body
cg21789941	0.29094	0.34252	1	3138557	PRDM16;PRDM16	Body;Body
cg08739115	0.79506	0.77509	1	3139650	PRDM16;PRDM16	Body;Body
cg15727188	0.86778	0.8899	1	3139867	PRDM16;PRDM16	Body;Body
cg04499214	0.86167	0.86777	1	3140299	PRDM16;PRDM16	Body;Body
cg23265656	0.90408	0.89805	1	3140355	PRDM16;PRDM16	Body;Body
cg20429350	0.88209	0.88095	1	3140623	PRDM16;PRDM16	Body;Body
cg05712300	0.87592	0.87707	1	3140709	PRDM16;PRDM16	Body;Body
cg19158549	0.8721	0.86995	1	3140906	PRDM16;PRDM16	Body;Body
cg11710123	0.92639	0.92962	1	3141992	PRDM16;PRDM16	Body;Body
cg25150520	0.78496	0.7611	1	3142530	PRDM16;PRDM16	Body;Body
cg24499605	0.49666	0.42635	1	3142925	PRDM16;PRDM16	Body;Body
cg22497969	0.64534	0.59927	1	3143018	PRDM16;PRDM16	Body;Body
cg07029287	0.64261	0.56448	1	3143334	PRDM16;PRDM16	Body;Body
cg23631759	0.87502	0.87505	1	3143682	PRDM16;PRDM16	Body;Body
cg06970451	0.89357	0.89759	1	3143808	PRDM16;PRDM16	Body;Body
cg26864297	0.79504	0.81105	1	3143965	PRDM16;PRDM16	Body;Body
cg21262776	0.88943	0.89712	1	3144113	PRDM16;PRDM16	Body;Body
cg05790380	0.80201	0.80516	1	3144209	PRDM16;PRDM16	Body;Body
cg24514678	0.80068	0.85877	1	3144536	PRDM16;PRDM16	Body;Body
cg22606873	0.90042	0.89817	1	3144679	PRDM16;PRDM16	Body;Body
cg13152158	0.88304	0.88224	1	3144710	PRDM16;PRDM16	Body;Body
cg19600583	0.84581	0.83388	1	3145639	PRDM16;PRDM16	Body;Body
cg06099439	0.66717	0.67166	1	3146905	PRDM16;PRDM16	Body;Body
cg01777678	0.82304	0.83728	1	3147329	PRDM16;PRDM16	Body;Body
cg03527274	0.71171	0.69323	1	3147443	PRDM16;PRDM16	Body;Body
cg21786372	0.84706	0.84688	1	3147622	PRDM16;PRDM16	Body;Body
cg00030466	0.97854	0.98154	1	3147891	PRDM16;PRDM16	Body;Body
cg24641193	0.9214	0.91367	1	3147941	PRDM16;PRDM16	Body;Body
cg00895834	0.94044	0.94155	1	3147966	PRDM16;PRDM16	Body;Body
cg07956247	0.82732	0.84113	1	3148005	PRDM16;PRDM16	Body;Body
cg14969646	0.82153	0.82658	1	3148357	PRDM16;PRDM16	Body;Body
cg05628625	0.89474	0.88475	1	3148810	PRDM16;PRDM16	Body;Body
cg24851370	0.9188	0.9121	1	3149784	PRDM16;PRDM16	Body;Body
cg00109293	0.79104	0.78792	1	3149830	PRDM16;PRDM16	Body;Body
cg07974025	0.84784	0.86471	1	3150935	PRDM16;PRDM16	Body;Body
cg03885431	0.76972	0.7626	1	3153144	PRDM16;PRDM16	Body;Body
cg03386715	0.61683	0.58611	1	3153293	PRDM16;PRDM16	Body;Body
cg21412629	0.81861	0.81916	1	3154700	PRDM16;PRDM16	Body;Body
cg09282201	0.90719	0.90028	1	3155161	PRDM16;PRDM16	Body;Body
cg04509221	0.81966	0.82848	1	3155312	PRDM16;PRDM16	Body;Body
cg04855369	0.87006	0.86658	1	3155418	PRDM16;PRDM16	Body;Body
cg03082523	0.60076	0.60682	1	3155965	PRDM16;PRDM16	Body;Body
cg06379192	0.96339	0.96121	1	3157287	PRDM16;PRDM16	Body;Body
cg11392550	0.9126	0.9032	1	3157321	PRDM16;PRDM16	Body;Body
cg16262201	0.94073	0.94005	1	3157480	PRDM16;PRDM16	Body;Body
cg11672390	0.85956	0.86056	1	3157510	PRDM16;PRDM16	Body;Body
cg12074391	0.87947	0.87522	1	3157904	PRDM16;PRDM16	Body;Body
cg00663575	0.77869	0.78926	1	3158029	PRDM16;PRDM16	Body;Body
cg08160128	0.86318	0.85336	1	3158200	PRDM16;PRDM16	Body;Body
cg01709189	0.91624	0.92122	1	3158842	PRDM16;PRDM16	Body;Body
cg24645149	0.81914	0.82081	1	3159083	PRDM16;PRDM16	Body;Body
cg25706502	0.80793	0.80671	1	3159208	PRDM16;PRDM16	Body;Body
cg07832245	0.86602	0.86425	1	3159568	PRDM16;PRDM16	Body;Body
cg13175786	0.89022	0.88812	1	3159615	PRDM16;PRDM16	Body;Body
cg13867039	0.93961	0.94538	1	3159645	PRDM16;PRDM16	Body;Body
cg23085167	0.87679	0.88873	1	3160739	PRDM16;PRDM16	Body;Body
cg05791946	0.87832	0.87635	1	3160851	PRDM16;PRDM16	Body;Body
cg04876124	0.97019	0.96954	1	3160911	PRDM16;PRDM16	Body;Body
cg22730864	0.93477	0.92848	1	3161448	PRDM16;PRDM16	Body;Body
cg01909160	0.8665	0.87444	1	3162066	PRDM16;PRDM16	Body;Body
cg00849570	0.61429	0.62997	1	3162104	PRDM16;PRDM16	Body;Body
cg19704073	0.86239	0.87521	1	3162159	PRDM16;PRDM16	Body;Body
cg16710099	0.83019	0.84215	1	3162173	PRDM16;PRDM16	Body;Body
cg17104202	0.8713	0.88635	1	3162404	PRDM16;PRDM16	Body;Body
cg12800122	0.95663	0.96239	1	3162454	PRDM16;PRDM16	Body;Body
cg27229529	0.88418	0.88803	1	3162676	PRDM16;PRDM16	Body;Body
cg10952596	0.77322	0.75926	1	3162922	PRDM16;PRDM16	Body;Body
cg13427179	0.81467	0.81103	1	3163047	PRDM16;PRDM16	Body;Body
cg19825974	0.76158	0.77502	1	3163341	PRDM16;PRDM16	Body;Body
cg10201191	0.87839	0.88284	1	3163472	PRDM16;PRDM16	Body;Body
cg15115055	0.917	0.92238	1	3163545	PRDM16;PRDM16	Body;Body
cg16694785	0.75292	0.74509	1	3163710	PRDM16;PRDM16	Body;Body
cg24629455	0.81269	0.80221	1	3163970	PRDM16;PRDM16	Body;Body
cg22440573	0.49423	0.48271	1	3163985	PRDM16;PRDM16	Body;Body
cg24939838	0.09966	0.08375	1	3164390	PRDM16;PRDM16	Body;Body
cg18240463	0.19539	0.16265	1	3164415	PRDM16;PRDM16	Body;Body
cg09990962	0.14309	0.12683	1	3164431	PRDM16;PRDM16	Body;Body
cg21475097	0.23977	0.22828	1	3164642	PRDM16;PRDM16	Body;Body
cg04873098	0.6543	0.66469	1	3165191	PRDM16;PRDM16	Body;Body
cg24807850	0.70387	0.76421	1	3165391	PRDM16;PRDM16	Body;Body
cg20165545	0.60858	0.65647	1	3166599	PRDM16;PRDM16	Body;Body
cg19904265	0.49061	0.53966	1	3166712	PRDM16;PRDM16	Body;Body
cg00106196	0.74258	0.74542	1	3172684	PRDM16;PRDM16	Body;Body
cg10100424	0.70214	0.67894	1	3178384	PRDM16;PRDM16	Body;Body
cg08636115	0.66464	0.6745	1	3179762	PRDM16;PRDM16	Body;Body
cg06447122	0.7519	0.73874	1	3181532	PRDM16;PRDM16	Body;Body
cg24335751	0.83103	0.83602	1	3182620	PRDM16;PRDM16	Body;Body
cg11325950	0.8589	0.86332	1	3182736	PRDM16;PRDM16	Body;Body
cg19896590	0.95928	0.95692	1	3182933	PRDM16;PRDM16	Body;Body
cg06354193	0.86586	0.86514	1	3183072	PRDM16;PRDM16	Body;Body
cg18966232	0.97442	0.97635	1	3183165	PRDM16;PRDM16	Body;Body
cg00103908	0.91057	0.90894	1	3184106	PRDM16;PRDM16	Body;Body
cg17861161	0.74512	0.73307	1	3184434	PRDM16;PRDM16	Body;Body
cg11113363	0.90984	0.91165	1	3184547	PRDM16;PRDM16	Body;Body
cg08034916	0.85	0.86067	1	3184620	PRDM16;PRDM16	Body;Body
cg17220278	0.96632	0.96545	1	3184704	PRDM16;PRDM16	Body;Body
cg09891226	0.95693	0.95368	1	3185042	PRDM16;PRDM16	Body;Body
cg26513591	0.82432	0.81779	1	3187091	PRDM16;PRDM16	Body;Body
cg13434489	0.89589	0.9102	1	3189088	PRDM16;PRDM16	Body;Body
cg03449456	0.95736	0.96079	1	3191219	PRDM16;PRDM16	Body;Body
cg12141662	0.87229	0.87593	1	3191238	PRDM16;PRDM16	Body;Body
cg00329272	0.76251	0.76533	1	3191481	PRDM16;PRDM16	Body;Body
cg19263228	0.82838	0.82087	1	3191660	PRDM16;PRDM16	Body;Body
cg17601209	0.88193	0.87651	1	3191678	PRDM16;PRDM16	Body;Body
cg20988960	0.86661	0.86063	1	3191815	PRDM16;PRDM16	Body;Body
cg26520908	0.89084	0.89012	1	3191876	PRDM16;PRDM16	Body;Body
cg00894041	0.8949	0.88792	1	3191883	PRDM16;PRDM16	Body;Body
cg12660813	0.68648	0.67606	1	3192343	PRDM16;PRDM16	Body;Body
cg15357022	0.85042	0.83119	1	3192542	PRDM16;PRDM16	Body;Body
cg11337967	0.84709	0.83704	1	3193118	PRDM16;PRDM16	Body;Body
cg17940849	0.87536	0.88144	1	3193280	PRDM16;PRDM16	Body;Body
cg06081361	0.84722	0.85365	1	3193787	PRDM16;PRDM16	Body;Body
cg03396604	0.65691	0.8718	1	3193944	PRDM16;PRDM16	Body;Body
cg07045460	0.6825	0.68816	1	3194247	PRDM16;PRDM16	Body;Body
cg09032732	0.84204	0.83521	1	3195414	PRDM16;PRDM16	Body;Body
cg02067098	0.87	0.87667	1	3195570	PRDM16;PRDM16	Body;Body
cg13789673	0.73491	0.73917	1	3195765	PRDM16;PRDM16	Body;Body
cg24256745	0.76104	0.7573	1	3196029	PRDM16;PRDM16	Body;Body
cg00701856	0.78267	0.77669	1	3196042	PRDM16;PRDM16	Body;Body
cg26228024	0.83108	0.84389	1	3196862	PRDM16;PRDM16	Body;Body
cg04605504	0.85759	0.85506	1	3199411	PRDM16;PRDM16	Body;Body
cg07212761	0.97577	0.98112	1	3199650	PRDM16;PRDM16	Body;Body
cg12441214	0.5125	0.49731	1	3200470	PRDM16;PRDM16	Body;Body
cg23034362	0.30632	0.29111	1	3200586	PRDM16;PRDM16	Body;Body
cg15035278	0.14189	0.13564	1	3200671	PRDM16;PRDM16	Body;Body
cg01196079	0.6869	0.67348	1	3201858	PRDM16;PRDM16	Body;Body
cg17421241	0.74299	0.76689	1	3201953	PRDM16;PRDM16	Body;Body
cg05098425	0.8107	0.83312	1	3203766	PRDM16;PRDM16	Body;Body
cg02295527	0.73488	0.72634	1	3203769	PRDM16;PRDM16	Body;Body
cg07424785	0.92797	0.92226	1	3204078	PRDM16;PRDM16	Body;Body
cg22389615	0.81621	0.81262	1	3204273	PRDM16;PRDM16	Body;Body
cg03401034	0.85921	0.85281	1	3205543	PRDM16;PRDM16	Body;Body
cg10391102	0.74731	0.74498	1	3206316	PRDM16;PRDM16	Body;Body
cg02300576	0.84679	0.84126	1	3207371	PRDM16;PRDM16	Body;Body
cg21682432	0.92806	0.92778	1	3207419	PRDM16;PRDM16	Body;Body
cg11250802	0.94679	0.93994	1	3207502	PRDM16;PRDM16	Body;Body
cg15823330	0.88487	0.87744	1	3207539	PRDM16;PRDM16	Body;Body
cg25839663	0.79996	0.79635	1	3207588	PRDM16;PRDM16	Body;Body
cg21160149	0.87864	0.86417	1	3208865	PRDM16;PRDM16	Body;Body
cg16011907	0.94864	0.95235	1	3209104	PRDM16;PRDM16	Body;Body
cg00152878	0.89217	0.88916	1	3209519	PRDM16;PRDM16	Body;Body
cg06521247	0.81943	0.83689	1	3209787	PRDM16;PRDM16	Body;Body
cg14659814	0.86024	0.86095	1	3209910	PRDM16;PRDM16	Body;Body
cg10328768	0.90408	0.92362	1	3210325	PRDM16;PRDM16	Body;Body
cg11157172	0.88601	0.90911	1	3210417	PRDM16;PRDM16	Body;Body
cg24298696	0.87669	0.88669	1	3210424	PRDM16;PRDM16	Body;Body
cg08642716	0.84173	0.85088	1	3213431	PRDM16;PRDM16	Body;Body
cg04120680	0.73454	0.74331	1	3213486	PRDM16;PRDM16	Body;Body
cg19244263	0.8729	0.89086	1	3213668	PRDM16;PRDM16	Body;Body
cg04907885	0.94112	0.93891	1	3213790	PRDM16;PRDM16	Body;Body
cg03347306	0.64294	0.64358	1	3216677	PRDM16;PRDM16	Body;Body
cg05725148	0.6698	0.66945	1	3217094	PRDM16;PRDM16	Body;Body
cg22688535	0.82961	0.82593	1	3223973	PRDM16;PRDM16	Body;Body
cg20462242	0.95568	0.95393	1	3227744	PRDM16;PRDM16	Body;Body
cg06380199	0.69587	0.70792	1	3228966	PRDM16;PRDM16	Body;Body
cg16546658	0.79329	0.81239	1	3229075	PRDM16;PRDM16	Body;Body
cg09077530	0.86446	0.85318	1	3229195	PRDM16;PRDM16	Body;Body
cg27171194	0.33283	0.32715	1	3229579	PRDM16;PRDM16	Body;Body
cg10893986	0.08146	0.07614	1	3229739	PRDM16;PRDM16	Body;Body
cg09845604	0.19921	0.19259	1	3229921	PRDM16;PRDM16	Body;Body
cg15605124	0.73806	0.74606	1	3230250	PRDM16;PRDM16	Body;Body
cg16394551	0.28991	0.29079	1	3230357	PRDM16;PRDM16	Body;Body
cg15491247	0.37014	0.37784	1	3230424	PRDM16;PRDM16	Body;Body
cg17435683	0.70357	0.70539	1	3230609	PRDM16;PRDM16	Body;Body
cg24879939	0.70997	0.71836	1	3230647	PRDM16;PRDM16	Body;Body
cg01793374	0.94816	0.94468	1	3234007	PRDM16;PRDM16	Body;Body
cg04882365	0.82966	0.83996	1	3234186	PRDM16;PRDM16	Body;Body
cg06703375	0.893	0.895	1	3234198	PRDM16;PRDM16	Body;Body
cg15156029	0.90049	0.89925	1	3234644	PRDM16;PRDM16	Body;Body
cg13875033	0.39281	0.37684	1	3236688	PRDM16;PRDM16	Body;Body
cg05573412	0.74859	0.73261	1	3238152	PRDM16;PRDM16	Body;Body
cg07797660	0.57581	0.56786	1	3239139	PRDM16;PRDM16	Body;Body
cg12753787	0.31996	0.31165	1	3239712	PRDM16;PRDM16	Body;Body
cg18369939	0.19786	0.1861	1	3239916	PRDM16;PRDM16	Body;Body
cg11138362	0.47963	0.45085	1	3239992	PRDM16;PRDM16	Body;Body
cg01418153	0.36723	0.32994	1	3240129	PRDM16;PRDM16	Body;Body
cg03254465	0.31722	0.298	1	3240227	PRDM16;PRDM16	Body;Body
cg15065169	0.86576	0.85712	1	3241867	PRDM16;PRDM16	Body;Body
cg13689309	0.86146	0.86794	1	3243556	PRDM16;PRDM16	Body;Body
cg05375699	0.78019	0.77905	1	3245451	PRDM16;PRDM16	Body;Body
cg16059167	0.81624	0.81497	1	3246855	PRDM16;PRDM16	Body;Body
cg11946666	0.47267	0.4789	1	3247595	PRDM16;PRDM16	Body;Body
cg14712575	0.69082	0.67956	1	3248373	PRDM16;PRDM16	Body;Body
cg21784411	0.82	0.805	1	3251502	PRDM16;PRDM16	Body;Body
cg26425711	0.77979	0.77216	1	3251680	PRDM16;PRDM16	Body;Body
cg11709254	0.89367	0.89158	1	3258365	PRDM16;PRDM16	Body;Body
cg21848084	0.37456	0.35842	1	3264381	PRDM16;PRDM16	Body;Body
cg26004086	0.78894	0.78199	1	3265739	PRDM16;PRDM16	Body;Body
cg14216672	0.9697	0.96346	1	3265923	PRDM16;PRDM16	Body;Body
cg15519786	0.68919	0.67155	1	3266440	PRDM16;PRDM16	Body;Body
cg27187555	0.44883	0.41005	1	3269252	PRDM16;PRDM16	Body;Body
cg06060874	0.77409	0.73896	1	3269315	PRDM16;PRDM16	Body;Body
cg01101873	0.68723	0.62386	1	3269478	PRDM16;PRDM16	Body;Body
cg06211525	0.92002	0.91857	1	3272131	PRDM16;PRDM16	Body;Body
cg06970772	0.78616	0.78485	1	3272662	PRDM16;PRDM16	Body;Body
cg13209113	0.83447	0.87053	1	3272732	PRDM16;PRDM16	Body;Body
cg17493795	0.86519	0.85137	1	3273407	PRDM16;PRDM16	Body;Body
cg06258549	0.65603	0.68768	1	3274631	PRDM16;PRDM16	Body;Body
cg24003749	0.88043	0.88308	1	3275052	PRDM16;PRDM16	Body;Body
cg00068377	0.96958	0.97499	1	3275180	PRDM16;PRDM16	Body;Body
cg00353844	0.89056	0.88336	1	3275283	PRDM16;PRDM16	Body;Body
cg27588093	0.84813	0.83272	1	3276413	PRDM16;PRDM16	Body;Body
cg06911744	0.95596	0.96176	1	3276507	PRDM16;PRDM16	Body;Body
cg26000536	0.85112	0.84544	1	3276535	PRDM16;PRDM16	Body;Body
cg07479843	0.82779	0.81523	1	3276687	PRDM16;PRDM16	Body;Body
cg12593511	0.72963	0.75975	1	3276753	PRDM16;PRDM16	Body;Body
cg25849029	0.89221	0.90439	1	3276786	PRDM16;PRDM16	Body;Body
cg13087441	0.84903	0.8564	1	3277000	PRDM16;PRDM16	Body;Body
cg01602345	0.93106	0.931	1	3277525	PRDM16;PRDM16	Body;Body
cg21167817	0.98616	0.9887	1	3277557	PRDM16;PRDM16	Body;Body
cg01071314	0.96864	0.9726	1	3277623	PRDM16;PRDM16	Body;Body
cg16002887	0.84942	0.84519	1	3280682	PRDM16;PRDM16	Body;Body
cg21848088	0.8875	0.88855	1	3280988	PRDM16;PRDM16	Body;Body
cg23050300	0.20349	0.21205	1	3281321	PRDM16;PRDM16	Body;Body
cg03337482	0.51308	0.49722	1	3282449	PRDM16;PRDM16	Body;Body
cg03126058	0.88019	0.85871	1	3282757	PRDM16;PRDM16	Body;Body
cg16686396	0.74112	0.75751	1	3282870	PRDM16;PRDM16	Body;Body
ch.1.131529R	0.02549	0.01866	1	3283394	PRDM16;PRDM16	Body;Body
cg08831401	0.75521	0.76897	1	3283488	PRDM16;PRDM16	Body;Body
cg10557907	0.87693	0.87105	1	3286322	PRDM16;PRDM16	Body;Body
cg16176095	0.80863	0.81188	1	3289798	PRDM16;PRDM16	Body;Body
cg01713250	0.78961	0.79887	1	3289915	PRDM16;PRDM16	Body;Body
cg22862319	0.69514	0.69422	1	3289994	PRDM16;PRDM16	Body;Body
cg11332505	0.6865	0.67071	1	3294322	PRDM16;PRDM16	Body;Body
cg16904580	0.98482	0.97988	1	3294385	PRDM16;PRDM16	Body;Body
cg10438527	0.90012	0.89496	1	3295188	PRDM16;PRDM16	Body;Body
cg26537941	0.79602	0.81615	1	3297162	PRDM16;PRDM16	Body;Body
cg02484476	0.66297	0.68303	1	3301446	PRDM16;PRDM16	Body;Body
cg07550869	0.93318	0.94212	1	3302283	PRDM16;PRDM16	Body;Body
cg01079872	0.9005	0.89815	1	3302477	PRDM16;PRDM16	Body;Body
cg20962938	0.68271	0.69336	1	3302968	PRDM16;PRDM16	Body;Body
cg23821340	0.8962	0.89588	1	3303053	PRDM16;PRDM16	Body;Body
cg04882222	0.82277	0.82704	1	3303301	PRDM16;PRDM16	Body;Body
cg12034510	0.88219	0.88539	1	3303347	PRDM16;PRDM16	Body;Body
cg18024629	0.77697	0.75181	1	3303376	PRDM16;PRDM16	Body;Body
cg15641565	0.78997	0.78774	1	3303887	PRDM16;PRDM16	Body;Body
cg06824308	0.67644	0.69377	1	3303958	PRDM16;PRDM16	Body;Body
cg15385853	0.95058	0.95128	1	3304131	PRDM16;PRDM16	Body;Body
cg24878051	0.75272	0.73843	1	3305115	PRDM16;PRDM16	Body;Body
cg00251678	0.61228	0.61648	1	3305629	PRDM16;PRDM16	Body;Body
cg15059176	0.74939	0.74541	1	3306447	PRDM16;PRDM16	Body;Body
cg15386853	0.7693	0.77455	1	3306999	PRDM16;PRDM16	Body;Body
cg25783497	0.74972	0.7504	1	3307070	PRDM16;PRDM16	Body;Body
cg21961270	0.84036	0.84349	1	3307177	PRDM16;PRDM16	Body;Body
cg11397493	0.98211	0.98334	1	3307215	PRDM16;PRDM16	Body;Body
cg00087546	0.87228	0.86028	1	3308286	PRDM16;PRDM16	Body;Body
cg10956857	0.9239	0.92319	1	3308549	PRDM16;PRDM16	Body;Body
cg10573643	0.85613	0.86508	1	3308568	PRDM16;PRDM16	Body;Body
cg20671649	0.28437	0.29306	1	3309864	PRDM16;PRDM16	Body;Body
cg26846424	0.08389	0.08443	1	3310103	PRDM16;PRDM16	Body;Body
cg02390319	0.03166	0.03613	1	3310268	PRDM16;PRDM16	Body;Body
cg22388607	0.26947	0.28245	1	3310413	PRDM16;PRDM16	Body;Body
cg01783650	0.68391	0.66249	1	3310911	PRDM16;PRDM16	Body;Body
cg10519004	0.87279	0.88592	1	3314443	PRDM16;PRDM16	Body;Body
cg07112867	0.91909	0.91779	1	3315163	PRDM16;PRDM16	Body;Body
cg00401797	0.94704	0.95935	1	3315193	PRDM16;PRDM16	Body;Body
cg16120249	0.79934	0.80426	1	3315281	PRDM16;PRDM16	Body;Body
cg17286074	0.83947	0.84432	1	3315497	PRDM16;PRDM16	Body;Body
cg23999080	0.66218	0.65461	1	3319264	PRDM16;PRDM16	Body;Body
cg19317333	0.93859	0.93476	1	3319433	PRDM16;PRDM16	Body;Body
cg12635919	0.70872	0.66833	1	3319488	PRDM16;PRDM16	Body;Body
cg23738647	0.93487	0.9285	1	3319509	PRDM16;PRDM16	Body;Body
cg25362585	0.94506	0.95738	1	3320431	PRDM16;PRDM16	Body;Body
cg05968369	0.90278	0.90832	1	3320446	PRDM16;PRDM16	Body;Body
cg17438636	0.87699	0.87057	1	3320665	PRDM16;PRDM16	Body;Body
cg01065697	0.85293	0.83531	1	3320738	PRDM16;PRDM16	Body;Body
cg24663541	0.92848	0.93876	1	3320854	PRDM16;PRDM16	Body;Body
cg25052274	0.75742	0.78458	1	3321139	PRDM16;PRDM16	Body;Body
cg05520109	0.86257	0.85887	1	3321351	PRDM16;PRDM16	Body;Body
cg00761129	0.90262	0.88916	1	3321869	PRDM16;PRDM16	Body;Body
cg10504805	0.75617	0.76162	1	3322222	PRDM16;PRDM16	Body;Body
cg26017484	0.81484	0.80889	1	3322309	PRDM16;PRDM16	Body;Body
cg15644970	0.88748	0.88295	1	3322363	PRDM16;PRDM16	Body;Body
cg13242468	0.94671	0.94882	1	3323806	PRDM16;PRDM16	Body;Body
cg26300135	0.85563	0.86441	1	3324243	PRDM16;PRDM16	Body;Body
cg00790672	0.7413	0.73335	1	3324671	PRDM16;PRDM16	Body;Body
cg04974499	0.73921	0.72432	1	3326008	PRDM16;PRDM16	Body;Body
cg14522815	0.69532	0.70065	1	3327178	PRDM16;PRDM16	Body;Body
cg00624908	0.86336	0.85636	1	3327395	PRDM16;PRDM16	Body;Body
cg04423188	0.89189	0.89104	1	3328023	PRDM16;PRDM16	Body;Body
cg24395386	0.9207	0.92656	1	3328593	PRDM16;PRDM16	Body;Body
cg25480121	0.80117	0.81042	1	3328879	PRDM16;PRDM16	Body;Body
cg08947445	0.87066	0.8867	1	3328996	PRDM16;PRDM16	Body;Body
cg12268236	0.95382	0.95705	1	3329292	PRDM16;PRDM16	Body;Body
cg02831383	0.86936	0.86025	1	3329820	PRDM16;PRDM16	Body;Body
cg00706913	0.68953	0.68049	1	3330139	PRDM16;PRDM16	Body;Body
cg13993877	0.90369	0.90438	1	3330724	PRDM16;PRDM16	Body;Body
cg26014413	0.9837	0.98602	1	3331080	PRDM16;PRDM16	Body;Body
cg02072896	0.92919	0.92917	1	3331137	PRDM16;PRDM16	Body;Body
cg04346637	0.87271	0.86934	1	3331154	PRDM16;PRDM16	Body;Body
cg17137218	0.76193	0.75213	1	3331278	PRDM16;PRDM16	Body;Body
cg02999781	0.82716	0.82164	1	3331987	PRDM16;PRDM16	Body;Body
cg10588310	0.8948	0.88931	1	3332000	PRDM16;PRDM16	Body;Body
cg14841011	0.70294	0.73371	1	3332125	PRDM16;PRDM16	Body;Body
cg08007925	0.88934	0.89052	1	3332160	PRDM16;PRDM16	Body;Body
cg14171460	0.96934	0.97114	1	3332188	PRDM16;PRDM16	Body;Body
cg18396811	0.87888	0.87704	1	3332264	PRDM16;PRDM16	Body;Body
cg17412901	0.91704	0.91722	1	3332705	PRDM16;PRDM16	Body;Body
cg09788762	0.89594	0.88719	1	3334101	PRDM16;PRDM16	Body;Body
cg22076614	0.86387	0.87277	1	3335858	PRDM16;PRDM16	Body;Body
cg01932308	0.8631	0.85741	1	3337800	PRDM16;PRDM16	Body;Body
cg10248231	0.4317	0.38029	1	3339870	PRDM16;PRDM16	Body;Body
cg01913436	0.36456	0.32382	1	3340086	PRDM16;PRDM16	Body;Body
cg01261194	0.42278	0.39284	1	3340124	PRDM16;PRDM16	Body;Body
cg03748986	0.35968	0.3341	1	3340187	PRDM16;PRDM16	Body;Body
cg17404787	0.84379	0.83348	1	3340625	PRDM16;PRDM16	Body;Body
cg13299984	0.78104	0.77875	1	3341944	PRDM16;PRDM16	Body;Body
cg00462240	0.8496	0.84965	1	3342013	PRDM16;PRDM16	Body;Body
cg20387569	0.84408	0.85812	1	3342307	PRDM16;PRDM16	Body;Body
cg07109490	0.93082	0.93232	1	3342578	PRDM16;PRDM16	Body;Body
cg15903666	0.94672	0.95024	1	3342691	PRDM16;PRDM16	Body;Body
cg10685531	0.90626	0.90722	1	3342726	PRDM16;PRDM16	Body;Body
cg12578250	0.8281	0.83424	1	3343557	PRDM16;PRDM16	Body;Body
cg13800721	0.75482	0.77229	1	3343612	PRDM16;PRDM16	Body;Body
cg24680497	0.94931	0.94826	1	3343694	PRDM16;PRDM16	Body;Body
cg03352346	0.78364	0.77953	1	3344295	PRDM16;PRDM16	Body;Body
cg13858944	0.8579	0.86	1	3344880	PRDM16;PRDM16	Body;Body
cg02061757	0.72883	0.72321	1	3347146	PRDM16;PRDM16	Body;Body
cg00168240	0.82558	0.82321	1	3347457	PRDM16;PRDM16	Body;Body
cg20798164	0.96571	0.96528	1	3347577	PRDM16;PRDM16	Body;Body
cg11210422	0.83857	0.81904	1	3347992	PRDM16;PRDM16	Body;Body
cg04483711	0.87878	0.87112	1	3347994	PRDM16;PRDM16	Body;Body
cg11251399	0.85234	0.85553	1	3348571	PRDM16;PRDM16	Body;Body
cg11236641	0.88928	0.89601	1	3348815	PRDM16;PRDM16	Body;Body
cg00804097	0.84451	0.84	1	3349982	PRDM16;PRDM16	Body;Body
cg04285727	0.84478	0.84474	1	3350440	PRDM16;PRDM16	3'UTR;3'UTR
cg13692649	0.8029	0.78984	1	3350558	PRDM16;PRDM16	3'UTR;3'UTR
cg22608265	0.62579	0.65561	1	3351106	PRDM16;PRDM16	3'UTR;3'UTR
cg09867208	0.79402	0.80881	1	3351390	PRDM16;PRDM16	3'UTR;3'UTR
cg06313241	0.97381	0.97454	1	3351504	PRDM16;PRDM16	3'UTR;3'UTR
cg01773689	0.8881	0.89079	1	3351615	PRDM16;PRDM16	3'UTR;3'UTR
cg08865559	0.87179	0.85612	1	3352257	PRDM16;PRDM16	3'UTR;3'UTR
cg01062116	0.88821	0.89611	1	3352435	PRDM16;PRDM16	3'UTR;3'UTR
cg23022057	0.86	0.84465	1	3352544	PRDM16;PRDM16	3'UTR;3'UTR
cg02333588	0.95836	0.96903	1	3352830	PRDM16;PRDM16	3'UTR;3'UTR
cg11848748	0.97582	0.97655	1	3352884	PRDM16;PRDM16	3'UTR;3'UTR
cg00063748	0.64423	0.65813	1	3352986	PRDM16;PRDM16	3'UTR;3'UTR
cg02587392	0.87112	0.86708	1	3354412	PRDM16;PRDM16	3'UTR;3'UTR
cg13479148	0.96729	0.96909	1	3354433	PRDM16;PRDM16	3'UTR;3'UTR
cg12694058	0.90152	0.89613	1	3354467	PRDM16;PRDM16	3'UTR;3'UTR
cg10709432	0.88624	0.88739	1	3361130		
cg18936550	0.86509	0.8635	1	3368447		
cg02061553	0.72287	0.72871	1	3370110	ARHGEF16	TSS1500
cg05462426	0.09354	0.0825	1	3370836	ARHGEF16	TSS1500
cg04350922	0.09467	0.09338	1	3370937	ARHGEF16	TSS1500
cg16271002	0.01797	0.02149	1	3371104	ARHGEF16	TSS200
cg05563388	0.07983	0.0815	1	3371107	ARHGEF16	TSS200
cg16723738	0.06368	0.07069	1	3371586	ARHGEF16	5'UTR
cg27526892	0.87447	0.86539	1	3372482	ARHGEF16	5'UTR
cg01930478	0.78864	0.78508	1	3373794	ARHGEF16	5'UTR
cg21197219	0.14236	0.14866	1	3374906	ARHGEF16	5'UTR
cg11143876	0.71018	0.6997	1	3376815	ARHGEF16	5'UTR
cg08107987	0.92052	0.91608	1	3377869	ARHGEF16	5'UTR
cg10629420	0.93747	0.94413	1	3377918	ARHGEF16	5'UTR
cg06980565	0.80139	0.78487	1	3378226	ARHGEF16	5'UTR
cg17841541	0.80186	0.8099	1	3378378	ARHGEF16	5'UTR
cg15900998	0.73272	0.71819	1	3379492	ARHGEF16	5'UTR
cg04934402	0.83121	0.83267	1	3379775	ARHGEF16	Body
cg02737335	0.83603	0.8256	1	3379884	ARHGEF16	Body
cg13848291	0.93757	0.9423	1	3380111	ARHGEF16	Body
cg03916277	0.88283	0.88968	1	3380250	ARHGEF16	Body
cg24919884	0.82154	0.81302	1	3380288	ARHGEF16	Body
cg19366986	0.83726	0.83932	1	3381321	ARHGEF16	Body
cg11587191	0.73946	0.72134	1	3382237	ARHGEF16	Body
cg15900221	0.7608	0.73786	1	3382434	ARHGEF16	Body
cg15015996	0.56911	0.59262	1	3382565	ARHGEF16	Body
cg13580226	0.84457	0.85787	1	3383460	ARHGEF16	Body
cg14039138	0.78998	0.79824	1	3383526	ARHGEF16	Body
cg22032563	0.74891	0.74231	1	3383871	ARHGEF16	Body
cg16097329	0.75213	0.75145	1	3384827	ARHGEF16	Body
cg24371534	0.92171	0.91728	1	3384929	ARHGEF16	Body
cg20933326	0.72362	0.70706	1	3385005	ARHGEF16	Body
cg21869174	0.93878	0.93324	1	3385687	ARHGEF16	Body
cg16734017	0.97311	0.97432	1	3385914	ARHGEF16	Body
cg15902830	0.83387	0.82882	1	3387913	ARHGEF16	Body
cg08711320	0.84824	0.85398	1	3387932	ARHGEF16	Body
cg09853936	0.60617	0.59853	1	3388196	ARHGEF16	Body
cg24039149	0.73648	0.72574	1	3389106	ARHGEF16	Body
cg02328660	0.97562	0.97315	1	3389744	ARHGEF16	Body
cg04488647	0.783	0.80097	1	3389969	ARHGEF16	Body
cg26122063	0.8751	0.87762	1	3391301	ARHGEF16	Body
cg00121374	0.82867	0.82271	1	3392638	ARHGEF16	Body
cg05927460	0.86514	0.86317	1	3393024	ARHGEF16	Body
cg01269514	0.13857	0.13354	1	3394013	ARHGEF16	Body
cg26365786	0.6605	0.64335	1	3394097	ARHGEF16	Body
cg17741539	0.73983	0.73937	1	3394478	ARHGEF16	Body
cg16104263	0.93517	0.93321	1	3394709	ARHGEF16	Body
cg02731917	0.78193	0.7866	1	3394760	ARHGEF16	Body
cg11820021	0.66801	0.65923	1	3394871	ARHGEF16	Body
cg09180894	0.74182	0.75258	1	3395053	ARHGEF16	Body
cg12097441	0.8533	0.84831	1	3395258	ARHGEF16	Body
cg18885125	0.57173	0.58503	1	3396343	ARHGEF16	Body
cg26940122	0.89741	0.95336	1	3397061	ARHGEF16	Body
cg00571809	0.87947	0.87208	1	3397113	ARHGEF16	Body
cg24036039	0.73587	0.75916	1	3397125	ARHGEF16	Body
cg10020040	0.45409	0.44802	1	3397621	ARHGEF16	3'UTR
cg22007638	0.659	0.63067	1	3398886		
cg08912801	0.20744	0.22138	1	3399260		
cg02303801	0.30886	0.33298	1	3399318		
cg06346362	0.82798	0.80659	1	3400412		
cg18289049	0.39791	0.41756	1	3400697		
cg03114471	0.55919	0.55303	1	3400780		
cg06180630	0.89768	0.90073	1	3401607		
cg13901857	0.88663	0.8848	1	3401697		
cg12611135	0.91872	0.92075	1	3401748		
cg06438312	0.88042	0.88299	1	3407078	MEGF6	3'UTR
cg23090396	0.08523	0.0784	1	3407936	MEGF6	Body
cg00958381	0.02637	0.03483	1	3408036	MEGF6	Body
cg01792592	0.75074	0.76417	1	3412973	MEGF6	Body
cg03328107	0.75008	0.76729	1	3413994	MEGF6	Body
cg26786407	0.71828	0.72499	1	3415673	MEGF6	Body
cg16043635	0.72617	0.74759	1	3416414	MEGF6	Body
cg11391665	0.86416	0.88842	1	3417081	MEGF6	Body
cg12061019	0.97391	0.97614	1	3417208	MEGF6	Body
cg14518847	0.81293	0.8244	1	3417275	MEGF6	Body
cg13989010	0.81577	0.8081	1	3418656	MEGF6	Body
cg19816367	0.8307	0.83363	1	3419426	MEGF6	Body
cg18024358	0.90606	0.90584	1	3420815	MEGF6	Body
cg21156590	0.93026	0.92946	1	3420848	MEGF6	Body
cg15483381	0.82989	0.84972	1	3421427	MEGF6	Body
cg10331884	0.83069	0.82864	1	3421598	MEGF6	Body
cg03448635	0.79741	0.81508	1	3424354	MEGF6	Body
cg04439600	0.8353	0.83194	1	3424477	MEGF6	Body
cg01215682	0.8855	0.88483	1	3424530	MEGF6	Body
cg21108519	0.74491	0.73129	1	3425603	MEGF6	Body
cg02631196	0.84097	0.83436	1	3425761	MEGF6	Body
cg03313659	0.91442	0.91895	1	3425777	MEGF6	Body
cg03457400	0.74204	0.74777	1	3426236	MEGF6	Body
cg08036524	0.95509	0.95965	1	3426422	MEGF6	Body
cg21212196	0.89	0.87467	1	3426521	MEGF6	Body
cg01941754	0.95798	0.95559	1	3426532	MEGF6	Body
cg05808004	0.8807	0.87436	1	3427407	MEGF6	Body
cg06353486	0.86629	0.87041	1	3427479	MEGF6	Body
cg04391135	0.73169	0.70241	1	3427598	MEGF6	Body
cg21870645	0.9258	0.92635	1	3431414	MEGF6	Body
cg01519195	0.80973	0.79399	1	3432342	MEGF6	Body
cg05641278	0.73593	0.72047	1	3435887	MEGF6	Body
cg23686029	0.80086	0.80108	1	3435989	MEGF6	Body
cg24050519	0.96698	0.96471	1	3436037	MEGF6	Body
cg09230667	0.77536	0.7797	1	3436115	MEGF6	Body
cg20974822	0.78812	0.80972	1	3436219	MEGF6	Body
cg06791328	0.77237	0.77653	1	3437025	MEGF6	Body
cg25624359	0.74388	0.714	1	3437724	MEGF6	Body
cg26788812	0.79817	0.81718	1	3438863	MEGF6	Body
cg00994251	0.72184	0.71854	1	3439691	MEGF6	Body
cg01973174	0.83264	0.81844	1	3441168	MEGF6	Body
cg24544656	0.82239	0.82488	1	3445026	MEGF6	Body
cg21001273	0.85632	0.85705	1	3445720	MEGF6	Body
cg00167913	0.78972	0.7126	1	3446295	MEGF6	Body
cg17163527	0.283	0.27653	1	3447348	MEGF6	Body
cg03547631	0.01186	0.01617	1	3447557	MEGF6	Body
cg02784350	0.06991	0.07041	1	3447721	MEGF6	Body
cg13993673	0.0102	0.01405	1	3447740	MEGF6	Body
cg11800675	0.04682	0.04231	1	3448148	MEGF6	Body
cg20451455	0.80273	0.8041	1	3449825	MEGF6	Body
cg20481720	0.69061	0.69558	1	3450227	MEGF6	Body
cg12468315	0.93412	0.92925	1	3452713	MEGF6	Body
cg01412518	0.68158	0.65648	1	3456118	MEGF6	Body
cg17928651	0.91332	0.91392	1	3457807	MEGF6	Body
cg02073224	0.7221	0.71809	1	3458304	MEGF6	Body
cg22400959	0.66264	0.62726	1	3458577	MEGF6	Body
cg06511312	0.98227	0.98179	1	3459949	MEGF6	Body
cg27450668	0.94841	0.95348	1	3460070	MEGF6	Body
cg22791030	0.79003	0.79423	1	3460268	MEGF6	Body
cg02233459	0.80717	0.81048	1	3460467	MEGF6	Body
cg12302527	0.89019	0.89454	1	3461381	MEGF6	Body
cg13944871	0.72859	0.7237	1	3461718	MEGF6	Body
cg20263392	0.75921	0.74642	1	3462550	MEGF6	Body
cg16295880	0.66739	0.6771	1	3464048	MEGF6	Body
cg21811896	0.92048	0.91988	1	3465381	MEGF6	Body
cg26821543	0.90247	0.8939	1	3466683	MEGF6	Body
cg05347635	0.72729	0.73203	1	3466879	MEGF6	Body
cg02959364	0.869	0.86154	1	3467219	MEGF6	Body
cg02659581	0.80324	0.80678	1	3467842	MEGF6	Body
cg18288161	0.87647	0.8711	1	3469677	MEGF6	Body
cg08425229	0.76817	0.75015	1	3470175	MEGF6	Body
cg27637706	0.66762	0.67818	1	3472204	MEGF6	Body
cg00562088	0.83517	0.83757	1	3473186	MEGF6	Body
cg27578730	0.83143	0.85668	1	3473364	MEGF6	Body
cg02955098	0.75796	0.74786	1	3473665	MEGF6	Body
cg26607673	0.88638	0.88623	1	3473923	MEGF6	Body
cg05334053	0.96472	0.96468	1	3474202	MEGF6	Body
cg12612393	0.7697	0.77776	1	3474376	MEGF6	Body
cg02265922	0.77344	0.77165	1	3477168	MEGF6	Body
cg06883956	0.8151	0.82131	1	3477292	MEGF6;MIR551A	Body;Body
cg15903571	0.6975	0.68888	1	3477302	MEGF6;MIR551A	Body;Body
cg07720540	0.8748	0.87435	1	3477442	MEGF6;MIR551A	Body;TSS200
cg07830126	0.89774	0.90668	1	3477690	MEGF6;MIR551A	Body;TSS1500
cg24536161	0.92724	0.93137	1	3477695	MEGF6;MIR551A	Body;TSS1500
cg01432902	0.84371	0.84172	1	3478216	MEGF6;MIR551A	Body;TSS1500
cg12427039	0.85461	0.85142	1	3478767	MEGF6;MIR551A	Body;TSS1500
cg14421582	0.66709	0.66313	1	3481668	MEGF6	Body
cg22335847	0.77037	0.78197	1	3482838	MEGF6	Body
cg11224946	0.63116	0.63529	1	3487867	MEGF6	Body
cg17298788	0.81781	0.91804	1	3491634	MEGF6	Body
cg20000908	0.77257	0.77347	1	3494234	MEGF6	Body
cg12615205	0.85942	0.87003	1	3495611	MEGF6	Body
cg14263070	0.75711	0.72437	1	3495717	MEGF6	Body
cg22226131	0.83317	0.83496	1	3496027	MEGF6	Body
cg00927134	0.87941	0.87535	1	3496101	MEGF6	Body
cg10840460	0.85988	0.85403	1	3496139	MEGF6	Body
cg02655351	0.35907	0.35124	1	3498101	MEGF6	Body
cg03117540	0.92487	0.92847	1	3498927	MEGF6	Body
cg26406401	0.90374	0.90623	1	3499759	MEGF6	Body
cg14521408	0.87151	0.86664	1	3500451	MEGF6	Body
cg25279739	0.89284	0.89167	1	3500469	MEGF6	Body
cg13572069	0.86589	0.85899	1	3501397	MEGF6	Body
cg04572969	0.84057	0.83874	1	3503480	MEGF6	Body
cg12715285	0.97043	0.97381	1	3504125	MEGF6	Body
cg08115476	0.87004	0.84841	1	3504338	MEGF6	Body
cg26524905	0.87759	0.87228	1	3506323	MEGF6	Body
cg23108037	0.74102	0.71358	1	3507069	MEGF6	Body
cg20277126	0.76699	0.72682	1	3507151	MEGF6	Body
cg17183752	0.7949	0.79659	1	3508884	MEGF6	Body
cg04611670	0.66843	0.67478	1	3509766	MEGF6	Body
cg27306802	0.35427	0.35197	1	3510561	MEGF6	Body
cg20826162	0.93501	0.94453	1	3511710	MEGF6	Body
cg20707157	0.75743	0.75376	1	3511964	MEGF6	Body
cg25361694	0.82434	0.81294	1	3512048	MEGF6	Body
cg17153775	0.84496	0.83594	1	3512117	MEGF6	Body
cg03957235	0.78288	0.78245	1	3512243	MEGF6	Body
cg18394881	0.83854	0.84237	1	3512777	MEGF6	Body
cg06775523	0.34991	0.35195	1	3514921	MEGF6	Body
cg09187007	0.28186	0.27859	1	3514990	MEGF6	Body
cg24953596	0.49793	0.48482	1	3515194	MEGF6	Body
cg07045221	0.97438	0.96293	1	3519046	MEGF6	Body
cg15895398	0.7238	0.67236	1	3519642	MEGF6	Body
cg16515815	0.84277	0.83156	1	3522768	MEGF6	Body
cg20769487	0.81783	0.82944	1	3523600	MEGF6	Body
cg04549679	0.90381	0.91365	1	3524425	MEGF6	Body
cg20628733	0.85667	0.8624	1	3524459	MEGF6	Body
cg19498239	0.8011	0.80806	1	3525092	MEGF6	Body
cg01769341	0.48886	0.466	1	3526110	MEGF6	Body
cg01488300	0.21831	0.21882	1	3527126	MEGF6	Body
cg10013316	0.07202	0.07437	1	3527627	MEGF6	Body
cg15154191	0.00783	0.00426	1	3527782	MEGF6	1stExon
cg16033941	0.03822	0.03544	1	3527997	MEGF6;MEGF6	1stExon;5'UTR
cg22783358	0.07247	0.0692	1	3528060	MEGF6	TSS200
cg21830313	0.02481	0.02109	1	3528077	MEGF6	TSS200
cg08719577	0.07592	0.0721	1	3528355	MEGF6	TSS1500
cg23667551	0.11487	0.11741	1	3528449	MEGF6	TSS1500
cg18786125	0.06981	0.06996	1	3528467	MEGF6	TSS1500
cg00418943	0.13442	0.14555	1	3528682	MEGF6	TSS1500
cg00073244	0.79676	0.79228	1	3529108	MEGF6	TSS1500
cg09140232	0.75182	0.7529	1	3530322		
cg00760067	0.82699	0.81709	1	3532130		
cg11708899	0.89697	0.93657	1	3532983		
cg22494767	0.88993	0.89033	1	3533028		
cg06762750	0.93947	0.96307	1	3534422		
cg02342257	0.04722	0.04904	1	3535872		
cg24307703	0.75009	0.77118	1	3538168		
cg20522675	0.58523	0.52262	1	3540077	TPRG1L	TSS1500
cg13059495	0.54511	0.5463	1	3540478	TPRG1L	TSS1500
cg04100463	0.09671	0.08845	1	3540901	TPRG1L	TSS1500
cg11137517	0.08236	0.073	1	3540949	TPRG1L	TSS1500
cg07453618	0.00446	0.00659	1	3541082	TPRG1L	TSS1500
cg18023909	0.02753	0.02803	1	3541086	TPRG1L	TSS1500
cg15639721	0.06202	0.06912	1	3541187	TPRG1L	TSS1500
cg00778905	0.00289	0.00153	1	3541386	TPRG1L	TSS200
cg06188019	0.02262	0.02039	1	3541438	TPRG1L	TSS200
cg25216613	0.05548	0.04377	1	3541447	TPRG1L	TSS200
cg10074513	0.02124	0.01799	1	3541656	TPRG1L	1stExon
cg19359929	0.00859	0.00569	1	3541763	TPRG1L	1stExon
cg22697657	0.12308	0.11494	1	3542188	TPRG1L	Body
cg18590565	0.86066	0.85459	1	3542729	TPRG1L	Body
cg20433829	0.89278	0.89486	1	3544245	TPRG1L	Body
cg23659029	0.90403	0.90414	1	3545707	TPRG1L	3'UTR
cg26354191	0.68082	0.70124	1	3547523	WDR8	3'UTR
cg25616043	0.843	0.84531	1	3547534	WDR8	3'UTR
cg17512922	0.84884	0.85674	1	3548777	WDR8	Body
cg19305545	0.91297	0.90301	1	3548894	WDR8	Body
cg04279832	0.9773	0.97941	1	3548991	WDR8	Body
cg02850795	0.9128	0.90361	1	3549532	WDR8	Body
cg02631153	0.8669	0.89148	1	3549646	WDR8	Body
cg12857678	0.84597	0.87913	1	3549732	WDR8	Body
cg24667304	0.84811	0.84392	1	3550008	WDR8	Body
cg00305874	0.92973	0.92874	1	3550111	WDR8	Body
cg08945920	0.82619	0.83532	1	3550149	WDR8	Body
cg03853328	0.81531	0.85523	1	3550260	WDR8	Body
cg22437723	0.84539	0.85341	1	3551675	WDR8	Body
cg02997163	0.90377	0.90035	1	3551814	WDR8	Body
cg06177107	0.85063	0.84326	1	3551901	WDR8	Body
cg00777341	0.7934	0.80721	1	3551978	WDR8	Body
cg02415297	0.90161	0.9009	1	3553416	WDR8	Body
cg18390621	0.97286	0.97114	1	3553628	WDR8	Body
cg24306648	0.95938	0.96362	1	3554769	WDR8	Body
cg16262898	0.88804	0.90538	1	3554782	WDR8	Body
cg15397472	0.86188	0.87291	1	3555007	WDR8	Body
cg26574621	0.97264	0.97472	1	3555038	WDR8	Body
cg19633236	0.88809	0.89143	1	3555350	WDR8	Body
cg16563938	0.96309	0.96575	1	3555442	WDR8	Body
cg02192677	0.83661	0.84209	1	3555737	WDR8	Body
cg02619495	0.81466	0.82776	1	3556043	WDR8	Body
cg19711013	0.83547	0.83823	1	3556304	WDR8	Body
cg27629735	0.90927	0.90624	1	3556483	WDR8	Body
cg13479756	0.83006	0.83845	1	3556705	WDR8	Body
cg09429529	0.61254	0.61011	1	3556964	WDR8	Body
cg19256575	0.76516	0.76946	1	3557015	WDR8	Body
cg06969979	0.80427	0.81561	1	3557200	WDR8	Body
cg01830883	0.86522	0.85884	1	3557942	WDR8	Body
cg06650698	0.94022	0.94471	1	3558138	WDR8	Body
cg07349054	0.91307	0.90944	1	3558237	WDR8	Body
cg02764188	0.92823	0.9132	1	3559559	WDR8	Body
cg17103467	0.89464	0.90093	1	3559568	WDR8	Body
cg21386795	0.89188	0.89445	1	3559630	WDR8	Body
cg02276822	0.94303	0.93784	1	3559697	WDR8	Body
cg23802150	0.89528	0.88746	1	3559889	WDR8	Body
cg13460118	0.91009	0.90576	1	3559966	WDR8	Body
cg15925527	0.95287	0.96347	1	3560107	WDR8	Body
cg04361279	0.95033	0.96152	1	3560965	WDR8	Body
cg26422465	0.3553	0.38299	1	3561008	WDR8	Body
cg26372893	0.8531	0.84289	1	3561076	WDR8	Body
cg11742922	0.86774	0.87848	1	3561824	WDR8	Body
cg18764372	0.98412	0.9843	1	3561934	WDR8	Body
cg14200305	0.91767	0.91758	1	3562122	WDR8	Body
cg20003295	0.8866	0.90711	1	3562370	WDR8	Body
cg24643429	0.89477	0.89125	1	3562429	WDR8	Body
cg19270286	0.87966	0.88473	1	3562445	WDR8	Body
cg09232289	0.93104	0.92253	1	3562654	WDR8	Body
cg16395997	0.72441	0.65042	1	3562798	WDR8	Body
cg18794426	0.92319	0.91932	1	3563325	WDR8	Body
cg11734988	0.88062	0.89869	1	3563415	WDR8	Body
cg21821103	0.83553	0.8223	1	3563485	WDR8	Body
cg00826902	0.83057	0.78544	1	3563954	WDR8	Body
cg11832534	0.88017	0.84402	1	3563998	WDR8	Body
cg05399785	0.82537	0.78014	1	3564031	WDR8	Body
cg06262497	0.93334	0.93665	1	3564676	WDR8	Body
cg09798435	0.14788	0.1465	1	3566304	WDR8	Body
cg15120141	0.01277	0.01481	1	3566485	WDR8	Body
cg13501117	0.09859	0.09814	1	3566577	WDR8;WDR8	1stExon;5'UTR
cg01530317	0.02756	0.02398	1	3566579	WDR8;WDR8	1stExon;5'UTR
cg00780805	0.04261	0.04332	1	3566701	WDR8	TSS200
cg01101400	0.01073	0.00949	1	3566704	WDR8	TSS200
cg06782351	0.0443	0.05039	1	3566715	WDR8	TSS200
cg18279839	0.04787	0.05502	1	3566744	WDR8	TSS200
cg06839380	0.00228	0.00162	1	3566763	WDR8	TSS200
cg07174627	0.05154	0.04998	1	3566769	WDR8	TSS200
cg17801268	0.0196	0.02087	1	3566797	WDR8	TSS200
cg04344205	0.06897	0.06563	1	3566818	WDR8	TSS200
cg22822803	0.32216	0.33317	1	3566950	WDR8	TSS1500
cg11256802	0.24549	0.24883	1	3566963	WDR8	TSS1500
cg04865841	0.11309	0.11519	1	3566992	WDR8	TSS1500
cg21012455	0.54753	0.54373	1	3567109	WDR8	TSS1500
cg18021902	0.17856	0.22555	1	3567119	WDR8	TSS1500
cg22614891	0.20066	0.20981	1	3567163	WDR8	TSS1500
cg19135761	0.13003	0.11963	1	3567214	WDR8	TSS1500
cg04021697	0.04003	0.02879	1	3567303	WDR8	TSS1500
cg21000072	0.12141	0.10299	1	3567408	WDR8	TSS1500
cg16823083	0.13134	0.13162	1	3567412	WDR8	TSS1500
cg26128092	0.14496	0.12774	1	3567550	WDR8	TSS1500
cg07382920	0.09803	0.09679	1	3567646	TP73;WDR8	TSS1500;TSS1500
cg10038618	0.24443	0.24372	1	3567719	TP73;WDR8	TSS1500;TSS1500
cg24678611	0.2127	0.20057	1	3567732	TP73;WDR8	TSS1500;TSS1500
cg25731359	0.14122	0.14294	1	3567738	TP73;WDR8	TSS1500;TSS1500
cg12475507	0.27978	0.26946	1	3567852	TP73;WDR8	TSS1500;TSS1500
cg01434649	0.25421	0.26282	1	3567870	TP73;WDR8	TSS1500;TSS1500
cg20611911	0.09637	0.09666	1	3567930	TP73;WDR8	TSS1500;TSS1500
cg24073122	0.12578	0.13086	1	3567986	TP73;WDR8	TSS1500;TSS1500
cg04391111	0.10804	0.11198	1	3568004	TP73;WDR8	TSS1500;TSS1500
cg14781922	0.11694	0.10815	1	3568124	TP73;WDR8	TSS1500;TSS1500
cg10143426	0.10781	0.10224	1	3568154	TP73;WDR8	TSS1500;TSS1500
cg20677901	0.08854	0.08582	1	3568210	TP73	TSS1500
cg00565688	0.1064	0.10482	1	3568212	TP73	TSS1500
cg00295572	0.05801	0.04882	1	3568236	TP73	TSS1500
cg01915516	0.08327	0.05669	1	3568243	TP73	TSS1500
cg17496659	0.13078	0.11185	1	3568245	TP73	TSS1500
cg25885108	0.0583	0.05255	1	3568669	TP73	TSS1500
cg11729413	0.04153	0.04261	1	3568692	TP73	TSS1500
cg24336278	0.01974	0.02678	1	3568701	TP73	TSS1500
cg07901143	0.13481	0.10958	1	3568707	TP73	TSS1500
cg16406833	0.03639	0.03498	1	3568710	TP73	TSS1500
cg02153614	0.02309	0.02062	1	3568722	TP73	TSS1500
cg19783114	0.01072	0.01339	1	3569046	TP73	TSS200
cg16741710	0.09521	0.10048	1	3569386	TP73	5'UTR
cg05924583	0.10647	0.12874	1	3569624	TP73	5'UTR
cg11504517	0.27323	0.30548	1	3569899	TP73	5'UTR
cg17919477	0.80914	0.81281	1	3574507	TP73	5'UTR
cg05936300	0.59941	0.62093	1	3574704	TP73	5'UTR
cg20768358	0.51084	0.52353	1	3574999	TP73	5'UTR
cg21827809	0.61992	0.65399	1	3575147	TP73	5'UTR
cg06830875	0.80658	0.81547	1	3575586	TP73	5'UTR
cg04137576	0.61289	0.60956	1	3575674	TP73	5'UTR
cg13943358	0.84111	0.84742	1	3575917	TP73	5'UTR
cg03568718	0.8865	0.88539	1	3579873	TP73	5'UTR
cg21906716	0.9082	0.89875	1	3579978	TP73	5'UTR
cg11226808	0.80237	0.8015	1	3581320	TP73	5'UTR
cg15819225	0.76992	0.80835	1	3583333	TP73	5'UTR
cg22048228	0.78601	0.75132	1	3585225	TP73	5'UTR
cg09248714	0.40566	0.3472	1	3585424	TP73	5'UTR
cg04600984	0.78706	0.80632	1	3589862	TP73	5'UTR
cg06939447	0.86921	0.89377	1	3589971	TP73	5'UTR
cg22383924	0.62629	0.63086	1	3590479	TP73	5'UTR
cg27055894	0.4802	0.46452	1	3590920	TP73	5'UTR
cg25593794	0.68856	0.71572	1	3591248	TP73	5'UTR
cg20306863	0.15024	0.14846	1	3593812	TP73	5'UTR
cg17163168	0.14051	0.13253	1	3600735	TP73	Body
cg26055950	0.30837	0.33253	1	3600852	TP73	Body
cg17471939	0.23362	0.26551	1	3600879	TP73	Body
cg04159546	0.70509	0.72647	1	3605087	TP73	Body
cg11523134	0.81342	0.82318	1	3605747	TP73;TP73;TP73;TP73	TSS1500;TSS1500;Body;TSS1500
cg06202149	0.25049	0.26578	1	3605886	TP73;TP73;TP73;TP73	TSS1500;TSS1500;Body;TSS1500
cg24356964	0.47409	0.51311	1	3605979	TP73;TP73;TP73;TP73	TSS1500;TSS1500;Body;TSS1500
cg23052055	0.48261	0.50134	1	3606042	TP73;TP73;TP73;TP73	TSS1500;TSS1500;Body;TSS1500
cg00589002	0.53171	0.57348	1	3606082	TP73;TP73;TP73;TP73	TSS1500;TSS1500;Body;TSS1500
cg21388339	0.33356	0.40198	1	3606550	TP73;TP73;TP73;TP73	TSS1500;TSS1500;Body;TSS1500
cg05116756	0.71337	0.70551	1	3606702	TP73;TP73;TP73;TP73	TSS1500;TSS1500;Body;TSS1500
cg03050669	0.83354	0.8304	1	3606777	TP73;TP73;TP73;TP73	TSS1500;TSS1500;Body;TSS1500
cg23163013	0.94499	0.9465	1	3606892	TP73;TP73;TP73;TP73	TSS1500;TSS1500;Body;TSS1500
cg04493946	0.87818	0.87482	1	3607097	TP73;TP73;TP73;TP73	Body;TSS200;TSS200;TSS200
cg25115460	0.94869	0.95251	1	3607110	TP73;TP73;TP73;TP73	Body;TSS200;TSS200;TSS200
cg18873878	0.96656	0.96099	1	3607116	TP73;TP73;TP73;TP73	Body;TSS200;TSS200;TSS200
cg16607065	0.86183	0.86724	1	3607222	TP73;TP73;TP73;TP73	Body;TSS200;TSS200;TSS200
cg03846767	0.75923	0.74491	1	3607292	TP73;TP73;TP73;TP73;TP73;TP73;TP73	1stExon;Body;5'UTR;1stExon;5'UTR;5'UTR;1stExon
cg24878868	0.95682	0.9681	1	3607401	TP73;TP73;TP73;TP73;TP73;TP73;TP73	1stExon;Body;5'UTR;1stExon;5'UTR;5'UTR;1stExon
cg26208930	0.78073	0.78176	1	3607425	TP73;TP73;TP73;TP73;TP73;TP73;TP73	1stExon;Body;5'UTR;1stExon;5'UTR;5'UTR;1stExon
cg16163116	0.87703	0.8841	1	3608758	TP73;TP73;TP73;TP73	Body;Body;Body;Body
cg16024523	0.60906	0.59068	1	3609803	TP73;TP73;TP73;TP73	Body;Body;Body;Body
cg27317493	0.03257	0.02813	1	3612430	TP73;TP73;TP73;TP73	Body;Body;Body;Body
cg08887707	0.96181	0.95323	1	3613723	TP73;TP73;TP73;TP73	Body;Body;Body;Body
cg15161371	0.93591	0.94121	1	3613808	TP73;TP73;TP73;TP73	Body;Body;Body;Body
cg15487097	0.90719	0.92453	1	3613859	TP73;TP73;TP73;TP73	Body;Body;Body;Body
cg18279180	0.83276	0.82987	1	3614190	TP73;TP73;TP73;TP73	Body;Body;Body;Body
cg14666108	0.80924	0.81493	1	3614578	TP73;TP73;TP73;TP73	Body;Body;Body;Body
cg03899737	0.90413	0.89778	1	3615390	TP73;TP73;TP73;TP73	Body;Body;Body;Body
cg11585071	0.92148	0.93162	1	3615457	TP73;TP73;TP73;TP73	Body;Body;Body;Body
cg23234149	0.89633	0.90162	1	3615561	TP73;TP73;TP73;TP73	Body;Body;Body;Body
cg20628743	0.96576	0.97611	1	3615715	TP73;TP73;TP73;TP73	Body;Body;Body;Body
cg03043665	0.95944	0.96646	1	3615762	TP73;TP73;TP73;TP73	Body;Body;Body;Body
cg22234529	0.5137	0.54941	1	3616498	TP73;TP73;TP73;TP73	Body;Body;Body;Body
cg09852697	0.70488	0.73436	1	3616642	TP73;TP73;TP73;TP73	Body;Body;Body;Body
cg17907911	0.77444	0.7898	1	3617661	TP73;TP73;TP73;TP73	Body;Body;Body;Body
cg09363206	0.88899	0.9026	1	3617823	TP73;TP73;TP73;TP73	Body;Body;Body;Body
cg19519630	0.76123	0.77491	1	3617886	TP73;TP73;TP73;TP73	Body;Body;Body;Body
cg17967071	0.84968	0.87252	1	3619574	TP73;TP73;TP73;TP73	Body;Body;Body;Body
cg07045089	0.81037	0.81233	1	3620218	TP73;TP73;TP73;TP73	Body;Body;Body;Body
cg00505606	0.47303	0.47823	1	3620638	TP73;TP73;TP73;TP73	Body;Body;Body;Body
cg06996273	0.39051	0.38285	1	3620729	TP73;TP73;TP73;TP73	Body;Body;Body;Body
cg03103850	0.39559	0.4076	1	3620919	TP73;TP73;TP73;TP73	Body;Body;Body;Body
cg19819912	0.37916	0.35758	1	3621015	TP73;TP73;TP73;TP73	Body;Body;Body;Body
cg19692322	0.48212	0.45713	1	3621048	TP73;TP73;TP73;TP73	Body;Body;Body;Body
cg06646112	0.80012	0.79571	1	3621445	TP73;TP73;TP73;TP73	Body;Body;Body;Body
cg04523603	0.84086	0.8546	1	3622085	TP73;TP73;TP73;TP73	Body;Body;Body;Body
cg26810690	0.87743	0.8811	1	3622130	TP73;TP73;TP73;TP73	Body;Body;Body;Body
cg13914636	0.88167	0.87731	1	3623102	TP73;TP73;TP73;TP73	Body;Body;Body;Body
cg26034538	0.73728	0.74126	1	3623319	TP73;TP73;TP73;TP73	Body;Body;Body;Body
cg05782471	0.66884	0.65885	1	3623389	TP73;TP73;TP73;TP73	Body;Body;Body;Body
cg25406408	0.8215	0.8188	1	3623500	TP73;TP73;TP73;TP73	Body;Body;Body;Body
cg21418707	0.79882	0.81566	1	3623605	TP73;TP73;TP73;TP73	Body;Body;Body;Body
cg25758394	0.8726	0.89709	1	3623859	TP73;TP73;TP73;TP73	Body;Body;Body;Body
cg26105278	0.20146	0.2077	1	3624054	TP73;TP73;TP73;TP73	Body;Body;Body;Body
cg14159342	0.25559	0.29557	1	3624292	TP73;TP73;TP73;TP73	Body;Body;Body;Body
cg14660788	0.65873	0.67404	1	3625312	TP73;TP73;TP73;TP73	Body;Body;Body;Body
cg12268562	0.35694	0.35625	1	3625409	TP73;TP73;TP73;TP73	Body;Body;Body;Body
cg17441982	0.83646	0.83785	1	3626994	TP73;TP73;TP73;TP73	Body;Body;Body;Body
cg16554148	0.68991	0.67043	1	3630882	TP73;TP73;TP73;TP73	Body;Body;Body;Body
cg02134594	0.71462	0.71839	1	3632713	TP73;TP73;TP73;TP73	Body;Body;Body;Body
cg11970695	0.44893	0.42854	1	3634044	TP73;TP73;TP73;TP73	Body;Body;Body;Body
cg14084907	0.13668	0.10449	1	3634811	TP73;TP73;TP73;TP73	Body;Body;Body;Body
cg08764037	0.3219	0.29998	1	3634867	TP73;TP73;TP73;TP73	Body;Body;Body;Body
cg03760518	0.48134	0.47749	1	3634903	TP73;TP73;TP73;TP73	Body;Body;Body;Body
cg06376715	0.39537	0.38974	1	3634918	TP73;TP73;TP73;TP73	Body;Body;Body;Body
cg22039909	0.68878	0.69738	1	3635100	TP73;TP73;TP73;TP73	Body;Body;Body;Body
cg25352980	0.73371	0.72529	1	3635210	TP73;TP73;TP73;TP73	Body;Body;Body;Body
cg04562683	0.84528	0.79108	1	3638722	TP73;TP73;TP73;TP73	Body;Body;Body;Body
cg27564766	0.8744	0.87121	1	3639994	TP73;TP73;TP73;TP73	Body;Body;Body;Body
cg04392488	0.75438	0.75737	1	3644226	TP73;TP73;TP73;TP73	Body;Body;Body;Body
cg08852911	0.75407	0.74554	1	3644540	TP73;TP73;TP73;TP73	Body;Body;Body;Body
cg19688837	0.63071	0.62685	1	3644801	TP73;TP73;TP73;TP73	Body;Body;Body;Body
cg14979620	0.07488	0.07447	1	3647177	TP73;TP73;TP73;TP73	Body;Body;Body;Body
cg03664527	0.80511	0.80605	1	3648749	TP73;TP73;TP73;TP73	Body;Body;3'UTR;Body
cg25196575	0.54259	0.55338	1	3649250	TP73;TP73;TP73;TP73	Body;Body;3'UTR;Body
cg02924487	0.63064	0.64409	1	3649344	TP73;TP73;TP73;TP73	Body;Body;3'UTR;3'UTR
cg17804348	0.318	0.29598	1	3649473	TP73;TP73;TP73;TP73	Body;Body;3'UTR;3'UTR
cg07178825	0.24512	0.24368	1	3649574	TP73;TP73;TP73;TP73	Body;Body;3'UTR;3'UTR
cg17986341	0.65301	0.65462	1	3649771	TP73;TP73;TP73;TP73	3'UTR;3'UTR;3'UTR;3'UTR
cg13802490	0.84248	0.82327	1	3649890	TP73;TP73;TP73;TP73	3'UTR;3'UTR;3'UTR;3'UTR
cg24845675	0.85039	0.86081	1	3649971	TP73;TP73;TP73;TP73	3'UTR;3'UTR;3'UTR;3'UTR
cg24361048	0.78899	0.78858	1	3652931	KIAA0495	3'UTR
cg19903298	0.90667	0.90079	1	3659644	KIAA0495	3'UTR
cg12417704	0.70492	0.73815	1	3659656	KIAA0495	3'UTR
cg23984080	0.84192	0.85129	1	3659702	KIAA0495	3'UTR
cg14912788	0.77252	0.76368	1	3661862	KIAA0495	Body
cg00397104	0.89069	0.88412	1	3662685	KIAA0495	1stExon
cg14037182	0.80602	0.80221	1	3662738	KIAA0495	1stExon
cg23666378	0.48884	0.49875	1	3663164	KIAA0495;KIAA0495	1stExon;5'UTR
cg01793449	0.05608	0.05457	1	3663339	KIAA0495;KIAA0495	1stExon;5'UTR
cg10634619	0.26292	0.22633	1	3663435	KIAA0495;KIAA0495	1stExon;5'UTR
cg15472784	0.03226	0.02687	1	3663531	KIAA0495;KIAA0495	1stExon;5'UTR
cg25467973	0.03401	0.03583	1	3663705	KIAA0495;KIAA0495	1stExon;5'UTR
cg05491852	0.07483	0.07779	1	3663832	KIAA0495;KIAA0495	1stExon;5'UTR
cg24934561	0.04764	0.05167	1	3663902	KIAA0495	TSS200
cg16991768	0.01301	0.00912	1	3664047	KIAA0495	TSS200
cg03909781	0.00757	0.00631	1	3664064	KIAA0495	TSS200
cg03609308	0.0453	0.04842	1	3664084	KIAA0495	TSS200
cg11253879	0.82216	0.81557	1	3664522	KIAA0495	TSS1500
cg08919846	0.93589	0.9383	1	3664586	KIAA0495	TSS1500
cg11746651	0.83729	0.85026	1	3664612	KIAA0495	TSS1500
cg14655532	0.88223	0.87626	1	3664680	KIAA0495	TSS1500
cg02255801	0.66229	0.69071	1	3665189	KIAA0495	TSS1500
cg22675593	0.79536	0.7937	1	3667495	CCDC27	TSS1500
cg07145709	0.63609	0.6495	1	3667876	CCDC27	TSS1500
cg15947534	0.75894	0.71159	1	3668909	CCDC27	TSS200
cg08670691	0.81943	0.829	1	3668942	CCDC27	TSS200
cg10051054	0.7949	0.80697	1	3669172	CCDC27	1stExon
cg24658280	0.97338	0.97693	1	3669280	CCDC27	1stExon
cg01903504	0.8392	0.82477	1	3673097	CCDC27	Body
cg26785743	0.8307	0.83713	1	3673224	CCDC27	Body
cg17217195	0.82144	0.8097	1	3673328	CCDC27	Body
cg22942897	0.81496	0.81892	1	3680345	CCDC27	Body
cg00788699	0.73429	0.75131	1	3680420	CCDC27	Body
cg07997596	0.14923	0.15571	1	3685319	CCDC27	Body
cg24719086	0.84379	0.83382	1	3686349	CCDC27	Body
cg03937687	0.784	0.77805	1	3687108	CCDC27	Body
cg10634712	0.87391	0.8579	1	3687804	CCDC27	Body
cg06872770	0.85812	0.83798	1	3688128	LOC388588;CCDC27	TSS1500;3'UTR
cg02214783	0.8598	0.84836	1	3688257	LOC388588	TSS1500
cg04347006	0.06773	0.06511	1	3688759	LOC388588	TSS1500
cg15057442	0.01311	0.01356	1	3688916	LOC388588	TSS1500
cg09063944	0.04144	0.04558	1	3688921	LOC388588	TSS1500
cg07624915	0.10946	0.10494	1	3689151	LOC388588	TSS200
cg07549162	0.00399	0.0024	1	3689170	LOC388588	TSS200
cg22704068	0.02352	0.02211	1	3689178	LOC388588	TSS200
cg02454982	0.0196	0.02223	1	3689201	LOC388588	TSS200
cg00965121	0.17164	0.16708	1	3689519	LOC388588	5'UTR
cg01535630	0.17496	0.17472	1	3689683	LOC388588	5'UTR
cg09850012	0.76226	0.75903	1	3690494	LOC388588	5'UTR
cg10555106	0.7099	0.69059	1	3691387	LOC388588	5'UTR
cg00105640	0.48691	0.4521	1	3691994	LOC388588	Body
cg07586042	0.27606	0.25401	1	3692495	LOC388588	3'UTR
cg17855390	0.76152	0.75327	1	3693301		
cg10334679	0.82421	0.82668	1	3693751		
cg07572028	0.87766	0.87164	1	3695198		
cg17499822	0.8397	0.83394	1	3696143		
cg17603271	0.88007	0.88047	1	3696181		
cg06614697	0.87282	0.87842	1	3696285		
cg03256904	0.85957	0.85533	1	3696735		
cg00954161	0.87378	0.90552	1	3696925	LRRC47	3'UTR
cg25351920	0.90262	0.89585	1	3696960	LRRC47	3'UTR
cg22848982	0.90093	0.90088	1	3697631	LRRC47	3'UTR
cg00032643	0.903	0.90331	1	3700680	LRRC47	Body
cg13569761	0.92082	0.92658	1	3700863	LRRC47	Body
cg09251492	0.9271	0.92031	1	3701070	LRRC47	Body
cg07374414	0.82587	0.90725	1	3701164	LRRC47	Body
cg26550851	0.94436	0.9489	1	3701203	LRRC47	Body
cg12231584	0.87944	0.87905	1	3701819	LRRC47	Body
cg06748956	0.83181	0.82695	1	3702204	LRRC47	Body
cg17443473	0.8229	0.81477	1	3703550	LRRC47	Body
cg14519946	0.86974	0.87213	1	3703714	LRRC47	Body
cg11430783	0.87586	0.86842	1	3703792	LRRC47	Body
cg13057898	0.83479	0.82373	1	3703894	LRRC47	Body
cg18436788	0.7836	0.79893	1	3704244	LRRC47	Body
cg23277830	0.79098	0.7783	1	3704460	LRRC47	Body
cg17848003	0.80916	0.80014	1	3704513	LRRC47	Body
cg22529645	0.82219	0.79439	1	3704559	LRRC47	Body
cg13558682	0.80961	0.7791	1	3705262	LRRC47	Body
cg25215194	0.72119	0.68957	1	3706322	LRRC47	Body
cg24602245	0.86203	0.84798	1	3706705	LRRC47	Body
cg11522905	0.80126	0.7978	1	3707176	LRRC47	Body
cg03318469	0.48224	0.41637	1	3710303	LRRC47	Body
cg01782523	0.15432	0.16543	1	3712278	LRRC47	Body
cg17709703	0.07053	0.0773	1	3712510	LRRC47	1stExon
cg01923523	0.1409	0.14355	1	3712654	LRRC47	1stExon
cg19595850	0.11119	0.0984	1	3712909	LRRC47	1stExon
cg14550570	0.01788	0.01832	1	3712988	LRRC47	1stExon
cg08544746	0.0477	0.05267	1	3713043	LRRC47;LRRC47	1stExon;5'UTR
cg05643503	0.04682	0.05748	1	3713094	LRRC47	TSS200
cg19148051	0.06159	0.06669	1	3713096	LRRC47	TSS200
cg19828298	0.08811	0.08689	1	3713105	LRRC47	TSS200
cg04610675	0.09487	0.09015	1	3713158	LRRC47	TSS200
cg18809873	0.12264	0.08767	1	3713352	LRRC47	TSS1500
cg22610235	0.06823	0.06074	1	3713434	LRRC47	TSS1500
cg17519938	0.55987	0.56515	1	3713580	LRRC47	TSS1500
cg24196422	0.62137	0.60689	1	3716982		
cg12551983	0.89087	0.88507	1	3720588		
cg01934638	0.90882	0.91283	1	3720744		
cg14992972	0.86661	0.86822	1	3721781		
cg14264793	0.84391	0.84693	1	3721794		
cg24556754	0.53186	0.55719	1	3721846		
cg21411962	0.82078	0.81337	1	3729131	KIAA0562	3'UTR
cg03761258	0.90814	0.91375	1	3731301	KIAA0562	3'UTR
cg03338968	0.94324	0.9459	1	3731507	KIAA0562	3'UTR
cg09357795	0.83059	0.8573	1	3731550	KIAA0562	3'UTR
cg10625090	0.87257	0.89131	1	3731643	KIAA0562	3'UTR
cg09321566	0.91284	0.90566	1	3731815	KIAA0562	3'UTR
cg14833008	0.94786	0.95869	1	3731826	KIAA0562	3'UTR
cg14969320	0.95804	0.96343	1	3731835	KIAA0562	3'UTR
cg14922732	0.7182	0.75606	1	3731959	KIAA0562	3'UTR
cg03336586	0.96542	0.96909	1	3732904	KIAA0562	Body
cg15073914	0.85666	0.87553	1	3733090	KIAA0562	Body
cg12529944	0.80071	0.80803	1	3733314	KIAA0562	Body
cg08642814	0.88582	0.8759	1	3734907	KIAA0562	Body
cg25729560	0.88336	0.87665	1	3738334	KIAA0562	Body
cg06543160	0.70383	0.71029	1	3738353	KIAA0562	Body
cg21402968	0.87381	0.87312	1	3738456	KIAA0562	Body
cg04018879	0.892	0.89498	1	3738508	KIAA0562	Body
cg20313677	0.95844	0.95638	1	3738610	KIAA0562	Body
cg10009875	0.84282	0.85242	1	3740050	KIAA0562	Body
cg00534163	0.71434	0.67051	1	3740120	KIAA0562	Body
cg15079222	0.8321	0.84882	1	3744272	KIAA0562	Body
cg12083024	0.91109	0.92293	1	3746511	KIAA0562	Body
cg22125220	0.96699	0.96723	1	3748957	KIAA0562	Body
cg16017130	0.83197	0.82478	1	3748998	KIAA0562	Body
cg20808986	0.90033	0.90009	1	3769350	KIAA0562	5'UTR
cg16135451	0.93207	0.93728	1	3772534	DFFB;KIAA0562	TSS1500;5'UTR
cg03808734	0.1728	0.14	1	3772978	DFFB;KIAA0562	TSS1500;5'UTR
cg15525503	0.00921	0.00784	1	3773166	DFFB;KIAA0562	TSS1500;5'UTR
cg00905725	0.00157	0.00133	1	3773312	DFFB;KIAA0562	TSS1500;5'UTR
cg12679050	0.01192	0.01395	1	3773316	DFFB;KIAA0562	TSS1500;5'UTR
cg11416533	0.0561	0.04537	1	3773643	KIAA0562;DFFB;KIAA0562	1stExon;TSS1500;5'UTR
cg10444080	0.01641	0.01741	1	3773652	DFFB;KIAA0562;KIAA0562	TSS200;1stExon;5'UTR
cg24546680	0.04196	0.05017	1	3773665	DFFB;KIAA0562;KIAA0562	TSS200;1stExon;5'UTR
cg08889585	0.00789	0.00882	1	3773822	DFFB;KIAA0562	TSS200;TSS200
cg04835615	0.1023	0.09914	1	3773828	DFFB;KIAA0562	TSS200;TSS200
cg20822256	0.05788	0.061	1	3773878	DFFB;DFFB;KIAA0562	5'UTR;1stExon;TSS200
cg14213620	0.05286	0.05311	1	3773909	DFFB;DFFB;KIAA0562	5'UTR;1stExon;TSS200
cg08459627	0.0457	0.05231	1	3773958	DFFB;DFFB;KIAA0562	5'UTR;1stExon;TSS200
cg18237277	0.10261	0.09606	1	3774198	DFFB;KIAA0562	1stExon;TSS1500
cg22157494	0.63851	0.65863	1	3774827	KIAA0562;DFFB	TSS1500;Body
cg22671931	0.23278	0.2371	1	3774853	KIAA0562;DFFB	TSS1500;Body
cg06178315	0.47822	0.48478	1	3774858	KIAA0562;DFFB	TSS1500;Body
cg00489772	0.76022	0.75894	1	3775078	KIAA0562;DFFB	TSS1500;Body
cg04289045	0.86832	0.8695	1	3775105	KIAA0562;DFFB	TSS1500;Body
cg16964673	0.76544	0.77512	1	3775206	KIAA0562;DFFB	TSS1500;Body
cg12744321	0.8596	0.84868	1	3775334	DFFB	Body
cg15937266	0.79176	0.75835	1	3777197	DFFB	Body
cg17002428	0.66647	0.69082	1	3778271	DFFB	Body
cg24578004	0.88059	0.88593	1	3787618	DFFB	Body
cg00997310	0.84257	0.83171	1	3789280	DFFB	Body
cg01623797	0.86193	0.86831	1	3789519	DFFB	Body
cg03121337	0.75776	0.77729	1	3791255	DFFB	Body
cg01920090	0.90778	0.90771	1	3791310	DFFB	Body
cg00827239	0.91398	0.91458	1	3791597	DFFB	Body
cg03660578	0.89908	0.90194	1	3791610	DFFB	Body
cg00461770	0.9115	0.91383	1	3792137	DFFB	Body
cg16307399	0.90186	0.9003	1	3795389	DFFB	Body
cg25190722	0.87358	0.86156	1	3801660	DFFB	3'UTR
cg15556380	0.93283	0.93762	1	3801703	DFFB	3'UTR
cg09358618	0.88937	0.88129	1	3801728	DFFB	3'UTR
cg14853231	0.77328	0.78426	1	3805958	C1orf174	3'UTR
cg17879856	0.64627	0.65207	1	3806715	C1orf174	Body
cg12594933	0.40976	0.38978	1	3806817	C1orf174	Body
cg16349667	0.6251	0.57911	1	3807168	C1orf174	Body
cg09262197	0.6764	0.63628	1	3807312	C1orf174	Body
cg18886157	0.45823	0.40449	1	3807387	C1orf174	Body
cg19375403	0.174	0.14342	1	3807709	C1orf174	Body
cg13335886	0.66712	0.60727	1	3808127	C1orf174	Body
cg09800633	0.72863	0.62989	1	3808169	C1orf174	Body
cg03921357	0.77603	0.7838	1	3809431	C1orf174	Body
cg27446570	0.83998	0.84578	1	3809532	C1orf174	Body
cg09757127	0.88226	0.8883	1	3810632	C1orf174	Body
cg24674024	0.852	0.84617	1	3812177	C1orf174	Body
cg16362587	0.88167	0.89468	1	3812878	C1orf174	Body
cg01020987	0.31946	0.30099	1	3816166	C1orf174;LOC100133612	Body;TSS1500
cg03744522	0.05683	0.05632	1	3816447	C1orf174;LOC100133612	Body;TSS1500
cg25140945	0.18278	0.18324	1	3816479	C1orf174;LOC100133612	Body;TSS1500
cg16140954	0.03891	0.03744	1	3816609	C1orf174;LOC100133612	Body;TSS1500
cg12133393	0.04633	0.04393	1	3816695	C1orf174;LOC100133612	Body;TSS1500
cg20314620	0.09184	0.08064	1	3816831	LOC100133612;C1orf174;C1orf174	TSS200;1stExon;5'UTR
cg25762395	0.06604	0.06917	1	3816842	LOC100133612;C1orf174;C1orf174	TSS200;1stExon;5'UTR
cg09633588	0.0425	0.04332	1	3817016	LOC100133612;C1orf174	Body;TSS200
cg09072381	0.08402	0.07842	1	3817038	LOC100133612;C1orf174	Body;TSS200
cg02659673	0.00801	0.00659	1	3817152	LOC100133612;C1orf174	Body;TSS1500
cg04343292	0.04382	0.03661	1	3817373	LOC100133612;C1orf174	Body;TSS1500
cg21833572	0.04552	0.04295	1	3817804	LOC100133612;C1orf174	Body;TSS1500
cg18814635	0.03869	0.03667	1	3817850	LOC100133612;C1orf174	Body;TSS1500
cg02693688	0.18538	0.16859	1	3818083	LOC100133612;C1orf174	Body;TSS1500
cg09275693	0.53461	0.56951	1	3819354	LOC100133612	Body
cg26020826	0.62701	0.64029	1	3820550	LOC100133612	Body
cg23698560	0.85393	0.85567	1	3822352	LOC100133612	Body
cg00935967	0.79253	0.78726	1	3822762	LOC100133612	Body
cg11983469	0.86312	0.85754	1	3823410	LOC100133612	Body
cg13946191	0.82129	0.82026	1	3823656	LOC100133612	Body
cg13560072	0.91152	0.90244	1	3823704	LOC100133612	Body
cg14264496	0.47954	0.4478	1	3823918	LOC100133612	Body
cg26248091	0.8866	0.90256	1	3824232	LOC100133612	Body
cg09228402	0.82417	0.81564	1	3824319	LOC100133612	Body
cg24143374	0.89333	0.88302	1	3824378	LOC100133612	Body
cg16162536	0.80643	0.80909	1	3824447	LOC100133612	Body
cg12279968	0.8547	0.88156	1	3826425	LOC100133612	Body
cg26160564	0.72156	0.75034	1	3826643	LOC100133612	Body
cg22344254	0.80581	0.7944	1	3826803	LOC100133612	Body
cg09362969	0.78573	0.78986	1	3827065	LOC100133612	Body
cg08465307	0.83466	0.85807	1	3827081	LOC100133612	Body
cg26550938	0.20417	0.21619	1	3827428	LOC100133612	Body
cg20615379	0.00522	0.0032	1	3827578	LOC100133612	Body
cg24432048	0.0591	0.05903	1	3827651	LOC100133612	Body
cg05232133	0.96904	0.96905	1	3828901	LOC100133612	Body
cg23632752	0.64532	0.64487	1	3828996	LOC100133612	Body
cg13461247	0.88191	0.88072	1	3829106	LOC100133612	Body
cg23595256	0.79331	0.78689	1	3831039	LOC100133612	Body
cg22730442	0.89173	0.88413	1	3831209	LOC100133612	Body
cg21861174	0.88558	0.88538	1	3831314	LOC100133612	Body
cg24640609	0.83349	0.83958	1	3833051		
cg16271823	0.86767	0.87059	1	3833092		
cg25468905	0.85981	0.86455	1	4000125		
cg00647233	0.79821	0.80725	1	4000154		
cg26233172	0.46077	0.43443	1	4000600		
cg15598265	0.73037	0.72522	1	4004041		
cg10950868	0.81358	0.80856	1	4004100		
cg17418784	0.84978	0.82482	1	4004409		
cg03315469	0.74573	0.71873	1	4008051		
cg16679832	0.95769	0.96172	1	4008081		
cg20011075	0.93078	0.93146	1	4008090		
cg15061827	0.8442	0.84738	1	4015423		
cg16558307	0.84856	0.83586	1	4036538		
cg02293501	0.72914	0.77463	1	4036953		
cg12081443	0.92953	0.92302	1	4037236		
cg10510935	0.37797	0.35714	1	4059661		
cg26910994	0.91679	0.91161	1	4068470		
cg07115817	0.9022	0.9122	1	4068511		
cg17876128	0.80977	0.79732	1	4068541		
cg08847614	0.91028	0.90635	1	4079006		
cg03426423	0.71718	0.71787	1	4079195		
cg18288558	0.83538	0.82051	1	4079286		
cg25469923	0.77009	0.76792	1	4087182		
cg13443938	0.65489	0.66613	1	4087214		
cg16686279	0.71569	0.70458	1	4087226		
cg20703997	0.29932	0.28436	1	4087676		
cg24699985	0.50544	0.55301	1	4093600		
cg14785303	0.90379	0.90519	1	4119624		
cg13421041	0.81138	0.82687	1	4121820		
cg18641908	0.69904	0.69449	1	4129718		
cg12699274	0.26424	0.27246	1	4161496		
cg23960736	0.82016	0.81815	1	4171594		
cg09182971	0.83954	0.83264	1	4187837		
cg16548568	0.7375	0.70127	1	4188045		
cg02897008	0.9615	0.96061	1	4188697		
cg00542775	0.97362	0.97444	1	4188710		
cg17899889	0.70314	0.70719	1	4191180		
cg00600854	0.67077	0.66203	1	4191364		
cg12068813	0.96809	0.96414	1	4192648		
cg21813377	0.89521	0.89064	1	4192817		
cg23098803	0.8515	0.8447	1	4192931		
cg15022359	0.7568	0.7513	1	4193126		
cg13224197	0.83626	0.82926	1	4193192		
cg04902529	0.7153	0.68664	1	4193806		
cg27165836	0.88691	0.87031	1	4193882		
cg06529149	0.57164	0.56602	1	4194412		
cg04094178	0.73	0.71997	1	4195569		
cg00546971	0.87454	0.87419	1	4207818		
cg23953592	0.87523	0.8762	1	4219116		
cg01150351	0.65709	0.64249	1	4220528		
cg04570715	0.81349	0.80679	1	4221331		
cg18213443	0.78931	0.78887	1	4221388		
cg22016671	0.96696	0.96519	1	4221401		
cg10622019	0.94331	0.95026	1	4221485		
cg07425646	0.97976	0.98228	1	4221616		
cg03972745	0.80847	0.82088	1	4222311		
cg12438155	0.78069	0.80823	1	4223893		
cg22672716	0.88944	0.91371	1	4230760		
cg22040874	0.89987	0.90201	1	4230824		
cg23930133	0.91903	0.92989	1	4231220		
cg27056742	0.74152	0.75288	1	4231293		
cg17808634	0.98244	0.97913	1	4275141		
cg10310168	0.80157	0.79081	1	4376380		
cg06965195	0.32587	0.30468	1	4390452		
cg01833886	0.77144	0.79697	1	4391737		
cg16264537	0.86453	0.88385	1	4468051		
cg04571522	0.96909	0.97036	1	4468089		
cg10322419	0.87288	0.87395	1	4470956	LOC284661	TSS1500
cg17907200	0.79156	0.78774	1	4471021	LOC284661	TSS1500
cg06052183	0.91197	0.90496	1	4471552	LOC284661	TSS1500
cg17282035	0.88673	0.89451	1	4471557	LOC284661	TSS1500
cg08633745	0.87818	0.87005	1	4471758	LOC284661	TSS1500
cg11193416	0.56168	0.56432	1	4471975	LOC284661	TSS200
cg01388988	0.66047	0.67299	1	4472067	LOC284661	TSS200
cg24735225	0.74183	0.73478	1	4472083	LOC284661	TSS200
cg07248181	0.85608	0.8614	1	4472087	LOC284661	TSS200
cg20252997	0.53641	0.51257	1	4481995	LOC284661	Body
cg10378459	0.31638	0.29952	1	4482786	LOC284661	Body
cg15708696	0.92739	0.91754	1	4485482		
cg25195604	0.8578	0.86633	1	4485629		
cg04142011	0.90838	0.91486	1	4541470		
cg09269935	0.9008	0.89547	1	4541555		
cg21271015	0.79917	0.78511	1	4542704		
cg01720475	0.96893	0.96838	1	4542769		
cg23959798	0.81786	0.81869	1	4567204		
cg16815850	0.93257	0.93069	1	4577320		
cg03312565	0.73334	0.73027	1	4577365		
cg16264595	0.83433	0.84046	1	4619207		
cg11735242	0.83367	0.87514	1	4644030		
cg17017317	0.25896	0.22327	1	4645438		
cg01785490	0.82272	0.83195	1	4659688		
cg16906964	0.62877	0.62375	1	4660171		
cg00930781	0.75493	0.73474	1	4660565		
cg09278610	0.84051	0.85991	1	4661419		
cg15645728	0.81278	0.82161	1	4662148		
cg19745607	0.71853	0.70378	1	4674594		
cg16512885	0.43424	0.47735	1	4697919		
cg24037938	0.5991	0.60319	1	4697967		
cg07807395	0.67176	0.70472	1	4698416		
cg26840333	0.54502	0.60216	1	4711419		
cg04306992	0.59701	0.62815	1	4712355		
cg17328472	0.12048	0.1111	1	4712764		
cg20959866	0.11451	0.11362	1	4714008	AJAP1;AJAP1	TSS1500;TSS1500
cg13495205	0.06812	0.06375	1	4714033	AJAP1;AJAP1	TSS1500;TSS1500
cg15484532	0.11479	0.10627	1	4714171	AJAP1;AJAP1	TSS1500;TSS1500
cg17741689	0.09016	0.07803	1	4714574	AJAP1;AJAP1	TSS1500;TSS1500
cg12475759	0.09351	0.07581	1	4714672	AJAP1;AJAP1	TSS1500;TSS1500
cg11835068	0.05298	0.04342	1	4714974	AJAP1;AJAP1	TSS200;TSS200
cg16563230	0.04869	0.0354	1	4714991	AJAP1;AJAP1	TSS200;TSS200
cg09175749	0.06834	0.06658	1	4715467	AJAP1;AJAP1;AJAP1;AJAP1	5'UTR;1stExon;1stExon;5'UTR
cg04027805	0.06509	0.06816	1	4715479	AJAP1;AJAP1;AJAP1;AJAP1	5'UTR;1stExon;1stExon;5'UTR
cg17525406	0.12493	0.11122	1	4715520	AJAP1;AJAP1	Body;Body
cg08159291	0.09478	0.10355	1	4715615	AJAP1;AJAP1	Body;Body
cg12665669	0.07981	0.07569	1	4716313	AJAP1;AJAP1	Body;Body
cg15198793	0.17426	0.16622	1	4716322	AJAP1;AJAP1	Body;Body
cg02483484	0.02148	0.01989	1	4716537	AJAP1;AJAP1	Body;Body
cg24019371	0.09006	0.08393	1	4716554	AJAP1;AJAP1	Body;Body
cg14218042	0.03769	0.03528	1	4716578	AJAP1;AJAP1	Body;Body
cg26599630	0.30166	0.31185	1	4718212	AJAP1;AJAP1	Body;Body
cg12058478	0.36407	0.361	1	4718532	AJAP1;AJAP1	Body;Body
cg22367872	0.36874	0.39627	1	4718573	AJAP1;AJAP1	Body;Body
cg15549700	0.94596	0.94159	1	4722690	AJAP1;AJAP1	Body;Body
cg00345083	0.50247	0.45278	1	4725584	AJAP1;AJAP1	Body;Body
cg13503382	0.6551	0.67407	1	4726757	AJAP1;AJAP1	Body;Body
cg02482718	0.55563	0.55319	1	4726759	AJAP1;AJAP1	Body;Body
cg18395150	0.61877	0.6147	1	4728842	AJAP1;AJAP1	Body;Body
cg16386806	0.87877	0.87476	1	4730728	AJAP1;AJAP1	Body;Body
cg13056990	0.88746	0.8903	1	4736099	AJAP1;AJAP1	Body;Body
cg26435172	0.63946	0.65692	1	4736126	AJAP1;AJAP1	Body;Body
cg24694502	0.89766	0.89025	1	4736187	AJAP1;AJAP1	Body;Body
cg26231761	0.73994	0.74815	1	4744796	AJAP1;AJAP1	Body;Body
cg11380667	0.86691	0.85712	1	4749165	AJAP1;AJAP1	Body;Body
cg26525076	0.96461	0.96598	1	4749249	AJAP1;AJAP1	Body;Body
cg00979527	0.86437	0.8554	1	4749733	AJAP1;AJAP1	Body;Body
cg26662102	0.85353	0.84115	1	4758079	AJAP1;AJAP1	Body;Body
cg24525286	0.82404	0.83771	1	4768404	AJAP1;AJAP1	Body;Body
cg00535618	0.67437	0.68072	1	4770161	AJAP1;AJAP1	Body;Body
cg15605704	0.81029	0.81846	1	4770676	AJAP1;AJAP1	Body;Body
cg15580684	0.71099	0.7021	1	4770711	AJAP1;AJAP1	Body;Body
cg11735846	0.15181	0.13689	1	4770935	AJAP1;AJAP1	Body;Body
cg12065138	0.11377	0.1257	1	4771201	AJAP1;AJAP1	Body;Body
cg02837536	0.09726	0.09702	1	4771682	AJAP1;AJAP1	Body;Body
cg12631713	0.61203	0.60977	1	4771985	AJAP1;AJAP1	Body;Body
cg11791914	0.80892	0.8172	1	4772257	AJAP1;AJAP1	Body;Body
cg20624157	0.71272	0.70114	1	4772263	AJAP1;AJAP1	Body;Body
cg21159274	0.86793	0.87583	1	4772812	AJAP1;AJAP1	Body;Body
cg00692462	0.76988	0.77209	1	4773089	AJAP1;AJAP1	Body;Body
cg25198584	0.88494	0.87057	1	4775233	AJAP1;AJAP1	Body;Body
cg03124858	0.68096	0.65058	1	4784672	AJAP1;AJAP1	Body;Body
cg21267167	0.85628	0.85271	1	4786315	AJAP1;AJAP1	Body;Body
cg21913897	0.9672	0.97635	1	4794072	AJAP1;AJAP1	Body;Body
cg27181471	0.84119	0.83697	1	4794111	AJAP1;AJAP1	Body;Body
cg04110918	0.84131	0.80872	1	4794912	AJAP1;AJAP1	Body;Body
cg13480658	0.9354	0.93997	1	4795012	AJAP1;AJAP1	Body;Body
cg24350011	0.9664	0.96097	1	4795114	AJAP1;AJAP1	Body;Body
cg00562969	0.39309	0.38968	1	4815872	AJAP1;AJAP1	Body;Body
cg04292104	0.44573	0.4578	1	4816720	AJAP1;AJAP1	Body;Body
cg23015920	0.75824	0.76123	1	4830444	AJAP1;AJAP1	Body;Body
cg02411275	0.72383	0.72695	1	4831200	AJAP1;AJAP1	Body;Body
cg22025570	0.87937	0.89316	1	4832352	AJAP1;AJAP1	Body;Body
cg11926510	0.89554	0.88922	1	4832380	AJAP1;AJAP1	Body;Body
cg06966242	0.9165	0.92288	1	4832432	AJAP1;AJAP1	Body;Body
cg10400362	0.95029	0.94769	1	4832549	AJAP1;AJAP1	Body;Body
cg16360868	0.76967	0.76929	1	4832593	AJAP1;AJAP1	Body;Body
cg21386545	0.85547	0.86221	1	4832865	AJAP1;AJAP1	Body;Body
cg02771577	0.85263	0.84595	1	4834960	AJAP1;AJAP1	3'UTR;3'UTR
cg00859330	0.74859	0.74407	1	4835298	AJAP1;AJAP1	3'UTR;3'UTR
cg19760464	0.9701	0.96799	1	4835412	AJAP1;AJAP1	3'UTR;3'UTR
cg06929152	0.90487	0.91298	1	4837112	AJAP1;AJAP1	3'UTR;3'UTR
cg10222674	0.92694	0.92642	1	4837122	AJAP1;AJAP1	3'UTR;3'UTR
cg24639469	0.81183	0.80831	1	4837462	AJAP1;AJAP1	3'UTR;3'UTR
cg01418817	0.7298	0.72813	1	4841913	AJAP1	3'UTR
cg26353694	0.86264	0.85842	1	4841940	AJAP1	3'UTR
cg22687211	0.79867	0.81629	1	4841959	AJAP1	3'UTR
cg25552937	0.93703	0.93409	1	4842472	AJAP1	3'UTR
cg05139761	0.8373	0.82852	1	4842529	AJAP1	3'UTR
cg00504341	0.8892	0.87717	1	4842718	AJAP1	3'UTR
cg13931996	0.92529	0.93008	1	4842898	AJAP1	3'UTR
cg12622653	0.896	0.85512	1	4844027		
cg19628481	0.92773	0.9323	1	4844111		
cg15088574	0.69738	0.70304	1	4848991		
cg19821682	0.74801	0.76992	1	4849063		
cg11408632	0.5074	0.55002	1	4856487		
cg20995977	0.79326	0.80674	1	4856996		
cg11395388	0.84557	0.84837	1	4992572		
cg26013046	0.88079	0.87166	1	5024652		
cg23656015	0.46748	0.42832	1	5025174		
cg00972140	0.92017	0.90711	1	5037068		
cg09257020	0.86497	0.87061	1	5037097		
cg04621944	0.83814	0.85204	1	5080448		
cg27046117	0.75798	0.79404	1	5125428		
cg13474262	0.70899	0.78994	1	5137221		
cg02630175	0.86601	0.85568	1	5159533		
cg06793402	0.87521	0.86209	1	5172759		
cg17443753	0.79269	0.77924	1	5180057		
cg12468708	0.88067	0.87418	1	5220736		
cg12278474	0.3789	0.38391	1	5221357		
ch.1.194862R	0.01561	0.0148	1	5228961		
cg11518454	0.4565	0.47291	1	5286091		
cg18947954	0.6208	0.60561	1	5295746		
cg26538691	0.72064	0.72245	1	5328219		
cg09234698	0.83539	0.82595	1	5334430		
cg20794208	0.48517	0.44345	1	5346548		
cg19158553	0.73432	0.72482	1	5356471		
cg24305579	0.79672	0.8143	1	5356578		
cg20936183	0.8105	0.79794	1	5357644		
cg18224977	0.80364	0.80803	1	5398602		
cg27223158	0.68104	0.66967	1	5411760		
ch.1.5400413R	0.02043	0.02357	1	5477826		
cg13498778	0.09889	0.07049	1	5483364		
cg11966378	0.87251	0.87242	1	5483783		
cg23394729	0.6282	0.61772	1	5490307		
cg14656329	0.78251	0.75993	1	5508741		
cg13067635	0.07888	0.0635	1	5526684		
cg26612418	0.76206	0.74506	1	5539958		
cg00397103	0.87442	0.87085	1	5540008		
cg25065518	0.80622	0.78925	1	5540135		
cg12527097	0.77077	0.75685	1	5540501		
cg16173186	0.76099	0.74423	1	5540565		
cg25341687	0.87602	0.85292	1	5540602		
cg12040210	0.91952	0.91387	1	5540878		
cg06371555	0.8384	0.85907	1	5540950		
cg00500626	0.76703	0.78186	1	5544470		
cg20695003	0.77076	0.76407	1	5561949		
cg24591573	0.82827	0.81845	1	5561974		
cg11968318	0.88543	0.86891	1	5561995		
cg17518949	0.73471	0.74141	1	5568743		
cg19403269	0.7027	0.73803	1	5569798		
cg26841102	0.14568	0.11408	1	5574888		
cg06642219	0.81053	0.81451	1	5586147		
cg10620434	0.82293	0.83203	1	5586357		
cg03955334	0.83502	0.83579	1	5661803		
cg18770052	0.91176	0.92693	1	5661886		
cg24116385	0.81657	0.7995	1	5677939		
cg25318976	0.53114	0.53459	1	5727352		
cg13944397	0.36117	0.38067	1	5728371		
cg27393162	0.4796	0.47929	1	5728982		
cg18974111	0.47528	0.50129	1	5732348		
cg25198113	0.39278	0.36927	1	5743886		
cg10591042	0.8866	0.88491	1	5768486		
cg02011124	0.53622	0.5072	1	5770367		
cg04902968	0.81081	0.81348	1	5771047		
cg12688521	0.98553	0.98501	1	5772057		
cg14605441	0.91861	0.92212	1	5772275		
cg11681366	0.98471	0.98468	1	5772385		
cg07311363	0.87598	0.87349	1	5773334		
cg00947686	0.84427	0.84605	1	5774259		
cg24005842	0.08451	0.0881	1	5777831		
cg11596090	0.95583	0.96127	1	5779163		
cg24834921	0.75047	0.73793	1	5779237		
cg11207799	0.69	0.67725	1	5779383		
cg06721486	0.88701	0.87924	1	5790471		
cg22374924	0.38454	0.35853	1	5791563		
cg14565332	0.818	0.81019	1	5793761		
cg03421104	0.65908	0.62644	1	5793847		
cg05041475	0.46137	0.48395	1	5797004		
cg11078875	0.51712	0.55705	1	5805293		
cg24145109	0.3499	0.26742	1	5806951		
cg16512667	0.84237	0.84926	1	5809346		
cg04096305	0.7854	0.79178	1	5809461		
cg19265131	0.78562	0.79068	1	5812013		
cg09248722	0.77143	0.77908	1	5812881		
cg23650244	0.76442	0.77423	1	5812892		
cg22012759	0.71866	0.70551	1	5816986		
cg06744481	0.92443	0.93787	1	5817321		
cg26606551	0.90457	0.90097	1	5817431		
cg25272757	0.15756	0.17102	1	5825678		
cg15699050	0.89311	0.88835	1	5829340		
cg03389982	0.78404	0.75733	1	5857530		
cg25980388	0.96069	0.95942	1	5870397		
cg08133525	0.91607	0.91209	1	5870414		
cg23849103	0.79743	0.78212	1	5890615		
cg24540066	0.52036	0.52613	1	5891521		
cg02632236	0.87958	0.87798	1	5893532		
cg08545746	0.89738	0.90683	1	5893586		
cg06954199	0.77968	0.78244	1	5893907		
cg15505277	0.76818	0.75228	1	5894894		
cg16617795	0.93522	0.94553	1	5895056		
cg23619890	0.74939	0.75946	1	5896050		
cg13133560	0.62729	0.64115	1	5896461		
cg09317508	0.75358	0.74984	1	5896560		
cg19500334	0.6458	0.61816	1	5896653		
cg12905735	0.78428	0.78063	1	5903803		
cg12041830	0.49182	0.47949	1	5907402		
cg07928086	0.20292	0.18477	1	5907446		
cg07599881	0.25844	0.24709	1	5907508		
cg04621353	0.80974	0.79589	1	5917284		
cg12438598	0.84006	0.83297	1	5917393		
cg15728744	0.93876	0.93131	1	5917533		
cg24864189	0.77344	0.75104	1	5917766		
cg24883265	0.86177	0.84491	1	5917845		
cg23589237	0.83147	0.81539	1	5917915		
cg13384923	0.91397	0.86916	1	5918400		
cg00011717	0.9135	0.9169	1	5918462		
cg06156296	0.958	0.96259	1	5918693		
cg22530668	0.82926	0.82334	1	5919081		
cg16176837	0.83756	0.83098	1	5919155		
cg22506757	0.83856	0.83827	1	5919703		
cg14969806	0.97964	0.97907	1	5919854		
cg00258499	0.89317	0.89824	1	5920035		
cg12426776	0.87791	0.80962	1	5920438		
cg14559147	0.91667	0.91935	1	5920463		
cg02275243	0.90089	0.90908	1	5920514		
ch.1.5843844F	0.00974	0.00834	1	5921257		
cg05302064	0.92591	0.92346	1	5922686		
cg22682724	0.88049	0.89996	1	5922731		
cg04290350	0.8289	0.82848	1	5922801		
cg13226145	0.90103	0.90744	1	5923105	NPHP4	3'UTR
cg13857472	0.8073	0.80716	1	5923174	NPHP4	3'UTR
cg13396716	0.90641	0.90556	1	5923309	NPHP4	3'UTR
cg10719852	0.823	0.81765	1	5923909	NPHP4	Body
cg27233192	0.82656	0.83541	1	5925859	NPHP4	Body
cg17269424	0.87703	0.87014	1	5927417	NPHP4	Body
cg20828333	0.8162	0.83478	1	5927556	NPHP4	Body
cg20825872	0.84909	0.8423	1	5927920	NPHP4	Body
cg21010995	0.88438	0.88318	1	5927942	NPHP4	Body
cg26661089	0.93489	0.93561	1	5931389	NPHP4	Body
cg19762508	0.95696	0.95651	1	5931428	NPHP4	Body
cg12415902	0.9172	0.90765	1	5931813	NPHP4	Body
cg02103362	0.89523	0.89145	1	5931895	NPHP4	Body
cg13355874	0.92889	0.93123	1	5932351	NPHP4	Body
cg25320798	0.89492	0.89989	1	5932398	NPHP4	Body
cg17490283	0.84603	0.84061	1	5932462	NPHP4	Body
cg24927323	0.87391	0.87691	1	5932625	NPHP4	Body
cg24886027	0.86911	0.8839	1	5932678	NPHP4	Body
cg17138037	0.78432	0.84675	1	5932994	NPHP4	Body
cg17213616	0.79961	0.79462	1	5933044	NPHP4	Body
cg09976670	0.81591	0.81492	1	5934941	NPHP4	Body
cg15483030	0.98589	0.9879	1	5935144	NPHP4	Body
cg01083589	0.8659	0.86028	1	5935330	NPHP4	Body
cg03607993	0.90828	0.90122	1	5936617	NPHP4	Body
cg10639277	0.87488	0.88643	1	5937158	NPHP4	Body
cg14654471	0.86272	0.88962	1	5937169	NPHP4	Body
cg00000957	0.86156	0.86501	1	5937253	NPHP4	Body
cg09259053	0.88614	0.8902	1	5937283	NPHP4	Body
cg13859739	0.90024	0.90777	1	5937378	NPHP4	Body
cg02451888	0.86373	0.84932	1	5937680	NPHP4	Body
cg09231416	0.88054	0.86827	1	5940136	NPHP4	Body
cg17026763	0.79647	0.81909	1	5940173	NPHP4	Body
cg14260998	0.88736	0.88948	1	5940474	NPHP4	Body
cg15466571	0.82378	0.80097	1	5940692	NPHP4	Body
cg26269846	0.86599	0.86519	1	5940974	NPHP4	Body
cg19640103	0.87739	0.87849	1	5942160	NPHP4	Body
cg27575607	0.87979	0.87497	1	5942512	NPHP4	Body
cg03530437	0.96261	0.95979	1	5942634	NPHP4	Body
cg03225003	0.80172	0.8021	1	5943005	NPHP4	Body
cg05927645	0.81411	0.8125	1	5943175	NPHP4	Body
cg26791536	0.96046	0.95857	1	5943388	NPHP4	Body
cg07186168	0.83138	0.82912	1	5945082	NPHP4	Body
cg16327974	0.83001	0.85002	1	5945121	NPHP4	Body
cg05962033	0.93176	0.92802	1	5946328	NPHP4	Body
cg17750254	0.90241	0.91094	1	5946373	NPHP4	Body
cg09136597	0.87693	0.87712	1	5946381	NPHP4	Body
cg09247779	0.74384	0.76181	1	5947349	NPHP4	Body
cg16430402	0.98212	0.98366	1	5947386	NPHP4	Body
cg20277740	0.90121	0.90095	1	5947484	NPHP4	Body
cg01074955	0.925	0.93332	1	5948555	NPHP4	Body
cg00385956	0.91412	0.92162	1	5948600	NPHP4	Body
cg01309569	0.71106	0.63535	1	5950209	NPHP4	Body
cg09802610	0.86512	0.85059	1	5950565	NPHP4	Body
cg21451253	0.92993	0.93106	1	5950833	NPHP4	Body
cg22399023	0.93769	0.93179	1	5950951	NPHP4	Body
cg16164843	0.88111	0.89433	1	5950972	NPHP4	Body
cg05463119	0.93204	0.93315	1	5951028	NPHP4	Body
cg22129135	0.7148	0.66662	1	5951943	NPHP4	Body
cg20806172	0.84554	0.83917	1	5953106	NPHP4	Body
cg15598789	0.863	0.87385	1	5955929	NPHP4	Body
cg06755155	0.92906	0.93374	1	5955966	NPHP4	Body
cg11743671	0.93816	0.94007	1	5956021	NPHP4	Body
cg16258229	0.75927	0.76563	1	5956985	NPHP4	Body
cg11798758	0.90814	0.90631	1	5957004	NPHP4	Body
cg06173758	0.85452	0.85381	1	5957461	NPHP4	Body
cg06616755	0.92212	0.92138	1	5957659	NPHP4	Body
cg16277741	0.87407	0.86574	1	5958143	NPHP4	Body
cg08893598	0.8913	0.89082	1	5958381	NPHP4	Body
cg15893285	0.93991	0.94598	1	5958699	NPHP4	Body
cg08882503	0.86857	0.88377	1	5959093	NPHP4	Body
cg04557181	0.86067	0.86	1	5959158	NPHP4	Body
cg16148365	0.89871	0.88687	1	5966303	NPHP4	Body
cg11725182	0.68326	0.6915	1	5968678	NPHP4	Body
cg24693635	0.67098	0.66034	1	5968728	NPHP4	Body
cg06981887	0.74108	0.73326	1	5971495	NPHP4	Body
cg15324288	0.65397	0.68255	1	5971510	NPHP4	Body
cg20810082	0.90643	0.90181	1	5971949	NPHP4	Body
cg04315255	0.86039	0.86366	1	5972012	NPHP4	Body
cg19804525	0.86702	0.88268	1	5972074	NPHP4	Body
cg23968579	0.7694	0.79254	1	5975890	NPHP4	Body
cg11226336	0.75588	0.75189	1	5994346	NPHP4	Body
cg14071324	0.92367	0.92075	1	5998570	NPHP4	Body
cg07829001	0.88714	0.91078	1	6005092	NPHP4	Body
cg15075357	0.45648	0.49728	1	6009857	NPHP4	Body
cg22356839	0.9813	0.96475	1	6011302	NPHP4	Body
cg13951223	0.88731	0.86802	1	6011309	NPHP4	Body
cg26003933	0.78009	0.76248	1	6035549	NPHP4	Body
cg09275986	0.43199	0.35778	1	6035793	NPHP4	Body
cg15550953	0.79549	0.74312	1	6036414	NPHP4	Body
cg25035489	0.81044	0.77807	1	6036550	NPHP4	Body
cg15503971	0.90667	0.91303	1	6037314	NPHP4	Body
cg21470600	0.52551	0.49374	1	6040824	NPHP4	Body
cg10100287	0.83271	0.8262	1	6047905	NPHP4	5'UTR
cg03026397	0.90741	0.90356	1	6050328	NPHP4	5'UTR
cg04898195	0.03754	0.04196	1	6051551	NPHP4	5'UTR
cg10122302	0.05286	0.04125	1	6051558	NPHP4	5'UTR
cg07517005	0.02761	0.02768	1	6051606	NPHP4	5'UTR
cg00069017	0.04617	0.03989	1	6051640	NPHP4	5'UTR
cg07420961	0.06376	0.06271	1	6052177	NPHP4	5'UTR
cg05933935	0.00513	0.00445	1	6052487	NPHP4;NPHP4	1stExon;5'UTR
cg00931619	0.00342	0.00309	1	6052495	NPHP4;NPHP4	1stExon;5'UTR
cg10715425	0.01007	0.00888	1	6052497	NPHP4;NPHP4	1stExon;5'UTR
cg20797142	0.00447	0.00366	1	6052500	NPHP4;NPHP4	1stExon;5'UTR
cg15604190	0.01346	0.01491	1	6052593	NPHP4	TSS200
cg20383686	0.09452	0.11069	1	6052612	NPHP4	TSS200
cg23994888	0.04636	0.04614	1	6052642	NPHP4	TSS200
cg12904950	0.02219	0.01796	1	6052770	NPHP4	TSS1500
cg10224655	0.03373	0.04014	1	6053295	NPHP4	TSS1500
cg02064300	0.08266	0.08025	1	6053801	NPHP4	TSS1500
cg08622934	0.51468	0.4964	1	6054784		
cg00702417	0.08429	0.06654	1	6054867		
cg26216855	0.80101	0.78208	1	6055151		
cg02841875	0.84283	0.8261	1	6056063		
cg08609517	0.86039	0.85849	1	6056522		
cg05307871	0.91543	0.86894	1	6059070		
cg25392777	0.82476	0.81481	1	6059204		
cg09078100	0.81109	0.81959	1	6059882		
cg20414505	0.85604	0.8633	1	6061279		
cg04088152	0.45526	0.43242	1	6062462		
cg17718960	0.73581	0.72182	1	6063138		
cg21939836	0.77762	0.77347	1	6063167		
cg13069237	0.88391	0.85909	1	6063456		
cg13928473	0.42669	0.39379	1	6063654		
cg22692659	0.83889	0.813	1	6063807		
cg24926052	0.88902	0.87888	1	6063829		
cg03895593	0.79573	0.7741	1	6064094		
cg09556918	0.84469	0.83363	1	6067994		
cg26564960	0.72023	0.72402	1	6082758		
cg01934408	0.28333	0.2716	1	6085799	KCNAB2;KCNAB2	TSS1500;TSS1500
cg13614083	0.84794	0.82318	1	6085872	KCNAB2;KCNAB2	TSS1500;TSS1500
cg07015749	0.45319	0.44821	1	6085995	KCNAB2;KCNAB2	TSS1500;TSS1500
cg00822030	0.46836	0.46892	1	6086018	KCNAB2;KCNAB2	TSS1500;TSS1500
cg12604162	0.04843	0.05063	1	6086148	KCNAB2;KCNAB2	TSS1500;TSS1500
cg18192083	0.09767	0.08737	1	6086254	KCNAB2;KCNAB2	TSS200;TSS200
cg03400374	0.02696	0.03008	1	6086275	KCNAB2;KCNAB2	TSS200;TSS200
cg19814116	0.04898	0.0478	1	6086448	KCNAB2;KCNAB2;KCNAB2;KCNAB2	1stExon;1stExon;5'UTR;5'UTR
cg05701590	0.08652	0.08459	1	6086483	KCNAB2;KCNAB2;KCNAB2;KCNAB2	1stExon;1stExon;5'UTR;5'UTR
cg06753281	0.08067	0.06648	1	6086652	KCNAB2;KCNAB2	5'UTR;5'UTR
cg02394186	0.03212	0.03252	1	6088550	KCNAB2;KCNAB2	5'UTR;5'UTR
cg07922513	0.66771	0.62727	1	6089454	KCNAB2;KCNAB2	5'UTR;5'UTR
cg11740026	0.63338	0.61958	1	6093770	KCNAB2;KCNAB2	5'UTR;5'UTR
cg00043790	0.83432	0.81244	1	6093972	KCNAB2;KCNAB2	5'UTR;5'UTR
cg25220769	0.77523	0.74707	1	6094205	KCNAB2;KCNAB2	5'UTR;5'UTR
cg19734433	0.85764	0.84339	1	6094261	KCNAB2;KCNAB2	5'UTR;5'UTR
cg05393578	0.72039	0.67989	1	6094316	KCNAB2;KCNAB2	5'UTR;5'UTR
cg24730892	0.91899	0.90952	1	6094993	KCNAB2;KCNAB2	5'UTR;5'UTR
cg11185792	0.21231	0.17471	1	6097703	KCNAB2;KCNAB2	5'UTR;5'UTR
cg02448796	0.71667	0.64261	1	6101339	KCNAB2;KCNAB2	Body;Body
cg17106415	0.797	0.79282	1	6105003	KCNAB2;KCNAB2	Body;Body
cg00352913	0.80581	0.78508	1	6105324	KCNAB2;KCNAB2	Body;Body
cg24591969	0.95013	0.94409	1	6105859	KCNAB2;KCNAB2	Body;Body
cg16400756	0.94589	0.94812	1	6105939	KCNAB2;KCNAB2	Body;Body
cg27298072	0.8796	0.87912	1	6105944	KCNAB2;KCNAB2	Body;Body
cg00813560	0.88471	0.88176	1	6106358	KCNAB2;KCNAB2	Body;Body
cg15731035	0.96863	0.97595	1	6106539	KCNAB2;KCNAB2	Body;Body
cg07220157	0.87286	0.8724	1	6108513	KCNAB2;KCNAB2	Body;Body
cg01907457	0.92851	0.92638	1	6111480	KCNAB2;KCNAB2	Body;Body
cg05372828	0.87713	0.86024	1	6111632	KCNAB2;KCNAB2	Body;Body
cg02630629	0.9047	0.89073	1	6111671	KCNAB2;KCNAB2	Body;Body
cg10531774	0.77177	0.78422	1	6111756	KCNAB2;KCNAB2	Body;Body
cg22235088	0.70784	0.69794	1	6111835	KCNAB2;KCNAB2	Body;Body
cg16603374	0.76629	0.74838	1	6113068	KCNAB2;KCNAB2	Body;Body
cg03969724	0.4873	0.49878	1	6114997	KCNAB2;KCNAB2	Body;Body
cg24585000	0.73782	0.74504	1	6117011	KCNAB2;KCNAB2	Body;Body
cg12770003	0.88551	0.92057	1	6126139	KCNAB2;KCNAB2	Body;Body
cg01014986	0.91273	0.91547	1	6126167	KCNAB2;KCNAB2	Body;Body
cg20060474	0.76232	0.76431	1	6129242	KCNAB2;KCNAB2	Body;Body
cg00223046	0.76827	0.76196	1	6130188	KCNAB2;KCNAB2	Body;Body
cg19902591	0.89317	0.90389	1	6130767	KCNAB2;KCNAB2	Body;Body
cg23624452	0.87446	0.86983	1	6131294	KCNAB2;KCNAB2	Body;Body
cg00850612	0.96459	0.96932	1	6131676	KCNAB2;KCNAB2	Body;Body
cg25773199	0.77123	0.76179	1	6131834	KCNAB2;KCNAB2	Body;Body
cg14578612	0.82692	0.82001	1	6131984	KCNAB2;KCNAB2	Body;Body
cg16361915	0.84962	0.84864	1	6132185	KCNAB2;KCNAB2	Body;Body
cg20814688	0.91849	0.90933	1	6132879	KCNAB2;KCNAB2	Body;Body
cg00773460	0.77721	0.79358	1	6133428	KCNAB2;KCNAB2	Body;Body
cg24446610	0.90596	0.90775	1	6134338	KCNAB2;KCNAB2	Body;Body
cg11194299	0.86666	0.87808	1	6134427	KCNAB2;KCNAB2	Body;Body
cg06118571	0.72296	0.70915	1	6137768	KCNAB2;KCNAB2	Body;Body
cg25880365	0.88544	0.88841	1	6137955	KCNAB2;KCNAB2	Body;Body
cg17179571	0.83208	0.8298	1	6138086	KCNAB2;KCNAB2	Body;Body
cg20415848	0.78756	0.76592	1	6138804	KCNAB2;KCNAB2	Body;Body
cg17499212	0.76094	0.75001	1	6140589	KCNAB2;KCNAB2	Body;Body
cg26300857	0.53493	0.48056	1	6142719	KCNAB2;KCNAB2	Body;Body
cg13860836	0.87514	0.89029	1	6146203	KCNAB2;KCNAB2	Body;Body
cg24068761	0.89971	0.88929	1	6146988	KCNAB2;KCNAB2	Body;Body
cg24545495	0.96813	0.96651	1	6149049	KCNAB2;KCNAB2	Body;Body
cg24152353	0.93814	0.93179	1	6149107	KCNAB2;KCNAB2	Body;Body
cg13243674	0.89696	0.8907	1	6149444	KCNAB2;KCNAB2	Body;Body
cg26858423	0.83687	0.84759	1	6149477	KCNAB2;KCNAB2	Body;Body
cg05813032	0.94911	0.95005	1	6149517	KCNAB2;KCNAB2	Body;Body
cg22810710	0.88591	0.86873	1	6150611	KCNAB2;KCNAB2	Body;Body
cg00055881	0.8939	0.89338	1	6153073	KCNAB2;KCNAB2	Body;Body
cg03549532	0.8272	0.82716	1	6154081	KCNAB2;KCNAB2	Body;Body
cg09036263	0.74097	0.71921	1	6154349	KCNAB2;KCNAB2	Body;Body
cg24641417	0.98129	0.98208	1	6154454	KCNAB2;KCNAB2	Body;Body
cg19597652	0.97434	0.97944	1	6154558	KCNAB2;KCNAB2	Body;Body
cg14258756	0.91201	0.91781	1	6158059	KCNAB2;KCNAB2	Body;Body
cg16053064	0.8037	0.82793	1	6158643	KCNAB2;KCNAB2	3'UTR;3'UTR
cg12705326	0.8082	0.83856	1	6158691	KCNAB2;KCNAB2	3'UTR;3'UTR
cg22451356	0.70029	0.68885	1	6159517	KCNAB2;KCNAB2	3'UTR;3'UTR
cg21776674	0.77779	0.78519	1	6160143	KCNAB2;KCNAB2	3'UTR;3'UTR
cg00347918	0.84651	0.86163	1	6162744	CHD5	3'UTR
cg13103815	0.83256	0.82376	1	6164020	CHD5	3'UTR
cg05382282	0.75226	0.75915	1	6164735	CHD5	3'UTR
cg13839957	0.62176	0.63019	1	6165483	CHD5	3'UTR
cg07319375	0.11303	0.12007	1	6169384	CHD5	Body
cg07173934	0.8702	0.85926	1	6169988	CHD5	Body
cg09667775	0.9401	0.93191	1	6170013	CHD5	Body
cg00252804	0.72551	0.72073	1	6170117	CHD5	Body
cg05781512	0.91964	0.91507	1	6171680	CHD5	Body
cg20773915	0.88918	0.90222	1	6171788	CHD5	Body
cg03548963	0.77017	0.77897	1	6184997	CHD5	Body
cg26574904	0.79428	0.78576	1	6185663	CHD5	Body
cg01295264	0.6674	0.63829	1	6185999	CHD5	Body
cg17927613	0.68168	0.7074	1	6187633	CHD5	Body
cg25143235	0.03794	0.05873	1	6187886	CHD5	Body
cg15205435	0.13867	0.17094	1	6187920	CHD5	Body
cg12135344	0.57358	0.56824	1	6188120	CHD5	Body
cg15289807	0.83784	0.83437	1	6188726	CHD5	Body
cg21164697	0.9724	0.97517	1	6188946	CHD5	Body
cg20745153	0.82752	0.81814	1	6188985	CHD5	Body
cg00913953	0.98456	0.98493	1	6189040	CHD5	Body
cg26226608	0.86183	0.84652	1	6189119	CHD5	Body
cg07373589	0.83054	0.82824	1	6189304	CHD5	Body
cg03960382	0.97779	0.9754	1	6190318	CHD5	Body
cg10144597	0.6446	0.64471	1	6191821	CHD5	Body
cg15125762	0.8726	0.88171	1	6191870	CHD5	Body
cg05371688	0.82956	0.8331	1	6191879	CHD5	Body
cg03770108	0.79516	0.79245	1	6192111	CHD5	Body
cg02835274	0.77959	0.77052	1	6192121	CHD5	Body
cg20817257	0.8494	0.85216	1	6197037	CHD5	Body
cg05591769	0.78217	0.78723	1	6197050	CHD5	Body
cg20993163	0.81149	0.8069	1	6198104	CHD5	Body
cg17133774	0.11619	0.0739	1	6198667	CHD5	Body
cg01335566	0.69169	0.71386	1	6200312	CHD5	Body
cg21919596	0.1696	0.14937	1	6201851	CHD5	Body
cg27312709	0.91064	0.90135	1	6202080	CHD5	Body
cg02173128	0.86711	0.87275	1	6202177	CHD5	Body
cg18283627	0.88813	0.87895	1	6202409	CHD5	Body
cg15073708	0.59561	0.60496	1	6204000	CHD5	Body
cg26796642	0.65573	0.66354	1	6204224	CHD5	Body
cg11069824	0.58463	0.58388	1	6205325	CHD5	Body
cg15727545	0.86779	0.87726	1	6205418	CHD5	Body
cg19308227	0.84993	0.85106	1	6206323	CHD5	Body
cg18391058	0.85481	0.88263	1	6207067	CHD5	Body
cg00587890	0.79067	0.80171	1	6207252	CHD5	Body
cg05793604	0.8809	0.88845	1	6208188	CHD5	Body
cg15991503	0.7744	0.74687	1	6208328	CHD5	Body
cg04898695	0.15983	0.15413	1	6208717	CHD5	Body
cg12276513	0.04274	0.04485	1	6208879	CHD5	Body
cg17831269	0.01163	0.01389	1	6209018	CHD5	Body
cg10537555	0.24181	0.25782	1	6209266	CHD5	Body
cg13223276	0.87792	0.88839	1	6211176	CHD5	Body
cg22224462	0.81558	0.80294	1	6214772	CHD5	Body
cg09271882	0.81604	0.80473	1	6214849	CHD5	Body
cg03115470	0.77958	0.74699	1	6215625	CHD5	Body
cg15672498	0.51869	0.52834	1	6218116	CHD5	Body
cg01565985	0.59094	0.60543	1	6225887	CHD5	Body
cg01055025	0.857	0.86663	1	6226998	CHD5	Body
cg13940908	0.75	0.74943	1	6227927	CHD5	Body
cg27552584	0.43553	0.47852	1	6228023	CHD5	Body
cg24886710	0.76564	0.75997	1	6232001	CHD5	Body
cg24331282	0.81372	0.80912	1	6236088	CHD5	Body
cg17479763	0.59863	0.61536	1	6237002	CHD5	Body
cg04714195	0.75269	0.75475	1	6237371	CHD5	Body
cg08899938	0.81403	0.8226	1	6238616	CHD5	Body
cg15578645	0.29811	0.28211	1	6239157	CHD5	Body
cg13851144	0.02033	0.02265	1	6239475	CHD5	Body
cg08080029	0.02898	0.02522	1	6239970	CHD5	Body
cg16519705	0.0563	0.05782	1	6240038	CHD5	1stExon
cg17724171	0.04027	0.03701	1	6240267	CHD5	TSS200
cg22902824	0.02657	0.0266	1	6240271	CHD5	TSS200
cg24151926	0.0794	0.07392	1	6240455	CHD5	TSS1500
cg14995214	0.12042	0.12141	1	6240463	CHD5	TSS1500
cg08706545	0.10672	0.10828	1	6240508	CHD5	TSS1500
cg00282347	0.08942	0.09608	1	6241040	CHD5	TSS1500
cg11726911	0.06181	0.05942	1	6241120	CHD5	TSS1500
cg17175208	0.03408	0.03691	1	6241179	CHD5	TSS1500
cg00532411	0.18693	0.18296	1	6241506	CHD5	TSS1500
cg10378348	0.34518	0.30706	1	6244619		
cg23394916	0.61439	0.61152	1	6246147	RPL22	3'UTR
cg23730387	0.8778	0.88265	1	6246236	RPL22	3'UTR
ch.1.228777R	0.11626	0.11236	1	6251025	RPL22	Body
cg06744003	0.91208	0.91501	1	6255635	RPL22	Body
cg22174623	0.735	0.75002	1	6257379	RPL22	Body
cg17216583	0.35028	0.36017	1	6258591	RPL22	Body
cg23323711	0.04294	0.04222	1	6259145	RPL22	Body
cg21393421	0.02222	0.01512	1	6259179	RPL22	Body
cg08541953	0.09159	0.08752	1	6259338	RPL22	Body
cg25381775	0.04828	0.04772	1	6259495	RPL22	Body
cg04025728	0.00303	0.00325	1	6259688	RPL22	TSS200
cg16178974	0.00786	0.00565	1	6259704	RPL22	TSS200
cg12967293	0.05306	0.04598	1	6259874	RPL22	TSS200
cg14303330	0.02786	0.02981	1	6259905	RPL22	TSS1500
cg27527922	0.48997	0.4769	1	6260181	RPL22	TSS1500
cg26935168	0.43829	0.42625	1	6260346	RPL22	TSS1500
cg08107735	0.88163	0.8796	1	6260360	RPL22	TSS1500
cg13476932	0.78939	0.80396	1	6260373	RPL22	TSS1500
cg21813101	0.88059	0.88213	1	6260616	RPL22	TSS1500
cg17153174	0.90182	0.8963	1	6261146	RPL22	TSS1500
cg16894819	0.71334	0.72932	1	6262620		
cg21211271	0.09368	0.10847	1	6265071	RNF207	TSS1500
cg19180828	0.45443	0.47806	1	6265220	RNF207	TSS1500
cg15584788	0.11846	0.13021	1	6265300	RNF207	TSS1500
cg03734402	0.03354	0.03251	1	6265417	RNF207	TSS1500
cg03716999	0.12949	0.14613	1	6265802	RNF207	TSS1500
cg24870568	0.1658	0.16075	1	6265806	RNF207	TSS1500
cg12911256	0.13047	0.1522	1	6265879	RNF207	TSS1500
cg17515966	0.11892	0.12227	1	6265894	RNF207	TSS1500
cg16094412	0.01433	0.01226	1	6266029	RNF207	TSS200
cg06147379	0.05732	0.0552	1	6266099	RNF207	TSS200
cg08611163	0.09326	0.09642	1	6266360	RNF207;RNF207	5'UTR;1stExon
cg11764177	0.09553	0.09705	1	6266416	RNF207	5'UTR
cg27307298	0.15072	0.12544	1	6266753	RNF207	Body
cg19694465	0.67513	0.68157	1	6267579	RNF207	Body
cg21210232	0.19796	0.19212	1	6268709	RNF207	Body
cg00030047	0.17897	0.16554	1	6268790	RNF207	Body
cg18235937	0.08064	0.07657	1	6268858	RNF207	Body
cg15731815	0.08048	0.08338	1	6269260	RNF207	Body
cg01373911	0.08059	0.06864	1	6269367	RNF207	Body
cg25286333	0.0583	0.06699	1	6269448	RNF207	Body
cg16359901	0.17346	0.17162	1	6269635	RNF207	Body
cg02077561	0.77504	0.78442	1	6270963	RNF207	Body
cg15687653	0.69421	0.70345	1	6271667	RNF207	Body
cg01517656	0.97033	0.97279	1	6272055	RNF207	Body
cg26611832	0.76398	0.75644	1	6279843	RNF207	3'UTR
cg14287788	0.93346	0.93473	1	6284844	ICMT	3'UTR
cg26907544	0.92401	0.91504	1	6284915	ICMT	3'UTR
cg04790574	0.83133	0.82813	1	6285067	ICMT	3'UTR
cg18975791	0.8775	0.87975	1	6285107	ICMT	3'UTR
cg27056555	0.91258	0.90971	1	6293422	ICMT	Body
cg05925365	0.89333	0.90182	1	6294656	ICMT	Body
cg00518190	0.77694	0.8016	1	6294768	ICMT	Body
cg12396368	0.66844	0.64003	1	6294850	ICMT	Body
cg25194807	0.06906	0.08097	1	6295368	ICMT	Body
cg11669397	0.05155	0.04784	1	6295430	ICMT	Body
cg17145806	0.05971	0.0594	1	6295537	ICMT	Body
cg17900884	0.00671	0.00981	1	6296090	ICMT	TSS200
cg10118002	0.0258	0.02527	1	6296095	ICMT	TSS200
cg15582719	0.05464	0.05759	1	6296260	ICMT	TSS1500
cg17992056	0.1153	0.12363	1	6296335	ICMT	TSS1500
cg27541349	0.08661	0.07808	1	6296337	ICMT	TSS1500
cg14089881	0.43314	0.48032	1	6296630	ICMT	TSS1500
cg11019172	0.72828	0.7533	1	6296721	ICMT	TSS1500
cg08851727	0.69072	0.75286	1	6296770	ICMT	TSS1500
cg06940574	0.92047	0.92559	1	6297128	ICMT	TSS1500
cg15341760	0.82496	0.82935	1	6297890		
cg15830682	0.92026	0.91866	1	6298637		
cg21413219	0.21088	0.23707	1	6299374		
cg23164855	0.419	0.41982	1	6301170		
cg00883218	0.3081	0.33012	1	6301400		
cg01514415	0.06263	0.06168	1	6301951		
cg05347736	0.0051	0.00378	1	6302164		
cg22733648	0.11984	0.1269	1	6302273		
cg07605241	0.11573	0.11091	1	6302729		
cg24539779	0.04392	0.04572	1	6302896	HES3	TSS1500
cg24463605	0.18008	0.17988	1	6302973	HES3	TSS1500
cg00769305	0.41336	0.38617	1	6303279	HES3	TSS1500
cg18564053	0.22354	0.1994	1	6303793	HES3	TSS1500
cg00765655	0.10572	0.10425	1	6304199	HES3	TSS200
cg20157525	0.13281	0.12482	1	6304217	HES3	TSS200
cg19743103	0.1546	0.14537	1	6304220	HES3	TSS200
cg22699074	0.21339	0.20447	1	6304272	HES3;HES3	1stExon;5'UTR
cg04992704	0.1239	0.12391	1	6304361	HES3	5'UTR
cg10829621	0.16089	0.16709	1	6304421	HES3	5'UTR
cg03327263	0.14351	0.16837	1	6304499	HES3	Body
cg26912877	0.01623	0.01458	1	6305344	HES3	Body
cg26257210	0.06909	0.06069	1	6305348	HES3	Body
cg17491697	0.09264	0.08611	1	6305588	HES3	3'UTR
cg11554771	0.08667	0.08668	1	6305590	HES3	3'UTR
cg05797463	0.08408	0.071	1	6306210		
cg02041944	0.08926	0.09442	1	6306270		
cg10778407	0.0458	0.05285	1	6306850		
cg05790960	0.79352	0.79438	1	6307676	GPR153	3'UTR
cg08877960	0.73873	0.72778	1	6308320	GPR153	3'UTR
cg05473804	0.1066	0.10048	1	6309300	GPR153	3'UTR
cg15892785	0.00747	0.00643	1	6309343	GPR153	3'UTR
cg07480647	0.04107	0.04149	1	6309724	GPR153	Body
cg19802649	0.14386	0.14139	1	6310075	GPR153	Body
cg12770414	0.86594	0.8857	1	6310439	GPR153	Body
cg17742359	0.81982	0.83578	1	6312102	GPR153	Body
cg08207378	0.83027	0.83868	1	6313762	GPR153	Body
cg08912058	0.88733	0.88939	1	6313858	GPR153	Body
cg00929493	0.79769	0.82631	1	6314002	GPR153	Body
cg13071306	0.96999	0.96461	1	6314113	GPR153	Body
cg03916104	0.93421	0.92762	1	6314748	GPR153	Body
cg06348737	0.83497	0.82818	1	6316858	GPR153	5'UTR
cg04861645	0.81878	0.83176	1	6318480	GPR153	5'UTR
cg01909982	0.01612	0.01274	1	6320450	GPR153	5'UTR
cg14958889	0.06938	0.06022	1	6320471	GPR153	5'UTR
cg21927975	0.08352	0.08592	1	6320757	GPR153	5'UTR
cg02835494	0.02877	0.02702	1	6320760	GPR153	5'UTR
cg02700833	0.01772	0.01878	1	6321181	GPR153	TSS200
cg21932983	0.24459	0.24919	1	6321378	GPR153	TSS1500
cg04055049	0.10133	0.0921	1	6321553	GPR153	TSS1500
cg14566624	0.2129	0.20715	1	6321582	GPR153	TSS1500
cg02892189	0.06836	0.07108	1	6321676	GPR153	TSS1500
cg05133314	0.11803	0.11527	1	6321684	GPR153	TSS1500
cg19319393	0.23787	0.23588	1	6321737	GPR153	TSS1500
cg11654006	0.84446	0.86079	1	6324428	ACOT7;ACOT7;ACOT7;ACOT7	3'UTR;3'UTR;3'UTR;3'UTR
cg08848865	0.87557	0.88127	1	6324897	ACOT7;ACOT7;ACOT7;ACOT7	Body;Body;Body;Body
cg11723698	0.82639	0.81609	1	6325058	ACOT7;ACOT7;ACOT7;ACOT7	Body;Body;Body;Body
cg17080913	0.75218	0.75525	1	6328733	ACOT7;ACOT7;ACOT7;ACOT7	Body;Body;Body;Body
cg08886676	0.8268	0.83335	1	6328827	ACOT7;ACOT7;ACOT7;ACOT7	Body;Body;Body;Body
cg18324862	0.74088	0.76137	1	6328955	ACOT7;ACOT7;ACOT7;ACOT7	Body;Body;Body;Body
cg16293838	0.72569	0.73419	1	6330521	ACOT7;ACOT7;ACOT7;ACOT7	Body;Body;Body;Body
cg26250989	0.8387	0.82214	1	6333502	ACOT7;ACOT7;ACOT7;ACOT7	Body;Body;Body;Body
cg03961030	0.84281	0.84916	1	6333796	ACOT7;ACOT7;ACOT7;ACOT7	Body;Body;Body;Body
cg06834177	0.94837	0.95477	1	6333843	ACOT7;ACOT7;ACOT7;ACOT7	Body;Body;Body;Body
cg15100947	0.88932	0.89739	1	6333867	ACOT7;ACOT7;ACOT7;ACOT7	Body;Body;Body;Body
cg24927687	0.85603	0.87629	1	6336519	ACOT7;ACOT7;ACOT7;ACOT7	Body;Body;Body;Body
cg16034168	0.94666	0.95837	1	6336711	ACOT7;ACOT7;ACOT7;ACOT7	Body;Body;Body;Body
cg08679807	0.63759	0.65053	1	6338594	ACOT7;ACOT7;ACOT7;ACOT7	Body;Body;Body;Body
cg04354126	0.85451	0.85995	1	6338812	ACOT7;ACOT7;ACOT7;ACOT7	Body;Body;Body;Body
cg11690194	0.90544	0.91008	1	6339954	ACOT7;ACOT7;ACOT7;ACOT7	Body;Body;Body;Body
cg00506442	0.8627	0.85303	1	6340054	ACOT7;ACOT7;ACOT7;ACOT7	Body;Body;Body;Body
cg17162028	0.85826	0.84973	1	6340110	ACOT7;ACOT7;ACOT7;ACOT7	Body;Body;Body;Body
cg03915541	0.8186	0.81136	1	6340443	ACOT7;ACOT7;ACOT7;ACOT7	Body;Body;Body;Body
cg13066938	0.7529	0.72182	1	6341140	ACOT7;ACOT7;ACOT7;ACOT7	Body;Body;Body;Body
cg21220721	0.87289	0.8312	1	6341230	ACOT7;ACOT7;ACOT7;ACOT7	Body;Body;Body;Body
cg09249800	0.90389	0.89701	1	6341287	ACOT7;ACOT7;ACOT7;ACOT7	Body;Body;Body;Body
cg11699125	0.88901	0.8901	1	6341327	ACOT7;ACOT7;ACOT7;ACOT7	Body;Body;Body;Body
cg11346669	0.84393	0.8491	1	6342159	ACOT7;ACOT7;ACOT7;ACOT7	Body;Body;Body;Body
cg10210448	0.75579	0.73871	1	6342435	ACOT7;ACOT7;ACOT7;ACOT7	Body;Body;Body;Body
cg00057114	0.82369	0.83105	1	6344362	ACOT7;ACOT7;ACOT7;ACOT7	Body;Body;Body;Body
cg09887323	0.74819	0.76048	1	6348460	ACOT7;ACOT7;ACOT7;ACOT7	Body;Body;Body;Body
cg26570804	0.90578	0.91172	1	6352357	ACOT7;ACOT7;ACOT7;ACOT7	Body;Body;Body;Body
cg25029657	0.77041	0.80258	1	6355008	ACOT7;ACOT7;ACOT7;ACOT7	Body;Body;Body;Body
cg13209388	0.75279	0.75009	1	6355060	ACOT7;ACOT7;ACOT7;ACOT7	Body;Body;Body;Body
cg23230478	0.92724	0.92663	1	6360620	ACOT7;ACOT7;ACOT7;ACOT7	Body;Body;Body;Body
cg11714702	0.95751	0.9587	1	6362473	ACOT7;ACOT7;ACOT7;ACOT7	Body;Body;Body;Body
cg14992217	0.865	0.86675	1	6363562	ACOT7;ACOT7;ACOT7;ACOT7	Body;Body;Body;Body
cg19308185	0.90857	0.90241	1	6363596	ACOT7;ACOT7;ACOT7;ACOT7	Body;Body;Body;Body
cg04309375	0.79586	0.77171	1	6363886	ACOT7;ACOT7;ACOT7;ACOT7	Body;Body;Body;Body
cg02957924	0.90376	0.90063	1	6366307	ACOT7;ACOT7;ACOT7;ACOT7	Body;Body;Body;Body
cg24601967	0.87288	0.8849	1	6366496	ACOT7;ACOT7;ACOT7;ACOT7	Body;Body;Body;Body
cg09106198	0.90729	0.89899	1	6366590	ACOT7;ACOT7;ACOT7;ACOT7	Body;Body;Body;Body
cg18222440	0.90794	0.8951	1	6366658	ACOT7;ACOT7;ACOT7;ACOT7	Body;Body;Body;Body
ch.1.234734F	0.00716	0.01009	1	6373420	ACOT7;ACOT7;ACOT7;ACOT7	Body;Body;Body;Body
cg24599624	0.9095	0.90353	1	6378146	ACOT7;ACOT7;ACOT7;ACOT7	Body;Body;Body;Body
cg11257164	0.92188	0.92777	1	6384147	ACOT7;ACOT7;ACOT7;ACOT7	Body;Body;Body;Body
cg13549940	0.57758	0.55005	1	6390053	ACOT7;ACOT7;ACOT7;ACOT7	Body;Body;Body;Body
cg18167466	0.92758	0.92234	1	6390473	ACOT7;ACOT7;ACOT7;ACOT7	Body;Body;Body;Body
cg25706257	0.90816	0.91935	1	6390530	ACOT7;ACOT7;ACOT7;ACOT7	Body;Body;Body;Body
cg10976772	0.84946	0.83485	1	6390595	ACOT7;ACOT7;ACOT7;ACOT7	Body;Body;Body;Body
cg00081799	0.92038	0.91919	1	6390793	ACOT7;ACOT7;ACOT7;ACOT7	Body;Body;Body;Body
cg16170708	0.89314	0.89181	1	6390830	ACOT7;ACOT7;ACOT7;ACOT7	Body;Body;Body;Body
cg22171613	0.89089	0.8985	1	6396134	ACOT7;ACOT7;ACOT7;ACOT7	Body;Body;Body;Body
cg11335203	0.83576	0.8364	1	6398594	ACOT7;ACOT7;ACOT7;ACOT7	Body;Body;Body;Body
cg16733136	0.63536	0.63981	1	6404058	ACOT7;ACOT7;ACOT7;ACOT7	Body;Body;Body;Body
cg05591235	0.88949	0.87905	1	6405672	ACOT7;ACOT7;ACOT7;ACOT7	Body;Body;Body;Body
cg18786324	0.83176	0.82054	1	6409737	ACOT7;ACOT7;ACOT7;ACOT7	Body;Body;Body;Body
cg21156684	0.88412	0.87547	1	6411612	ACOT7;ACOT7;ACOT7;ACOT7	Body;Body;Body;Body
cg20630887	0.76946	0.76297	1	6417823	ACOT7;ACOT7;ACOT7;ACOT7	Body;Body;Body;Body
cg05045598	0.38824	0.39932	1	6418521	ACOT7;ACOT7;ACOT7;ACOT7	Body;Body;Body;Body
cg16049283	0.37636	0.36351	1	6419606	ACOT7;ACOT7;ACOT7;ACOT7	Body;Body;TSS1500;Body
cg10375954	0.38392	0.36502	1	6419608	ACOT7;ACOT7;ACOT7;ACOT7	Body;Body;TSS1500;Body
cg16306654	0.47242	0.45784	1	6419767	ACOT7;ACOT7;ACOT7;ACOT7	Body;Body;TSS1500;Body
cg02995045	0.07359	0.06147	1	6419906	ACOT7;ACOT7;ACOT7;ACOT7	Body;Body;TSS1500;Body
cg10219223	0.63431	0.58909	1	6420713	ACOT7;ACOT7;ACOT7;ACOT7	Body;5'UTR;1stExon;Body
cg00821310	0.74786	0.71939	1	6420733	ACOT7;ACOT7;ACOT7;ACOT7	Body;5'UTR;1stExon;Body
cg12082302	0.83624	0.83108	1	6421246	ACOT7;ACOT7;ACOT7	Body;TSS1500;Body
cg02065192	0.81787	0.81068	1	6421414	ACOT7;ACOT7;ACOT7	Body;TSS1500;Body
cg09513469	0.88773	0.87939	1	6421502	ACOT7;ACOT7;ACOT7	Body;TSS1500;Body
cg24312879	0.81861	0.81138	1	6422118	ACOT7;ACOT7;ACOT7	Body;TSS1500;Body
cg18148314	0.5149	0.547	1	6425319	ACOT7;ACOT7	Body;Body
cg21781706	0.86691	0.87379	1	6438350	ACOT7;ACOT7	Body;Body
cg16429975	0.9049	0.8911	1	6445632	ACOT7;ACOT7	Body;1stExon
cg23095988	0.75418	0.74967	1	6445804	ACOT7;ACOT7;ACOT7	Body;1stExon;5'UTR
cg20414935	0.70394	0.69864	1	6445872	ACOT7;ACOT7;ACOT7	Body;1stExon;5'UTR
cg00425213	0.85831	0.84939	1	6446095	ACOT7;ACOT7	Body;TSS1500
cg00777636	0.9732	0.97052	1	6446216	ACOT7;ACOT7	Body;TSS1500
cg02328793	0.95473	0.95658	1	6446234	ACOT7;ACOT7	Body;TSS1500
cg10770046	0.90609	0.91059	1	6446787	ACOT7;ACOT7	Body;TSS1500
cg25345603	0.8368	0.82609	1	6450174	ACOT7	Body
cg05786314	0.59001	0.56149	1	6452096	ACOT7	Body
cg24563804	0.19077	0.19537	1	6452882	ACOT7	Body
cg05127153	0.07882	0.07753	1	6452942	ACOT7	Body
cg19267259	0.025	0.02479	1	6453427	ACOT7	1stExon
cg22346119	0.01099	0.01191	1	6453452	ACOT7	1stExon
cg02568911	0.09779	0.10373	1	6453807	ACOT7;ACOT7	1stExon;5'UTR
cg17429065	0.07659	0.08004	1	6453910	ACOT7	TSS200
cg27316808	0.06229	0.06849	1	6453995	ACOT7	TSS200
cg26896160	0.05891	0.06126	1	6454004	ACOT7	TSS200
cg25370592	0.05547	0.05337	1	6454097	ACOT7	TSS1500
cg08889373	0.03303	0.03191	1	6454109	ACOT7	TSS1500
cg17236617	0.04393	0.04605	1	6454202	ACOT7	TSS1500
cg10967178	0.09122	0.10018	1	6454278	ACOT7	TSS1500
cg25165880	0.50156	0.49086	1	6454326	ACOT7	TSS1500
cg09273516	0.16689	0.1055	1	6454339	ACOT7	TSS1500
cg21267498	0.80181	0.80632	1	6456097		
cg05944661	0.66666	0.66679	1	6457799		
cg04870212	0.00668	0.0062	1	6464845		
cg23370548	0.77253	0.77433	1	6471486		
cg24897126	0.36372	0.38776	1	6474383		
cg05594095	0.84324	0.85255	1	6476916	HES2	3'UTR
cg07104732	0.50204	0.51344	1	6478615	HES2	3'UTR
cg17447502	0.35382	0.36042	1	6478857	HES2	3'UTR
cg04691277	0.11781	0.11539	1	6479352	HES2	Body
cg14832908	0.18948	0.18802	1	6479424	HES2	Body
cg23603891	0.17974	0.16992	1	6479628	HES2	Body
cg19195327	0.12656	0.13144	1	6479725	HES2	Body
cg17826013	0.0092	0.01052	1	6479729	HES2	Body
cg23040649	0.01812	0.01338	1	6479813	HES2	Body
cg03476000	0.10743	0.09088	1	6480167	HES2	TSS200
cg00549463	0.01679	0.0176	1	6480232	HES2	TSS1500
cg03186004	0.10067	0.0958	1	6480288	HES2	TSS1500
cg24864511	0.0257	0.02859	1	6480516	HES2	TSS1500
cg01501312	0.16802	0.15848	1	6480594	HES2	TSS1500
cg00644814	0.07872	0.08789	1	6480929	HES2	TSS1500
cg25352592	0.56284	0.57183	1	6481151	HES2	TSS1500
cg03518417	0.09363	0.09514	1	6483657	ESPN	TSS1500
cg15718222	0.08722	0.0775	1	6483926	ESPN	TSS1500
cg19253827	0.12693	0.14462	1	6484007	ESPN	TSS1500
cg22227104	0.11432	0.10663	1	6484385	ESPN	TSS1500
cg09549827	0.1306	0.12858	1	6484616	ESPN	TSS1500
cg27307523	0.1672	0.16154	1	6484668	ESPN	TSS200
cg00297432	0.30804	0.29161	1	6484784	ESPN	TSS200
cg03397716	0.0508	0.05375	1	6484980	ESPN;ESPN	1stExon;5'UTR
cg24153044	0.0364	0.03588	1	6485201	ESPN	1stExon
cg13066963	0.31008	0.33105	1	6485317	ESPN	Body
cg11404532	0.68711	0.6785	1	6486842	ESPN	Body
cg03255783	0.73647	0.73303	1	6487540	ESPN	Body
cg10949430	0.71492	0.72192	1	6496243	ESPN	Body
cg01913077	0.13718	0.13611	1	6498209	ESPN	Body
cg26603264	0.18577	0.18323	1	6500346	ESPN	Body
cg17430636	0.10559	0.10447	1	6500410	ESPN	Body
cg26815404	0.02314	0.01855	1	6500700	ESPN	Body
cg24470693	0.14113	0.14025	1	6500968	ESPN	Body
cg04871364	0.20643	0.20215	1	6501062	ESPN	Body
cg24050109	0.56049	0.5587	1	6501240	ESPN	Body
cg04980281	0.84847	0.84919	1	6504576	ESPN	Body
cg00248454	0.41066	0.41285	1	6505421	ESPN	Body
cg16414143	0.0469	0.04205	1	6507490	ESPN	Body
cg05068146	0.11077	0.10093	1	6507693	ESPN	Body
cg23919534	0.10339	0.09477	1	6507804	ESPN	Body
cg20248421	0.03946	0.03887	1	6507979	ESPN	Body
cg19809453	0.05366	0.03713	1	6508028	ESPN	Body
cg06189708	0.16142	0.1529	1	6508035	ESPN	Body
cg15274864	0.13874	0.12989	1	6508592	ESPN	Body
cg25097074	0.01806	0.02328	1	6508954	ESPN	Body
cg13326801	0.14572	0.14074	1	6509182	ESPN	Body
cg16672535	0.12644	0.16538	1	6510652	ESPN	Body
cg01337514	0.61438	0.63632	1	6511026	ESPN	Body
cg04134845	0.44769	0.46893	1	6511705	ESPN	Body
cg00014168	0.61114	0.65474	1	6511878	ESPN	Body
cg00853242	0.76807	0.77888	1	6511997	ESPN	Body
cg01085974	0.81786	0.82328	1	6512509	ESPN	Body
cg21211780	0.71533	0.73601	1	6513502	ESPN	Body
cg10210806	0.14296	0.15431	1	6514605	ESPN	Body
cg06085683	0.18519	0.22738	1	6514663	ESPN	Body
cg00158227	0.1758	0.19415	1	6514781	ESPN	Body
cg00833822	0.2261	0.25768	1	6515580	ESPN	Body
cg09809932	0.06953	0.07925	1	6515597	ESPN	Body
cg26419880	0.0669	0.07532	1	6515624	ESPN	Body
cg12143651	0.18428	0.21276	1	6515748	ESPN	Body
cg07017737	0.2193	0.23194	1	6516324	ESPN	Body
cg00917101	0.45896	0.50189	1	6516647	ESPN	Body
cg13284574	0.10901	0.11771	1	6519923	ESPN	Body
cg12406391	0.06993	0.06144	1	6520194	ESPN	Body
cg13356427	0.02523	0.02962	1	6520354	ESPN	3'UTR
cg01715088	0.11819	0.12814	1	6520772	ESPN	3'UTR
cg23449295	0.68997	0.70804	1	6521121		
cg11404945	0.79087	0.79468	1	6521138		
cg27224823	0.64964	0.65662	1	6521268	TNFRSF25;TNFRSF25;TNFRSF25;TNFRSF25;TNFRSF25	3'UTR;3'UTR;3'UTR;3'UTR;3'UTR
cg10982045	0.80834	0.81903	1	6521490	TNFRSF25;TNFRSF25;TNFRSF25;TNFRSF25;TNFRSF25	3'UTR;3'UTR;3'UTR;3'UTR;3'UTR
cg13331246	0.80029	0.83049	1	6521856	TNFRSF25;TNFRSF25;TNFRSF25;TNFRSF25;TNFRSF25	Body;Body;Body;Body;Body
cg23588699	0.95642	0.96705	1	6521892	TNFRSF25;TNFRSF25;TNFRSF25;TNFRSF25;TNFRSF25	Body;Body;Body;Body;Body
cg15358431	0.77553	0.77714	1	6522605	TNFRSF25;TNFRSF25;TNFRSF25;TNFRSF25;TNFRSF25	Body;Body;Body;Body;Body
cg10230885	0.85701	0.84452	1	6524252	TNFRSF25;TNFRSF25;TNFRSF25;TNFRSF25;TNFRSF25;TNFRSF25	3'UTR;Body;Body;Body;Body;Body
cg02988775	0.78286	0.78398	1	6524642	TNFRSF25;TNFRSF25;TNFRSF25;TNFRSF25;TNFRSF25;TNFRSF25	Body;Body;Body;Body;Body;Body
cg00087884	0.19342	0.19779	1	6525551	TNFRSF25;TNFRSF25;TNFRSF25;TNFRSF25;TNFRSF25;TNFRSF25	Body;Body;Body;Body;Body;Body
cg02084087	0.04747	0.05219	1	6526049	TNFRSF25;TNFRSF25;TNFRSF25;TNFRSF25;TNFRSF25;TNFRSF25	Body;Body;Body;Body;Body;Body
cg15205428	0.06914	0.05935	1	6526051	TNFRSF25;TNFRSF25;TNFRSF25;TNFRSF25;TNFRSF25;TNFRSF25	Body;Body;Body;Body;Body;Body
cg11756870	0.05012	0.04633	1	6526073	TNFRSF25;TNFRSF25;TNFRSF25;TNFRSF25;TNFRSF25;TNFRSF25	Body;Body;Body;Body;Body;Body
cg10059687	0.07726	0.09377	1	6526129	TNFRSF25;TNFRSF25;TNFRSF25;TNFRSF25;TNFRSF25;TNFRSF25	1stExon;1stExon;1stExon;1stExon;1stExon;1stExon
cg12814070	0.07377	0.05132	1	6526182	TNFRSF25;TNFRSF25;PLEKHG5;PLEKHG5;TNFRSF25;TNFRSF25;TNFRSF25;TNFRSF25;PLEKHG5;TNFRSF25;TNFRSF25;TNFRSF25;PLEKHG5;TNFRSF25;PLEKHG5;TNFRSF25;TNFRSF25	1stExon;1stExon;3'UTR;3'UTR;5'UTR;5'UTR;5'UTR;5'UTR;3'UTR;1stExon;1stExon;1stExon;3'UTR;5'UTR;3'UTR;1stExon;5'UTR
cg10539898	0.04591	0.051	1	6526309	TNFRSF25;PLEKHG5;TNFRSF25;PLEKHG5;PLEKHG5;TNFRSF25;PLEKHG5;TNFRSF25;PLEKHG5;TNFRSF25;TNFRSF25	TSS200;3'UTR;TSS200;3'UTR;3'UTR;TSS200;3'UTR;TSS200;3'UTR;TSS200;TSS200
cg02064442	0.05419	0.05838	1	6526319	TNFRSF25;PLEKHG5;TNFRSF25;PLEKHG5;PLEKHG5;TNFRSF25;PLEKHG5;TNFRSF25;PLEKHG5;TNFRSF25;TNFRSF25	TSS200;3'UTR;TSS200;3'UTR;3'UTR;TSS200;3'UTR;TSS200;3'UTR;TSS200;TSS200
cg03893150	0.08628	0.08672	1	6526325	TNFRSF25;PLEKHG5;TNFRSF25;PLEKHG5;PLEKHG5;TNFRSF25;PLEKHG5;TNFRSF25;PLEKHG5;TNFRSF25;TNFRSF25	TSS200;3'UTR;TSS200;3'UTR;3'UTR;TSS200;3'UTR;TSS200;3'UTR;TSS200;TSS200
cg23114616	0.22139	0.21268	1	6526398	TNFRSF25;PLEKHG5;TNFRSF25;PLEKHG5;PLEKHG5;TNFRSF25;PLEKHG5;TNFRSF25;PLEKHG5;TNFRSF25;TNFRSF25	TSS200;3'UTR;TSS200;3'UTR;3'UTR;TSS200;3'UTR;TSS200;3'UTR;TSS200;TSS200
cg16681526	0.39774	0.38383	1	6526469	TNFRSF25;PLEKHG5;TNFRSF25;PLEKHG5;PLEKHG5;TNFRSF25;PLEKHG5;TNFRSF25;TNFRSF25;PLEKHG5;TNFRSF25	TSS1500;3'UTR;TSS1500;3'UTR;3'UTR;TSS1500;3'UTR;TSS1500;TSS1500;3'UTR;TSS1500
cg04500986	0.51266	0.50316	1	6526531	TNFRSF25;PLEKHG5;TNFRSF25;PLEKHG5;PLEKHG5;TNFRSF25;PLEKHG5;TNFRSF25;TNFRSF25;PLEKHG5;TNFRSF25	TSS1500;3'UTR;TSS1500;3'UTR;3'UTR;TSS1500;3'UTR;TSS1500;TSS1500;3'UTR;TSS1500
cg26056577	0.69402	0.67573	1	6526583	TNFRSF25;PLEKHG5;TNFRSF25;PLEKHG5;PLEKHG5;TNFRSF25;PLEKHG5;TNFRSF25;TNFRSF25;PLEKHG5;TNFRSF25	TSS1500;3'UTR;TSS1500;3'UTR;3'UTR;TSS1500;3'UTR;TSS1500;TSS1500;3'UTR;TSS1500
cg15088325	0.84948	0.84883	1	6527401	TNFRSF25;PLEKHG5;TNFRSF25;PLEKHG5;PLEKHG5;TNFRSF25;PLEKHG5;TNFRSF25;TNFRSF25;PLEKHG5;TNFRSF25	TSS1500;3'UTR;TSS1500;3'UTR;3'UTR;TSS1500;3'UTR;TSS1500;TSS1500;3'UTR;TSS1500
cg26186134	0.8001	0.79462	1	6527489	TNFRSF25;PLEKHG5;TNFRSF25;PLEKHG5;PLEKHG5;TNFRSF25;PLEKHG5;TNFRSF25;TNFRSF25;PLEKHG5;TNFRSF25	TSS1500;3'UTR;TSS1500;3'UTR;3'UTR;TSS1500;3'UTR;TSS1500;TSS1500;3'UTR;TSS1500
cg05151739	0.84643	0.85264	1	6527809	PLEKHG5;PLEKHG5;PLEKHG5;PLEKHG5;PLEKHG5	Body;Body;Body;Body;Body
cg25028293	0.8125	0.80991	1	6528261	PLEKHG5;PLEKHG5;PLEKHG5;PLEKHG5;PLEKHG5	Body;Body;Body;Body;Body
cg01799460	0.40401	0.39391	1	6529710	PLEKHG5;PLEKHG5;PLEKHG5;PLEKHG5;PLEKHG5	Body;Body;Body;Body;Body
cg16146806	0.63726	0.61668	1	6530205	PLEKHG5;PLEKHG5;PLEKHG5;PLEKHG5;PLEKHG5	Body;Body;Body;Body;Body
cg13934553	0.97854	0.97936	1	6530615	PLEKHG5;PLEKHG5;PLEKHG5;PLEKHG5;PLEKHG5	Body;Body;Body;Body;Body
cg08091596	0.81253	0.79894	1	6530743	PLEKHG5;PLEKHG5;PLEKHG5;PLEKHG5;PLEKHG5	Body;Body;Body;Body;Body
cg06816518	0.77366	0.83439	1	6531152	PLEKHG5;PLEKHG5;PLEKHG5;PLEKHG5;PLEKHG5	Body;Body;Body;Body;Body
cg08489551	0.81461	0.8303	1	6531260	PLEKHG5;PLEKHG5;PLEKHG5;PLEKHG5;PLEKHG5	Body;Body;Body;Body;Body
cg06965803	0.48782	0.49695	1	6531717	PLEKHG5;PLEKHG5;PLEKHG5;PLEKHG5;PLEKHG5	Body;Body;Body;Body;Body
cg16711332	0.79261	0.83148	1	6531727	PLEKHG5;PLEKHG5;PLEKHG5;PLEKHG5;PLEKHG5	Body;Body;Body;Body;Body
cg09864345	0.82068	0.83664	1	6531813	PLEKHG5;PLEKHG5;PLEKHG5;PLEKHG5;PLEKHG5	Body;Body;Body;Body;Body
cg07820280	0.84388	0.84705	1	6532571	PLEKHG5;PLEKHG5;PLEKHG5;PLEKHG5;PLEKHG5	Body;Body;Body;Body;Body
cg10970500	0.85662	0.86461	1	6532647	PLEKHG5;PLEKHG5;PLEKHG5;PLEKHG5;PLEKHG5	Body;Body;Body;Body;Body
cg19900387	0.96994	0.97135	1	6533368	PLEKHG5;PLEKHG5;PLEKHG5;PLEKHG5;PLEKHG5	Body;Body;Body;Body;Body
cg15090562	0.88052	0.874	1	6534449	PLEKHG5;PLEKHG5;PLEKHG5;PLEKHG5;PLEKHG5	Body;Body;Body;Body;Body
cg27428051	0.84364	0.85132	1	6534879	PLEKHG5;PLEKHG5;PLEKHG5;PLEKHG5;PLEKHG5	Body;Body;Body;Body;Body
cg25142390	0.8241	0.82822	1	6534951	PLEKHG5;PLEKHG5;PLEKHG5;PLEKHG5;PLEKHG5	Body;Body;Body;Body;Body
cg06804846	0.51156	0.5093	1	6535492	PLEKHG5;PLEKHG5;PLEKHG5;PLEKHG5;PLEKHG5	Body;Body;Body;Body;Body
cg23080538	0.81468	0.81835	1	6537569	PLEKHG5;PLEKHG5;PLEKHG5;PLEKHG5;PLEKHG5	Body;Body;Body;Body;Body
cg10519903	0.78538	0.80724	1	6537604	PLEKHG5;PLEKHG5;PLEKHG5;PLEKHG5;PLEKHG5	Body;Body;Body;Body;Body
cg05385061	0.87944	0.88939	1	6537785	PLEKHG5;PLEKHG5;PLEKHG5;PLEKHG5;PLEKHG5	5'UTR;5'UTR;Body;5'UTR;Body
cg10177059	0.70448	0.70619	1	6537840	PLEKHG5;PLEKHG5;PLEKHG5;PLEKHG5;PLEKHG5	5'UTR;5'UTR;Body;5'UTR;Body
cg12738078	0.88906	0.90116	1	6538417	PLEKHG5;PLEKHG5;PLEKHG5;PLEKHG5;PLEKHG5	5'UTR;5'UTR;Body;5'UTR;Body
cg16532223	0.88907	0.89157	1	6542083	PLEKHG5;PLEKHG5;PLEKHG5;PLEKHG5;PLEKHG5	5'UTR;5'UTR;Body;5'UTR;Body
cg12946080	0.7468	0.76072	1	6543581	PLEKHG5;PLEKHG5;PLEKHG5;PLEKHG5;PLEKHG5	5'UTR;5'UTR;Body;5'UTR;Body
cg17151560	0.8429	0.83536	1	6544511	PLEKHG5;PLEKHG5;PLEKHG5;PLEKHG5;PLEKHG5	5'UTR;5'UTR;Body;5'UTR;Body
cg05462761	0.14529	0.14549	1	6545157	PLEKHG5;PLEKHG5;PLEKHG5;PLEKHG5;PLEKHG5	5'UTR;5'UTR;Body;5'UTR;Body
cg15205204	0.10403	0.11317	1	6545172	PLEKHG5;PLEKHG5;PLEKHG5;PLEKHG5;PLEKHG5	5'UTR;5'UTR;Body;5'UTR;Body
cg12905865	0.05477	0.05067	1	6545814	PLEKHG5;PLEKHG5;PLEKHG5;PLEKHG5;PLEKHG5	5'UTR;5'UTR;Body;5'UTR;Body
cg00918541	0.04018	0.03668	1	6546027	PLEKHG5;PLEKHG5;PLEKHG5;PLEKHG5;PLEKHG5	5'UTR;TSS200;Body;5'UTR;Body
cg17329304	0.0786	0.07831	1	6546083	PLEKHG5;PLEKHG5;PLEKHG5;PLEKHG5;PLEKHG5	5'UTR;TSS200;Body;5'UTR;Body
cg24535622	0.03047	0.0305	1	6546574	PLEKHG5;PLEKHG5;PLEKHG5;PLEKHG5;PLEKHG5	5'UTR;TSS1500;Body;5'UTR;Body
cg18125265	0.05181	0.05172	1	6546646	PLEKHG5;PLEKHG5;PLEKHG5;PLEKHG5;PLEKHG5	5'UTR;TSS1500;Body;5'UTR;Body
cg17589124	0.04094	0.03959	1	6546732	PLEKHG5;PLEKHG5;PLEKHG5;PLEKHG5;PLEKHG5	5'UTR;TSS1500;Body;5'UTR;Body
cg01665243	0.12356	0.12102	1	6546783	PLEKHG5;PLEKHG5;PLEKHG5;PLEKHG5;PLEKHG5	5'UTR;TSS1500;Body;5'UTR;Body
cg04232903	0.09766	0.082	1	6546839	PLEKHG5;PLEKHG5;PLEKHG5;PLEKHG5;PLEKHG5	5'UTR;TSS1500;Body;5'UTR;Body
cg11432443	0.84616	0.8299	1	6548491	PLEKHG5;PLEKHG5;PLEKHG5;PLEKHG5	5'UTR;Body;5'UTR;Body
cg05128003	0.87531	0.89564	1	6548963	PLEKHG5;PLEKHG5;PLEKHG5;PLEKHG5	5'UTR;Body;5'UTR;Body
cg19779116	0.02657	0.02555	1	6550171	PLEKHG5;PLEKHG5;PLEKHG5;PLEKHG5	5'UTR;Body;5'UTR;Body
cg00543406	0.07529	0.06499	1	6550346	PLEKHG5;PLEKHG5;PLEKHG5;PLEKHG5	5'UTR;Body;5'UTR;Body
cg27299712	0.18611	0.21819	1	6550532	PLEKHG5;PLEKHG5;PLEKHG5;PLEKHG5;PLEKHG5	5'UTR;Body;5'UTR;Body;1stExon
cg03970039	0.0046	0.00623	1	6550645	PLEKHG5;PLEKHG5;PLEKHG5;PLEKHG5	5'UTR;TSS200;Body;Body
cg08477740	0.00279	0.00139	1	6550680	PLEKHG5;PLEKHG5;PLEKHG5;PLEKHG5	5'UTR;TSS200;Body;Body
cg03432716	0.06383	0.06368	1	6550858	PLEKHG5;PLEKHG5;PLEKHG5;PLEKHG5	5'UTR;Body;Body;TSS1500
cg10333471	0.04237	0.04128	1	6550926	PLEKHG5;PLEKHG5;PLEKHG5;PLEKHG5	5'UTR;Body;Body;TSS1500
cg10328583	0.15177	0.12898	1	6551073	PLEKHG5;PLEKHG5;PLEKHG5;PLEKHG5	5'UTR;Body;Body;TSS1500
cg05836788	0.11012	0.10193	1	6551105	PLEKHG5;PLEKHG5;PLEKHG5;PLEKHG5	5'UTR;Body;Body;TSS1500
cg21785723	0.85057	0.83594	1	6551782	PLEKHG5;PLEKHG5;PLEKHG5;PLEKHG5	Body;TSS200;Body;TSS1500
cg09805709	0.79143	0.80277	1	6552273	PLEKHG5;PLEKHG5;PLEKHG5	Body;Body;TSS1500
cg12426313	0.79397	0.8033	1	6552387	PLEKHG5;PLEKHG5;PLEKHG5	Body;Body;TSS1500
cg00253564	0.74724	0.76663	1	6552403	PLEKHG5;PLEKHG5;PLEKHG5	Body;Body;TSS1500
cg19727124	0.65612	0.62406	1	6553227	PLEKHG5;PLEKHG5;PLEKHG5	Body;Body;TSS1500
cg21012139	0.58671	0.58618	1	6553510	PLEKHG5;PLEKHG5	Body;Body
cg17137063	0.75793	0.75679	1	6554877	PLEKHG5;PLEKHG5	Body;Body
cg01429933	0.3936	0.39131	1	6556248	PLEKHG5;PLEKHG5	Body;Body
cg21453303	0.12442	0.13838	1	6556848	PLEKHG5;PLEKHG5	Body;Body
cg19919506	0.0697	0.06718	1	6557352	PLEKHG5;PLEKHG5	Body;Body
cg01514859	0.05532	0.05082	1	6557734	PLEKHG5;PLEKHG5	Body;TSS1500
cg18810133	0.02214	0.0209	1	6557779	PLEKHG5;PLEKHG5	Body;TSS1500
cg03778981	0.04308	0.04373	1	6557871	PLEKHG5;PLEKHG5	Body;TSS1500
cg24332389	0.82952	0.83232	1	6558085	PLEKHG5;PLEKHG5	Body;TSS1500
cg22451657	0.65326	0.66375	1	6558088	PLEKHG5;PLEKHG5	Body;TSS1500
cg07181374	0.31009	0.31839	1	6558113	PLEKHG5;PLEKHG5	Body;TSS1500
cg06347632	0.72999	0.73278	1	6558497	PLEKHG5;PLEKHG5	Body;TSS1500
cg06085726	0.9051	0.9046	1	6561043	PLEKHG5	Body
cg07795452	0.84764	0.86671	1	6565177	PLEKHG5	Body
cg26030470	0.94592	0.95097	1	6566138	PLEKHG5	Body
cg02928797	0.92181	0.92247	1	6566337	PLEKHG5	Body
cg10700634	0.92258	0.92515	1	6566528	PLEKHG5	Body
cg04601090	0.84421	0.85679	1	6579837	PLEKHG5;PLEKHG5	5'UTR;1stExon
cg22805308	0.66488	0.65314	1	6579915	PLEKHG5;PLEKHG5	5'UTR;1stExon
cg04818845	0.52993	0.54135	1	6580167	PLEKHG5	TSS200
cg13857119	0.64938	0.64963	1	6580308	PLEKHG5	TSS1500
cg06972903	0.89148	0.89288	1	6580525	PLEKHG5	TSS1500
cg05709478	0.86704	0.85367	1	6581295	PLEKHG5	TSS1500
cg21690777	0.30552	0.31152	1	6583834	NOL9	3'UTR
cg00547365	0.79318	0.79414	1	6605420	NOL9	Body
cg12302560	0.8771	0.90716	1	6611319	NOL9	Body
cg01566460	0.88054	0.88256	1	6612221	NOL9	Body
cg07274506	0.08531	0.0813	1	6614341	TAS1R1;TAS1R1;TAS1R1;TAS1R1;NOL9	TSS1500;TSS1500;TSS1500;TSS1500;1stExon
cg03046264	0.00601	0.00782	1	6614344	TAS1R1;TAS1R1;TAS1R1;TAS1R1;NOL9	TSS1500;TSS1500;TSS1500;TSS1500;1stExon
cg04093404	0.02746	0.0242	1	6614507	TAS1R1;TAS1R1;TAS1R1;TAS1R1;NOL9	TSS1500;TSS1500;TSS1500;TSS1500;1stExon
cg24047689	0.03087	0.03161	1	6614587	TAS1R1;TAS1R1;NOL9;TAS1R1;TAS1R1;NOL9	TSS1500;TSS1500;5'UTR;TSS1500;TSS1500;1stExon
cg07399635	0.03328	0.03363	1	6614658	TAS1R1;TAS1R1;NOL9;TAS1R1;TAS1R1	TSS1500;TSS1500;TSS200;TSS1500;TSS1500
cg05086993	0.03664	0.03105	1	6614664	TAS1R1;TAS1R1;NOL9;TAS1R1;TAS1R1	TSS1500;TSS1500;TSS200;TSS1500;TSS1500
cg22792644	0.09014	0.07993	1	6614718	TAS1R1;TAS1R1;NOL9;TAS1R1;TAS1R1	TSS1500;TSS1500;TSS200;TSS1500;TSS1500
cg02973805	0.05584	0.05733	1	6614746	TAS1R1;TAS1R1;NOL9;TAS1R1;TAS1R1	TSS1500;TSS1500;TSS200;TSS1500;TSS1500
cg09513309	0.06494	0.05861	1	6614775	TAS1R1;TAS1R1;NOL9;TAS1R1;TAS1R1	TSS1500;TSS1500;TSS200;TSS1500;TSS1500
cg07997941	0.01397	0.00996	1	6614800	TAS1R1;TAS1R1;NOL9;TAS1R1;TAS1R1	TSS1500;TSS1500;TSS200;TSS1500;TSS1500
cg09132215	0.86177	0.86705	1	6615264	TAS1R1;TAS1R1;TAS1R1;NOL9;TAS1R1	TSS200;TSS200;TSS200;TSS1500;TSS200
cg00741410	0.88749	0.88859	1	6615354	TAS1R1;TAS1R1;TAS1R1;NOL9;TAS1R1	TSS200;TSS200;TSS200;TSS1500;TSS200
cg23963591	0.76333	0.75831	1	6615418	TAS1R1;TAS1R1;TAS1R1;NOL9;TAS1R1	TSS200;TSS200;TSS200;TSS1500;TSS200
cg24105407	0.72676	0.70451	1	6615510	TAS1R1;TAS1R1;TAS1R1;NOL9;TAS1R1	1stExon;1stExon;1stExon;TSS1500;1stExon
cg27531553	0.78607	0.78515	1	6615604	TAS1R1;TAS1R1;TAS1R1;NOL9;TAS1R1	1stExon;1stExon;1stExon;TSS1500;1stExon
cg21547845	0.44187	0.48082	1	6618814	TAS1R1;TAS1R1;TAS1R1;TAS1R1	Body;Body;Body;Body
cg21397848	0.82486	0.8274	1	6631046	TAS1R1;TAS1R1;TAS1R1;TAS1R1	Body;Body;Body;Body
cg11135412	0.88548	0.88598	1	6637055	TAS1R1;TAS1R1;TAS1R1;TAS1R1	Body;Body;Body;Body
cg02954884	0.6094	0.60535	1	6638504	TAS1R1;TAS1R1;TAS1R1;TAS1R1	Body;Body;Body;Body
cg14186992	0.78733	0.77419	1	6639570	ZBTB48;TAS1R1;TAS1R1;TAS1R1;TAS1R1	TSS1500;3'UTR;3'UTR;Body;Body
cg19508900	0.27519	0.27713	1	6639738	TAS1R1;ZBTB48;TAS1R1;TAS1R1;TAS1R1	3'UTR;TSS1500;3'UTR;3'UTR;3'UTR
cg07565540	0.1363	0.15111	1	6639754	TAS1R1;ZBTB48;TAS1R1;TAS1R1;TAS1R1	3'UTR;TSS1500;3'UTR;3'UTR;3'UTR
cg13779133	0.20973	0.20143	1	6639762	TAS1R1;ZBTB48;TAS1R1;TAS1R1;TAS1R1	3'UTR;TSS1500;3'UTR;3'UTR;3'UTR
cg03699618	0.07123	0.07091	1	6639892	ZBTB48	TSS200
cg27044593	0.03291	0.03744	1	6639904	ZBTB48	TSS200
cg17500119	0.01134	0.01475	1	6639935	ZBTB48	TSS200
cg22431590	0.01322	0.01321	1	6639959	ZBTB48	TSS200
cg09143576	0.01983	0.01887	1	6640149	ZBTB48;ZBTB48	1stExon;5'UTR
cg20327061	0.12304	0.11788	1	6640478	ZBTB48	5'UTR
cg07718813	0.5759	0.56783	1	6640976	ZBTB48	Body
cg23642826	0.58352	0.54373	1	6645463	ZBTB48	Body
cg09022921	0.97808	0.97277	1	6649009	ZBTB48	Body
cg07096654	0.95083	0.94487	1	6649036	ZBTB48	Body
cg18263572	0.40363	0.39426	1	6649337	ZBTB48	3'UTR
cg10055231	0.20101	0.19025	1	6651358	KLHL21	3'UTR
cg12690996	0.16007	0.15769	1	6651517	KLHL21	3'UTR
cg26681193	0.8231	0.80019	1	6653230	KLHL21	3'UTR
cg24328740	0.89737	0.90258	1	6653447	KLHL21	Body
cg10145135	0.95019	0.95075	1	6653507	KLHL21	Body
cg06064990	0.86813	0.84808	1	6653585	KLHL21	Body
cg03392612	0.82696	0.8199	1	6653634	KLHL21	Body
cg10830310	0.90897	0.90777	1	6653941	KLHL21	Body
cg18116088	0.86664	0.8631	1	6657059	KLHL21	Body
cg15392471	0.85508	0.84193	1	6657176	KLHL21	Body
cg01120851	0.91271	0.90385	1	6657644	KLHL21	Body
cg09265619	0.92114	0.92362	1	6659205	KLHL21	Body
cg00103568	0.77042	0.76413	1	6659266	KLHL21	Body
cg21899939	0.82396	0.81913	1	6659353	KLHL21	Body
cg14823363	0.715	0.69238	1	6659366	KLHL21	Body
cg05389555	0.46176	0.43305	1	6659504	KLHL21	Body
cg01881062	0.42943	0.39782	1	6660403	KLHL21	Body
cg22488904	0.08762	0.0854	1	6661399	KLHL21	Body
cg03257923	0.07248	0.06435	1	6661809	KLHL21	Body
cg11405531	0.01849	0.02298	1	6661980	KLHL21	1stExon
cg24809958	0.06937	0.07742	1	6662478	KLHL21	1stExon
cg22719269	0.06354	0.07275	1	6662506	KLHL21	1stExon
cg06066711	0.09739	0.10042	1	6662645	KLHL21	1stExon
cg25479082	0.01003	0.01093	1	6662996	KLHL21	TSS200
cg08429159	0.08491	0.07536	1	6663269	KLHL21	TSS1500
cg13324746	0.04484	0.04496	1	6663445	KLHL21	TSS1500
cg16290123	0.02972	0.0258	1	6663532	KLHL21	TSS1500
cg07449038	0.07288	0.06967	1	6663569	KLHL21	TSS1500
cg06320134	0.01042	0.0084	1	6663664	KLHL21	TSS1500
cg27539986	0.41532	0.36772	1	6664103	KLHL21	TSS1500
cg09159285	0.31978	0.26728	1	6664134	KLHL21	TSS1500
cg19884658	0.74254	0.75125	1	6664268	KLHL21	TSS1500
cg08653114	0.65464	0.66739	1	6666662		
cg21922810	0.3675	0.38985	1	6669887		
cg06778853	0.58809	0.58496	1	6672620	PHF13	TSS1500
cg22040963	0.01907	0.01402	1	6673001	PHF13	TSS1500
cg00664418	0.08594	0.08807	1	6673075	PHF13	TSS1500
cg20803783	0.00498	0.00701	1	6673301	PHF13	TSS1500
cg10949451	0.04683	0.0417	1	6673306	PHF13	TSS1500
cg01606324	0.02409	0.02054	1	6673327	PHF13	TSS1500
cg04497520	0.01771	0.01403	1	6673429	PHF13	TSS1500
cg01433443	0.02663	0.02649	1	6673467	PHF13	TSS1500
cg01762921	0.08206	0.08525	1	6673618	PHF13	TSS200
cg17246131	0.07432	0.07319	1	6673671	PHF13	TSS200
cg02900253	0.26796	0.27795	1	6673709	PHF13	TSS200
cg08661290	0.04916	0.04398	1	6674110	PHF13;PHF13	5'UTR;1stExon
cg19027619	0.04544	0.04132	1	6674655	PHF13	Body
cg17121120	0.07001	0.07297	1	6675282	PHF13	Body
cg05892930	0.06822	0.07802	1	6675543	PHF13	Body
cg07793638	0.1124	0.12138	1	6675684	PHF13	Body
cg12907598	0.90391	0.89733	1	6676673	PHF13	Body
cg00967405	0.79651	0.8071	1	6678492	PHF13	Body
cg10989359	0.89357	0.90333	1	6680240	PHF13	Body
cg00958217	0.85334	0.86615	1	6681584	PHF13	Body
cg05377512	0.93382	0.92351	1	6681647	PHF13	Body
cg15158876	0.8218	0.81861	1	6681878	PHF13	3'UTR
cg03106413	0.8038	0.80099	1	6683528	PHF13	3'UTR
cg09357684	0.32222	0.32697	1	6684860	THAP3	TSS1500
cg11688219	0.08206	0.07026	1	6684919	THAP3	TSS1500
cg24312985	0.60941	0.59063	1	6684957	THAP3	TSS1500
cg02357257	0.07178	0.0645	1	6685072	THAP3	TSS200
cg24635178	0.06701	0.06439	1	6685087	THAP3	TSS200
cg14848383	0.01211	0.01018	1	6685149	THAP3	TSS200
cg27300967	0.01191	0.00939	1	6685162	THAP3	TSS200
cg06826730	0.03173	0.0248	1	6685575	THAP3	Body
cg08250099	0.04489	0.04595	1	6685624	THAP3	Body
cg17946470	0.10663	0.07951	1	6685935	THAP3	Body
cg08163621	0.20102	0.17459	1	6685996	THAP3	Body
cg20285559	0.76983	0.78929	1	6688542	THAP3	Body
cg13898470	0.98091	0.97867	1	6688607	THAP3	Body
cg17517799	0.90656	0.90452	1	6688679	THAP3	Body
cg12640387	0.82307	0.84792	1	6694331	THAP3;DNAJC11	3'UTR;3'UTR
cg20060759	0.74747	0.70472	1	6694392	THAP3;DNAJC11	3'UTR;3'UTR
cg16431369	0.87679	0.87229	1	6694556	THAP3;DNAJC11	3'UTR;3'UTR
cg01053213	0.75891	0.75514	1	6694826	THAP3;DNAJC11	3'UTR;3'UTR
cg12218771	0.86717	0.8691	1	6696166	DNAJC11	Body
cg02993722	0.87572	0.88398	1	6698457	DNAJC11	Body
ch.1.250064R	0.02659	0.02996	1	6704940	DNAJC11	Body
cg26361757	0.21576	0.20935	1	6706713	DNAJC11	Body
cg19248893	0.86587	0.85742	1	6711161	DNAJC11	Body
cg18537410	0.85147	0.86138	1	6749392	DNAJC11	Body
cg24361350	0.8447	0.85447	1	6750722	DNAJC11	Body
cg11518883	0.90712	0.9002	1	6758433	DNAJC11	Body
cg26808478	0.59468	0.58357	1	6760926	DNAJC11	Body
cg21681377	0.48029	0.49763	1	6760975	DNAJC11	Body
cg02904365	0.06297	0.06042	1	6761379	DNAJC11	Body
cg25007939	0.01871	0.01902	1	6761657	DNAJC11	Body
cg07400628	0.02941	0.03394	1	6761934	DNAJC11;DNAJC11	5'UTR;1stExon
cg10327276	0.09132	0.08447	1	6762116	DNAJC11	TSS200
cg26460931	0.09371	0.09011	1	6762130	DNAJC11	TSS200
cg23040782	0.47532	0.46751	1	6762215	DNAJC11	TSS1500
cg03753670	0.67464	0.68022	1	6762231	DNAJC11	TSS1500
cg20668607	0.77694	0.79541	1	6762257	DNAJC11	TSS1500
cg22709811	0.72986	0.7364	1	6762265	DNAJC11	TSS1500
cg22377182	0.90734	0.90822	1	6762600	DNAJC11	TSS1500
cg12475902	0.6742	0.66031	1	6764205		
cg14073033	0.79116	0.79612	1	6775140		
cg10484659	0.08289	0.08135	1	6780166		
cg26360953	0.90512	0.90969	1	6784749		
cg00644847	0.4543	0.43837	1	6787585		
cg00565932	0.90298	0.90429	1	6789917		
cg20266320	0.80566	0.84208	1	6800814		
cg19237113	0.09709	0.09818	1	6803800		
cg26250086	0.63516	0.65155	1	6830972		
cg16585946	0.56213	0.58957	1	6831719		
cg23229610	0.87879	0.90078	1	6841125		
cg10607745	0.03243	0.03426	1	6844084	CAMTA1	TSS1500
cg10989261	0.08004	0.09116	1	6844145	CAMTA1	TSS1500
cg25003534	0.06439	0.05652	1	6844314	CAMTA1	TSS1500
cg16416718	0.15967	0.16365	1	6844519	CAMTA1	TSS1500
cg14913181	0.09108	0.09019	1	6845123	CAMTA1	TSS1500
cg12644588	0.03104	0.02899	1	6845214	CAMTA1	TSS200
cg24326501	0.03119	0.03506	1	6845219	CAMTA1	TSS200
cg16414762	0.03196	0.02931	1	6845247	CAMTA1	TSS200
cg01318691	0.05532	0.05628	1	6845281	CAMTA1	TSS200
cg26251382	0.02852	0.02703	1	6845288	CAMTA1	TSS200
cg19820248	0.03047	0.03349	1	6845373	CAMTA1	TSS200
cg09372928	0.13598	0.13308	1	6845395	CAMTA1;CAMTA1	1stExon;5'UTR
cg18230417	0.04852	0.04841	1	6845419	CAMTA1;CAMTA1	1stExon;5'UTR
cg23287222	0.02424	0.02818	1	6845431	CAMTA1;CAMTA1	1stExon;5'UTR
cg06816875	0.00686	0.00793	1	6845440	CAMTA1;CAMTA1	1stExon;5'UTR
cg06760068	0.01838	0.01766	1	6845484	CAMTA1;CAMTA1	1stExon;5'UTR
cg06536750	0.02472	0.02619	1	6846042	CAMTA1	Body
cg21923074	0.0729	0.07316	1	6846160	CAMTA1	Body
cg12608643	0.87022	0.86593	1	6847673	CAMTA1	Body
cg24628816	0.80461	0.806	1	6849430	CAMTA1	Body
cg04874074	0.81524	0.83567	1	6855140	CAMTA1	Body
cg15061086	0.91561	0.91585	1	6870250	CAMTA1	Body
cg21772773	0.51147	0.50342	1	6880294	CAMTA1	Body
cg25625600	0.86508	0.87089	1	6919841	CAMTA1	Body
cg15582707	0.81192	0.80782	1	6921545	CAMTA1	Body
cg17223516	0.80732	0.81523	1	6927639	CAMTA1	Body
cg04218548	0.7637	0.73737	1	6941387	CAMTA1	Body
cg03051946	0.88576	0.89959	1	6946515	CAMTA1	Body
cg01715499	0.92087	0.92255	1	6949495	CAMTA1	Body
cg16582836	0.90306	0.90405	1	6952297	CAMTA1	Body
cg17973385	0.90071	0.89455	1	6958900	CAMTA1	Body
cg26669159	0.39307	0.37191	1	6967037	CAMTA1	Body
cg10030008	0.77303	0.77052	1	6972862	CAMTA1	Body
cg24117315	0.77163	0.75807	1	6988185	CAMTA1	Body
cg09276486	0.83671	0.83624	1	6999547	CAMTA1	Body
cg27551706	0.67847	0.69338	1	7015944	CAMTA1	Body
cg13362033	0.8697	0.88299	1	7018949	CAMTA1	Body
cg09334731	0.85871	0.85878	1	7020807	CAMTA1	Body
cg04368242	0.80196	0.82289	1	7021611	CAMTA1	Body
cg27557829	0.22828	0.24876	1	7022041	CAMTA1	Body
cg25202269	0.26196	0.25989	1	7022135	CAMTA1	Body
cg03348461	0.14338	0.14889	1	7022261	CAMTA1	Body
cg09015774	0.14843	0.13956	1	7022284	CAMTA1	Body
cg00783553	0.06421	0.05363	1	7023495	CAMTA1	Body
cg10557683	0.05309	0.05733	1	7023625	CAMTA1	Body
cg11517468	0.00397	0.00246	1	7023784	CAMTA1	Body
cg05966431	0.23477	0.23828	1	7023864	CAMTA1	Body
cg26152704	0.91141	0.91242	1	7024757	CAMTA1	Body
cg19936318	0.82286	0.82408	1	7028279	CAMTA1	Body
cg06759559	0.82152	0.82156	1	7028331	CAMTA1	Body
cg12661316	0.06276	0.05766	1	7029235	CAMTA1	Body
cg04353586	0.81148	0.82828	1	7039323	CAMTA1	Body
cg09117237	0.82927	0.82682	1	7047820	CAMTA1	Body
cg22392325	0.94014	0.92908	1	7049418	CAMTA1	Body
cg11680212	0.85768	0.86401	1	7056193	CAMTA1	Body
cg05380455	0.44372	0.4656	1	7081265	CAMTA1	Body
cg01535838	0.8502	0.85387	1	7102397	CAMTA1	Body
cg27167221	0.45284	0.45151	1	7103111	CAMTA1	Body
cg10321026	0.77044	0.79366	1	7104475	CAMTA1	Body
cg17143900	0.82242	0.82355	1	7111184	CAMTA1	Body
cg07605269	0.83279	0.82685	1	7111236	CAMTA1	Body
cg05381287	0.86676	0.86122	1	7111316	CAMTA1	Body
cg15484597	0.89973	0.91522	1	7111367	CAMTA1	Body
cg13390385	0.68511	0.64041	1	7113332	CAMTA1	Body
cg00538247	0.72644	0.72378	1	7113389	CAMTA1	Body
cg26413691	0.60796	0.63259	1	7119074	CAMTA1	Body
cg05710479	0.83902	0.85169	1	7120104	CAMTA1	Body
cg06149271	0.77932	0.82884	1	7120893	CAMTA1	Body
cg13097088	0.84354	0.85438	1	7120900	CAMTA1	Body
cg20434152	0.90102	0.89963	1	7120926	CAMTA1	Body
cg10115203	0.91154	0.9109	1	7121245	CAMTA1	Body
cg24876577	0.87683	0.87559	1	7121446	CAMTA1	Body
cg07364396	0.93549	0.91862	1	7122541	CAMTA1	Body
cg14083421	0.84966	0.85063	1	7122639	CAMTA1	Body
cg05718034	0.89614	0.88808	1	7122667	CAMTA1	Body
cg20409752	0.7945	0.73418	1	7122726	CAMTA1	Body
cg07008478	0.80391	0.79565	1	7122798	CAMTA1	Body
cg13687594	0.50879	0.52596	1	7122970	CAMTA1	Body
cg24844717	0.86103	0.89551	1	7123191	CAMTA1	Body
cg24579970	0.76268	0.7708	1	7123315	CAMTA1	Body
cg17816038	0.76272	0.74869	1	7123346	CAMTA1	Body
cg04215950	0.68121	0.68463	1	7125137	CAMTA1	Body
cg21144493	0.31553	0.36778	1	7130061	CAMTA1	Body
cg20700460	0.0981	0.09185	1	7130299	CAMTA1	Body
cg16559708	0.02053	0.02097	1	7130495	CAMTA1	Body
cg23082387	0.08398	0.07679	1	7135565	CAMTA1	Body
cg05129050	0.45619	0.47973	1	7178026	CAMTA1	Body
cg09148344	0.88841	0.89247	1	7180862	CAMTA1	Body
cg00539154	0.64357	0.63888	1	7181893	CAMTA1	Body
cg04980002	0.87001	0.88141	1	7184587	CAMTA1	Body
cg20999755	0.84724	0.85967	1	7184726	CAMTA1	Body
cg10332321	0.88664	0.89965	1	7184783	CAMTA1	Body
cg10511357	0.76096	0.74758	1	7196075	CAMTA1	Body
cg21443133	0.78996	0.8009	1	7201539	CAMTA1	Body
cg10331119	0.83476	0.86425	1	7209666	CAMTA1	Body
cg14836248	0.4155	0.40806	1	7209987	CAMTA1	Body
cg00833688	0.69357	0.66431	1	7210116	CAMTA1	Body
cg24513014	0.72816	0.69237	1	7210826	CAMTA1	Body
cg03765258	0.58162	0.5515	1	7210948	CAMTA1	Body
cg04342483	0.53558	0.54468	1	7259290	CAMTA1	Body
cg03580787	0.81716	0.80589	1	7271353	CAMTA1	Body
cg26253070	0.85742	0.86608	1	7284226	CAMTA1	Body
cg07173049	0.84126	0.83652	1	7289937	CAMTA1	Body
cg00665827	0.85449	0.86595	1	7293835	CAMTA1	Body
cg02388500	0.90567	0.9122	1	7294218	CAMTA1	Body
cg06789545	0.83881	0.87955	1	7294361	CAMTA1	Body
cg12036392	0.8755	0.86945	1	7295741	CAMTA1	Body
cg17079374	0.08489	0.08808	1	7308012	CAMTA1	Body
cg12710648	0.12479	0.12841	1	7308091	CAMTA1	Body
cg00452133	0.37914	0.38677	1	7308117	CAMTA1	Body
cg20800117	0.62856	0.65073	1	7308366	CAMTA1	Body
cg24999973	0.56163	0.55939	1	7311132	CAMTA1	Body
cg12097989	0.42847	0.42382	1	7311176	CAMTA1	Body
cg10521808	0.87922	0.87219	1	7313750	CAMTA1	Body
cg00292312	0.64673	0.64037	1	7318138	CAMTA1	Body
cg23723194	0.89253	0.89331	1	7318905	CAMTA1	Body
cg08033730	0.91357	0.9003	1	7319125	CAMTA1	Body
cg26920627	0.80046	0.81795	1	7319248	CAMTA1	Body
cg02152417	0.85614	0.8675	1	7326345	CAMTA1	Body
cg07911171	0.56638	0.54747	1	7340656	CAMTA1	Body
cg17178218	0.81407	0.81627	1	7352249	CAMTA1	Body
cg15063687	0.4727	0.46534	1	7359621	CAMTA1	Body
cg06081557	0.87063	0.87678	1	7374135	CAMTA1	Body
cg19164131	0.71623	0.72963	1	7393686	CAMTA1	Body
cg23972860	0.66246	0.63562	1	7395024	CAMTA1	Body
cg23110353	0.86723	0.86961	1	7402097	CAMTA1	Body
cg13803503	0.75897	0.74495	1	7402983	CAMTA1	Body
cg01550397	0.77398	0.76679	1	7408018	CAMTA1	Body
cg10626316	0.83717	0.86391	1	7408793	CAMTA1	Body
cg14794741	0.64777	0.69089	1	7408911	CAMTA1	Body
cg25345659	0.39871	0.44577	1	7409003	CAMTA1	Body
cg16652920	0.78703	0.77036	1	7432614	CAMTA1	Body
cg05650453	0.97254	0.9752	1	7432644	CAMTA1	Body
cg00808305	0.05481	0.05952	1	7434171	CAMTA1	Body
cg08647349	0.15768	0.15141	1	7439692	CAMTA1	Body
cg13356540	0.80741	0.82237	1	7449057	CAMTA1	Body
cg08923594	0.89418	0.90048	1	7462176	CAMTA1	Body
cg07813851	0.85742	0.85243	1	7466976	CAMTA1	Body
cg08478799	0.86002	0.85826	1	7480005	CAMTA1	Body
cg19809052	0.88574	0.88858	1	7485186	CAMTA1	Body
cg25974448	0.85321	0.85515	1	7492376	CAMTA1	Body
cg19711587	0.77814	0.79253	1	7492510	CAMTA1	Body
cg26810970	0.74834	0.76815	1	7497704	CAMTA1	Body
cg26161885	0.81813	0.81843	1	7510190	CAMTA1	Body
cg20947849	0.09973	0.09726	1	7514232	CAMTA1	Body
cg19726343	0.86896	0.88279	1	7515595	CAMTA1	Body
cg26251680	0.83678	0.83426	1	7515712	CAMTA1	Body
cg12740180	0.65271	0.67188	1	7516366	CAMTA1	Body
cg00911446	0.892	0.89673	1	7520079	CAMTA1	Body
cg20681877	0.88824	0.88752	1	7521150	CAMTA1	Body
cg24455634	0.66613	0.63382	1	7527781	CAMTA1	Body
cg02275084	0.78922	0.78579	1	7531719	CAMTA1	Body
cg13202213	0.70092	0.70872	1	7532211	CAMTA1	Body
cg23021268	0.74049	0.72375	1	7534995	CAMTA1	Body
cg24634746	0.88107	0.87842	1	7538723	CAMTA1	Body
cg21583016	0.73338	0.70147	1	7539175	CAMTA1	Body
cg06077003	0.81511	0.82913	1	7543471	CAMTA1	Body
cg10536786	0.8179	0.81219	1	7550036	CAMTA1	Body
cg25848827	0.86804	0.85592	1	7550111	CAMTA1	Body
cg11755201	0.71918	0.71253	1	7551851	CAMTA1	Body
cg24501872	0.28153	0.2985	1	7562444	CAMTA1	Body
cg03945034	0.88759	0.89822	1	7565342	CAMTA1	Body
cg13866134	0.87379	0.8767	1	7569319	CAMTA1	Body
cg26229018	0.8335	0.83596	1	7574875	CAMTA1	Body
cg09182435	0.74312	0.74978	1	7579016	CAMTA1	Body
cg18795022	0.87766	0.87682	1	7587410	CAMTA1	Body
cg26677075	0.87153	0.89193	1	7591674	CAMTA1	Body
cg25770267	0.72779	0.7371	1	7596685	CAMTA1	Body
cg06830167	0.23239	0.23239	1	7600135	CAMTA1	Body
cg00353659	0.86033	0.8667	1	7602013	CAMTA1	Body
cg11525548	0.87369	0.87284	1	7611041	CAMTA1	Body
cg00954633	0.80069	0.79902	1	7621849	CAMTA1	Body
cg05048259	0.93448	0.93926	1	7622560	CAMTA1	Body
cg20313951	0.81316	0.78833	1	7622695	CAMTA1	Body
cg16380632	0.4116	0.39761	1	7637516	CAMTA1	Body
cg04078418	0.76342	0.73952	1	7642984	CAMTA1	Body
cg24851249	0.56777	0.55797	1	7656558	CAMTA1	Body
cg05048057	0.83471	0.8276	1	7657351	CAMTA1	Body
cg01436424	0.17042	0.19738	1	7669070	CAMTA1	Body
cg10176514	0.77801	0.77449	1	7688803	CAMTA1	Body
cg09889997	0.23818	0.21936	1	7692321	CAMTA1	Body
cg03762572	0.15469	0.12877	1	7692325	CAMTA1	Body
cg06800235	0.03307	0.02886	1	7692367	CAMTA1	Body
cg16005818	0.95969	0.96444	1	7700504	CAMTA1	Body
cg01919912	0.8124	0.8286	1	7700578	CAMTA1	Body
cg21173532	0.75532	0.74912	1	7701604	CAMTA1	Body
cg25196088	0.82853	0.84485	1	7703835	CAMTA1	Body
cg23889047	0.38471	0.3471	1	7705756	CAMTA1	Body
cg09272702	0.8291	0.83416	1	7706193	CAMTA1	Body
cg05708629	0.82373	0.83418	1	7707865	CAMTA1	Body
cg18180609	0.87276	0.85851	1	7710719	CAMTA1	Body
cg02294758	0.94611	0.94402	1	7710738	CAMTA1	Body
cg19697382	0.83134	0.83286	1	7711079	CAMTA1	Body
cg24107453	0.82994	0.84273	1	7720977	CAMTA1	Body
cg10434624	0.86297	0.87309	1	7722876	CAMTA1	Body
cg21942218	0.98761	0.98737	1	7723420	CAMTA1	Body
cg03571764	0.86744	0.86271	1	7723630	CAMTA1	Body
cg13873655	0.75288	0.73126	1	7724097	CAMTA1	Body
cg07344096	0.88662	0.89298	1	7724122	CAMTA1	Body
cg22127730	0.94252	0.94453	1	7724533	CAMTA1	Body
cg04506553	0.75496	0.75211	1	7724769	CAMTA1	Body
cg04210471	0.83256	0.83612	1	7725038	CAMTA1	Body
cg01082602	0.74673	0.75202	1	7726441	CAMTA1	Body
cg18328710	0.83947	0.86638	1	7727380	CAMTA1	Body
cg18862883	0.73741	0.72589	1	7728694	CAMTA1	Body
cg09272923	0.32926	0.32774	1	7730096	CAMTA1	Body
cg05785811	0.84804	0.84513	1	7731082	CAMTA1	Body
cg19864048	0.83853	0.82747	1	7736509	CAMTA1	Body
cg01643090	0.8256	0.84491	1	7739043	CAMTA1	Body
cg20972269	0.82434	0.82237	1	7739821	CAMTA1	Body
cg17875988	0.77999	0.77171	1	7739886	CAMTA1	Body
cg24778130	0.05251	0.05486	1	7740243	CAMTA1	Body
cg11166348	0.09257	0.08936	1	7740267	CAMTA1	Body
cg22364869	0.01424	0.01627	1	7740271	CAMTA1	Body
cg11535529	0.01277	0.01048	1	7740286	CAMTA1	Body
cg24294989	0.03329	0.04086	1	7740715	CAMTA1	Body
cg14278614	0.10356	0.08825	1	7740806	CAMTA1	Body
cg15642534	0.06197	0.05023	1	7741065	CAMTA1	Body
cg25763306	0.20492	0.22835	1	7741216	CAMTA1	Body
cg19248302	0.95464	0.96102	1	7745081	CAMTA1	Body
cg21525092	0.87303	0.87136	1	7745117	CAMTA1	Body
cg04128092	0.95351	0.94876	1	7747160	CAMTA1	Body
cg23228279	0.8421	0.84223	1	7757374	CAMTA1	Body
cg22361543	0.87032	0.86424	1	7757378	CAMTA1	Body
cg09068636	0.86892	0.86753	1	7760717	CAMTA1	Body
cg23937295	0.72484	0.76365	1	7762151	CAMTA1	Body
cg00067518	0.81289	0.83007	1	7763225	CAMTA1	Body
cg04914013	0.67658	0.70548	1	7763567	CAMTA1	Body
cg22488970	0.04256	0.03905	1	7763908	CAMTA1	Body
cg08640609	0.00653	0.00783	1	7764642	CAMTA1	Body
cg01373292	0.03127	0.03528	1	7764737	CAMTA1	Body
cg00329748	0.01078	0.00945	1	7765245	CAMTA1	Body
cg09696653	0.01996	0.01932	1	7765353	CAMTA1	Body
cg15211499	0.00444	0.0024	1	7765369	CAMTA1	Body
cg14157073	0.16643	0.14711	1	7765564	CAMTA1	Body
cg05285441	0.10587	0.11222	1	7765855	CAMTA1	Body
cg06082897	0.78403	0.76756	1	7767716	CAMTA1	Body
cg12609948	0.91911	0.90174	1	7767865	CAMTA1	Body
cg08941669	0.90868	0.9046	1	7778234	CAMTA1	Body
cg17081408	0.962	0.97141	1	7778321	CAMTA1	Body
cg00425885	0.95788	0.96132	1	7792442	CAMTA1	Body
cg25132484	0.92436	0.91697	1	7796345	CAMTA1	Body
cg14654082	0.86637	0.8761	1	7796463	CAMTA1	Body
cg25132772	0.86071	0.85919	1	7796553	CAMTA1	Body
cg12138124	0.83388	0.83729	1	7797432	CAMTA1	Body
cg06712362	0.93074	0.92474	1	7811235	CAMTA1	Body
cg08890097	0.90838	0.9076	1	7811352	CAMTA1	Body
cg20010635	0.93876	0.92072	1	7811409	CAMTA1	Body
cg05338066	0.4048	0.38021	1	7812865	CAMTA1	Body
cg03849780	0.68783	0.6905	1	7816037	CAMTA1	Body
cg21285926	0.92063	0.92031	1	7829296	CAMTA1	3'UTR
cg13488186	0.89806	0.90068	1	7830103	VAMP3	TSS1500
cg05661441	0.85903	0.86735	1	7830134	VAMP3	TSS1500
cg01078174	0.88433	0.88601	1	7830468	VAMP3	TSS1500
cg12072178	0.04979	0.06182	1	7830855	VAMP3	TSS1500
cg26816564	0.07172	0.07826	1	7831052	VAMP3	TSS1500
cg03630344	0.05186	0.05281	1	7831156	VAMP3	TSS200
cg25594040	0.05694	0.05875	1	7831168	VAMP3	TSS200
cg00773965	0.01493	0.01607	1	7831173	VAMP3	TSS200
cg14993123	0.00249	0.00154	1	7831245	VAMP3	TSS200
cg07148645	0.0092	0.00798	1	7831318	VAMP3	TSS200
cg14823007	0.0155	0.01668	1	7831605	VAMP3	Body
cg00703019	0.0859	0.08259	1	7831811	VAMP3	Body
cg01067604	0.11159	0.10171	1	7831845	VAMP3	Body
cg01514075	0.77126	0.79561	1	7832357	VAMP3	Body
cg20149362	0.616	0.60255	1	7834809	VAMP3	Body
cg26884320	0.91371	0.91637	1	7837315	VAMP3	Body
cg06722397	0.89016	0.89974	1	7839884	VAMP3	3'UTR
cg13322290	0.87279	0.89098	1	7841088	VAMP3	3'UTR
cg03263730	0.10568	0.10534	1	7841722		
cg22229039	0.35892	0.33496	1	7842159		
cg14511923	0.23769	0.19883	1	7842369		
cg02277850	0.39436	0.36974	1	7842393		
cg23987789	0.28221	0.24813	1	7842406		
cg11843502	0.18512	0.18698	1	7843515	PER3	TSS1500
cg06487986	0.05949	0.05582	1	7843564	PER3	TSS1500
cg23927002	0.0414	0.04277	1	7843618	PER3	TSS1500
cg11753033	0.01683	0.01621	1	7843975	PER3	TSS1500
cg17465881	0.07596	0.07755	1	7844076	PER3	TSS1500
cg05803631	0.02587	0.01869	1	7844446	PER3	TSS1500
cg01444397	0.04547	0.02251	1	7844450	PER3	TSS1500
cg12258811	0.39319	0.38855	1	7844735	PER3	TSS200
cg14204433	0.52394	0.53482	1	7844775	PER3;PER3	5'UTR;1stExon
cg08764927	0.73593	0.73695	1	7844895	PER3;PER3	5'UTR;1stExon
cg25514503	0.89357	0.90257	1	7845070	PER3	Body
cg24454741	0.87233	0.87311	1	7845237	PER3	Body
cg08134286	0.90518	0.91037	1	7845798	PER3	Body
cg09327610	0.92857	0.92213	1	7847797	PER3	Body
cg22507406	0.84628	0.83031	1	7867939	PER3	Body
cg10059324	0.6649	0.67374	1	7884824	PER3	Body
cg04837231	0.72653	0.73914	1	7885239	PER3	Body
cg17328665	0.73966	0.75163	1	7887199	PER3	Body
cg04725166	0.72258	0.73061	1	7887271	PER3	Body
cg17724687	0.78411	0.80296	1	7887346	PER3	Body
cg08926642	0.73559	0.75219	1	7887455	PER3	Body
cg09168692	0.51942	0.53364	1	7887560	PER3	Body
cg00019458	0.88612	0.88196	1	7887942	PER3	Body
cg11668188	0.8949	0.89636	1	7891116	PER3	Body
cg11978441	0.77157	0.78855	1	7902772	PER3	Body
cg00811891	0.90459	0.91474	1	7904830	PER3	3'UTR
cg14150148	0.86066	0.87357	1	7906730		
cg00864860	0.84754	0.85511	1	7907996	UTS2;UTS2	Body;Body
cg26405913	0.89952	0.89788	1	7911209	UTS2;UTS2	Body;Body
cg21419617	0.85667	0.85723	1	7913067	UTS2;UTS2;UTS2	1stExon;Body;5'UTR
cg10500283	0.83839	0.83433	1	7913081	UTS2;UTS2;UTS2	1stExon;Body;5'UTR
cg20625138	0.82248	0.8256	1	7913667	UTS2;UTS2	TSS1500;TSS200
cg09938876	0.88497	0.89314	1	7913865	UTS2;UTS2	TSS1500;TSS1500
cg12606891	0.82771	0.83174	1	7913872	UTS2;UTS2	TSS1500;TSS1500
cg15727920	0.84769	0.8578	1	7914017	UTS2;UTS2	TSS1500;TSS1500
cg17861477	0.51381	0.52434	1	7914143	UTS2;UTS2	TSS1500;TSS1500
cg17113008	0.0964	0.06251	1	7962847		
cg23631229	0.04382	0.02001	1	7962850		
cg13962846	0.65191	0.67369	1	7973298		
cg16117781	0.05616	0.05842	1	7991159	TNFRSF9	Body
cg17123655	0.84608	0.85217	1	7999572	TNFRSF9	Body
cg08840010	0.48829	0.49341	1	8000314	TNFRSF9	5'UTR
cg14153654	0.41888	0.41469	1	8001027	TNFRSF9	TSS200
cg18025409	0.3104	0.28798	1	8001046	TNFRSF9	TSS200
cg14614416	0.83418	0.83693	1	8001252	TNFRSF9	TSS1500
cg06956444	0.81784	0.82194	1	8001309	TNFRSF9	TSS1500
cg23959705	0.13226	0.12952	1	8002302	TNFRSF9	TSS1500
cg07836592	0.11712	0.09405	1	8002425		
cg18859763	0.01878	0.01762	1	8002528		
cg27305704	0.04254	0.03973	1	8002635		
cg16839093	0.10858	0.09844	1	8002698		
cg22677498	0.8987	0.90158	1	8004329		
cg24663338	0.50296	0.48598	1	8005108		
cg26118643	0.86036	0.86527	1	8009079		
cg06619807	0.75549	0.75421	1	8011102		
cg24251814	0.04973	0.06266	1	8013974		
cg21814278	0.05107	0.05296	1	8014163		
cg12045833	0.12188	0.12902	1	8014224		
cg02737782	0.01402	0.0149	1	8014393		
cg04112961	0.06466	0.06299	1	8014573		
cg11518359	0.03383	0.03224	1	8014650		
cg10987774	0.88128	0.89646	1	8015485		
cg18137099	0.91609	0.93055	1	8016824		
cg17425224	0.02306	0.02558	1	8021250	PARK7;PARK7	TSS1500;TSS1500
cg16277144	0.07963	0.07409	1	8021327	PARK7;PARK7	TSS1500;TSS1500
cg05165700	0.05963	0.06343	1	8021460	PARK7;PARK7	TSS1500;TSS1500
cg16172238	0.04583	0.04456	1	8021551	PARK7;PARK7	TSS200;TSS200
cg24006384	0.02959	0.0282	1	8021553	PARK7;PARK7	TSS200;TSS200
cg10514638	0.0518	0.05098	1	8021611	PARK7;PARK7	TSS200;TSS200
cg16136678	0.02372	0.0191	1	8021749	PARK7;PARK7;PARK7;PARK7	5'UTR;1stExon;1stExon;5'UTR
cg24342270	0.05698	0.05701	1	8021811	PARK7;PARK7;PARK7	5'UTR;1stExon;5'UTR
cg25007680	0.05908	0.05603	1	8021821	PARK7;PARK7;PARK7	5'UTR;1stExon;5'UTR
cg00042356	0.01167	0.01056	1	8021962	PARK7;PARK7	5'UTR;5'UTR
cg10385390	0.35099	0.34941	1	8022505	PARK7;PARK7	5'UTR;5'UTR
cg15591616	0.88286	0.87873	1	8024678	PARK7;PARK7	Body;Body
cg14150803	0.85514	0.85133	1	8035305	PARK7;PARK7	Body;Body
cg27437868	0.68352	0.68543	1	8040081	PARK7;PARK7	Body;Body
cg12809925	0.52471	0.52545	1	8042702	PARK7;PARK7	Body;Body
cg22529900	0.96084	0.95859	1	8044553	PARK7;PARK7	Body;Body
cg12446447	0.93736	0.94035	1	8044581	PARK7;PARK7	Body;Body
cg02891048	0.91021	0.92275	1	8044991	PARK7;PARK7	Body;Body
cg14531038	0.89946	0.90421	1	8045077	PARK7;PARK7	Body;Body
cg26437866	0.92076	0.92451	1	8045238	PARK7;PARK7	3'UTR;3'UTR
cg08719370	0.90922	0.90844	1	8052412		
cg25978327	0.80831	0.7785	1	8065039		
cg15676711	0.89019	0.88803	1	8072453	ERRFI1	3'UTR
cg22122925	0.89198	0.90596	1	8073906	ERRFI1	Body
cg26359510	0.14443	0.16074	1	8075137	ERRFI1	Body
cg14178899	0.61552	0.64506	1	8076599	ERRFI1	5'UTR
cg10402576	0.89252	0.90735	1	8078652	ERRFI1	5'UTR
cg04930693	0.93991	0.93102	1	8083186	ERRFI1	5'UTR
cg00768179	0.8633	0.86445	1	8083892	ERRFI1	5'UTR
cg01889893	0.63228	0.64182	1	8085193	ERRFI1	5'UTR
cg10051814	0.05711	0.04155	1	8085604	ERRFI1	5'UTR
cg17477995	0.06954	0.06346	1	8085641	ERRFI1	5'UTR
cg05857370	0.14501	0.13302	1	8085701	ERRFI1	5'UTR
cg26313647	0.04444	0.04066	1	8085795	ERRFI1	5'UTR
cg08532870	0.01453	0.01768	1	8086308	ERRFI1;ERRFI1	1stExon;5'UTR
cg19922442	0.12207	0.124	1	8086588	ERRFI1	TSS200
cg19560758	0.1565	0.1524	1	8086721	ERRFI1	TSS1500
cg03335216	0.14391	0.13012	1	8086776	ERRFI1	TSS1500
cg11426075	0.37646	0.33117	1	8086959	ERRFI1	TSS1500
cg22678073	0.54833	0.53536	1	8087421	ERRFI1	TSS1500
cg13808198	0.74651	0.75543	1	8087518	ERRFI1	TSS1500
cg06159484	0.9061	0.91122	1	8087590	ERRFI1	TSS1500
cg04085896	0.89414	0.89764	1	8088516		
cg15631343	0.91921	0.92135	1	8090712		
cg24309171	0.87788	0.88239	1	8100226		
cg21294301	0.58474	0.47376	1	8120055		
cg19698200	0.93303	0.93544	1	8121893		
cg18165065	0.72438	0.77372	1	8130665		
cg22171607	0.88434	0.89652	1	8137564		
cg19274341	0.29763	0.32591	1	8143891		
cg13926174	0.80386	0.60735	1	8152878		
cg20152585	0.91031	0.90647	1	8155696		
cg10026775	0.08744	0.10005	1	8164796		
cg04492086	0.68856	0.71234	1	8173451		
cg18192602	0.80068	0.80826	1	8177074		
cg18376288	0.2216	0.24985	1	8181555		
cg10227331	0.42034	0.42797	1	8181647		
cg00258316	0.51511	0.51831	1	8194341		
cg11221318	0.86902	0.87208	1	8196210		
cg25606046	0.8686	0.87901	1	8206283		
cg20244489	0.6781	0.67715	1	8209787		
cg05270224	0.43649	0.47457	1	8212843		
cg11734367	0.9162	0.92002	1	8213978		
cg00020474	0.19977	0.21588	1	8214963		
cg25211093	0.90347	0.90577	1	8227197		
cg04908588	0.3665	0.32951	1	8229825		
cg12749164	0.88392	0.87793	1	8262925		
cg11977919	0.97767	0.98099	1	8263776		
cg25942940	0.7771	0.78608	1	8270645		
cg20014974	0.31293	0.29976	1	8271918		
cg02847588	0.39891	0.38174	1	8271997		
cg00590817	0.14736	0.14695	1	8272081		
cg12700319	0.08923	0.09125	1	8272199		
cg06780032	0.08021	0.08675	1	8272277		
cg11283860	0.41483	0.39759	1	8273352		
cg04236512	0.83449	0.83263	1	8274044		
cg26931526	0.3984	0.42198	1	8275693		
cg06974662	0.41007	0.432	1	8277080		
cg07113230	0.03596	0.03569	1	8277394		
cg21279510	0.09849	0.09709	1	8277627		
cg19886853	0.0657	0.06313	1	8277746		
cg16060382	0.69639	0.72237	1	8278295		
cg00894449	0.86189	0.87701	1	8280499		
cg14912566	0.89547	0.90471	1	8291235		
cg11166167	0.65632	0.72628	1	8292578		
cg07021405	0.84278	0.86985	1	8292657		
cg04508870	0.87721	0.8804	1	8298617		
cg17857357	0.7102	0.73956	1	8319223		
cg15629868	0.82378	0.8205	1	8319945		
cg07242280	0.87202	0.87289	1	8328861		
cg21544805	0.70008	0.67702	1	8334656		
cg13089904	0.59756	0.59027	1	8343271		
cg00059459	0.21541	0.20845	1	8343575		
cg03211636	0.85896	0.87002	1	8354313		
cg15639718	0.66726	0.65808	1	8361284		
cg24453604	0.84467	0.83611	1	8362413		
cg19243717	0.79159	0.77187	1	8362655		
cg25939728	0.64854	0.67115	1	8374935		
cg26248537	0.79852	0.80142	1	8376216		
cg23768131	0.80972	0.79583	1	8376931		
cg26407930	0.69672	0.70236	1	8377724		
cg00341060	0.65391	0.65948	1	8377787		
cg07171527	0.32438	0.36402	1	8377844		
cg12907988	0.36759	0.37659	1	8377868		
cg26316082	0.07366	0.07779	1	8378213		
cg04609307	0.1033	0.09489	1	8378356		
cg09216375	0.11562	0.11712	1	8378378		
cg14851757	0.29666	0.30016	1	8378538		
cg25135563	0.89573	0.90418	1	8380999		
cg25190638	0.80453	0.80263	1	8383169	SLC45A1	TSS1500
cg01569860	0.81297	0.81331	1	8383171	SLC45A1	TSS1500
cg00184512	0.90933	0.90695	1	8383636	SLC45A1	TSS1500
cg03145274	0.55523	0.63663	1	8383899	SLC45A1	TSS1500
cg14413262	0.81049	0.83372	1	8384046	SLC45A1	TSS1500
cg02989448	0.86957	0.87168	1	8384227	SLC45A1	TSS200
cg06723421	0.82016	0.8302	1	8384440	SLC45A1	1stExon
cg14038482	0.95596	0.97574	1	8384484	SLC45A1	1stExon
cg15575320	0.76036	0.75439	1	8384513	SLC45A1	1stExon
cg07958878	0.92001	0.9137	1	8384595	SLC45A1	1stExon
cg10508347	0.9299	0.9369	1	8384659	SLC45A1	1stExon
cg03040581	0.79157	0.79518	1	8384718	SLC45A1	1stExon
cg00139056	0.91823	0.92375	1	8385396	SLC45A1	Body
cg19847936	0.90363	0.9121	1	8385896	SLC45A1	Body
cg09787123	0.91076	0.91634	1	8385927	SLC45A1	Body
cg24660836	0.98134	0.98203	1	8386013	SLC45A1	Body
cg24550298	0.84518	0.84107	1	8386089	SLC45A1	Body
cg26543352	0.91148	0.91305	1	8386571	SLC45A1	Body
cg08644356	0.55907	0.53045	1	8388411	SLC45A1	Body
cg06322323	0.95181	0.96051	1	8388540	SLC45A1	Body
cg06622404	0.89908	0.90518	1	8388620	SLC45A1	Body
cg00087735	0.88689	0.88094	1	8390233	SLC45A1	Body
cg07617129	0.84922	0.85383	1	8390291	SLC45A1	Body
cg14668879	0.90971	0.90615	1	8390587	SLC45A1	Body
cg03406993	0.89957	0.89266	1	8390708	SLC45A1	Body
cg04230253	0.98391	0.98351	1	8390746	SLC45A1	Body
cg21172944	0.85829	0.86201	1	8392286	SLC45A1	Body
cg18184748	0.90296	0.90406	1	8392408	SLC45A1	Body
cg19081390	0.76236	0.77262	1	8393978	SLC45A1	Body
cg02034204	0.8702	0.88426	1	8394077	SLC45A1	Body
cg10710472	0.92968	0.93077	1	8394347	SLC45A1	Body
cg25767112	0.89839	0.90403	1	8394362	SLC45A1	Body
cg22352169	0.98044	0.98076	1	8394401	SLC45A1	Body
cg18317999	0.82763	0.83154	1	8395307	SLC45A1	Body
cg03886520	0.92058	0.92201	1	8395396	SLC45A1	Body
cg04760426	0.82823	0.81175	1	8395517	SLC45A1	Body
cg20141160	0.84983	0.85873	1	8395535	SLC45A1	Body
cg23262827	0.96664	0.96655	1	8395557	SLC45A1	Body
cg07908574	0.84947	0.84151	1	8396933	SLC45A1	Body
cg00757420	0.85871	0.85607	1	8398058	SLC45A1	Body
cg20706316	0.97062	0.96789	1	8398600	SLC45A1	Body
cg02460223	0.86898	0.87945	1	8398664	SLC45A1	Body
cg14285937	0.9749	0.97623	1	8398735	SLC45A1	Body
cg11189357	0.85091	0.8554	1	8403631	SLC45A1	Body
cg04424119	0.895	0.89114	1	8403680	SLC45A1	Body
cg26411522	0.92844	0.93255	1	8403712	SLC45A1	Body
cg07123038	0.7293	0.72085	1	8403925	SLC45A1	Body
cg04994795	0.89796	0.90549	1	8404050	SLC45A1	Body
cg15554087	0.87132	0.88475	1	8404216	SLC45A1	3'UTR
cg21545013	0.72589	0.73905	1	8407891		
cg05658549	0.53958	0.53982	1	8408598		
cg20936321	0.67649	0.68097	1	8408752		
cg23394391	0.06202	0.05359	1	8409065		
cg11388228	0.91853	0.92678	1	8410102		
cg13113737	0.7642	0.77114	1	8411074		
cg03989270	0.834	0.82613	1	8412158		
cg23049737	0.95733	0.96837	1	8412697	RERE;RERE;RERE	3'UTR;3'UTR;3'UTR
cg18184092	0.84341	0.8481	1	8412759	RERE;RERE;RERE	3'UTR;3'UTR;3'UTR
cg12067736	0.76567	0.79701	1	8412849	RERE;RERE;RERE	3'UTR;3'UTR;3'UTR
cg04096723	0.8792	0.87316	1	8414772	RERE;RERE;RERE	3'UTR;3'UTR;3'UTR
cg24471980	0.87894	0.88055	1	8416911	RERE;RERE;RERE	Body;Body;Body
cg01329153	0.85831	0.86287	1	8417399	RERE;RERE;RERE	Body;Body;Body
cg26816583	0.82791	0.85534	1	8418613	RERE;RERE;RERE	Body;Body;Body
cg13084560	0.96612	0.96874	1	8418823	RERE;RERE;RERE	Body;Body;Body
cg20414811	0.81742	0.83115	1	8419666	RERE;RERE;RERE	Body;Body;Body
cg11972327	0.98708	0.98607	1	8419796	RERE;RERE;RERE	Body;Body;Body
cg09117622	0.88277	0.89337	1	8421278	RERE;RERE;RERE	Body;Body;Body
cg11708495	0.81652	0.81241	1	8421887	RERE;RERE;RERE	Body;Body;Body
cg00569091	0.81663	0.80374	1	8424793	RERE;RERE;RERE	5'UTR;Body;Body
cg17861150	0.93007	0.93264	1	8425258	RERE;RERE;RERE	5'UTR;Body;Body
cg26915618	0.8473	0.83831	1	8427379	RERE;RERE;RERE	5'UTR;Body;Body
cg01771201	0.86414	0.86265	1	8427556	RERE;RERE;RERE	5'UTR;Body;Body
cg13081009	0.8983	0.89325	1	8430745	RERE;RERE;RERE	5'UTR;Body;Body
cg09767658	0.92819	0.91565	1	8433089	RERE;RERE;RERE	5'UTR;Body;Body
cg09216666	0.91449	0.92735	1	8436291	RERE;RERE;RERE	5'UTR;Body;Body
cg13789457	0.79997	0.8099	1	8439723	RERE;RERE;RERE	5'UTR;Body;Body
cg06634717	0.94222	0.94159	1	8442507	RERE;RERE;RERE	5'UTR;Body;Body
cg17597631	0.2309	0.2013	1	8443425	RERE;RERE;RERE	5'UTR;Body;Body
cg00546117	0.78316	0.74869	1	8445545	RERE;RERE;RERE	5'UTR;Body;Body
cg03610117	0.8111	0.80304	1	8450231	RERE;RERE;RERE	5'UTR;Body;Body
cg09868496	0.81541	0.82928	1	8454006	RERE;RERE;RERE	5'UTR;Body;Body
cg09246103	0.74082	0.73355	1	8456466	RERE;RERE;RERE	5'UTR;Body;Body
cg05045335	0.47914	0.45613	1	8457417	RERE;RERE;RERE	5'UTR;Body;Body
cg20316440	0.09328	0.09125	1	8457758	RERE;RERE;RERE	5'UTR;Body;Body
cg19679865	0.71821	0.71547	1	8467904	RERE;RERE;RERE	5'UTR;Body;Body
cg04995521	0.8306	0.85428	1	8468871	RERE;RERE;RERE	5'UTR;Body;Body
cg00786138	0.86834	0.8582	1	8470722	RERE;RERE;RERE	5'UTR;Body;Body
cg15702277	0.29336	0.29233	1	8477935	RERE;RERE;RERE	5'UTR;Body;Body
cg13400249	0.8018	0.81649	1	8480963	RERE;RERE;RERE	5'UTR;Body;Body
cg01447281	0.14278	0.12481	1	8482689	RERE;RERE;RERE	5'UTR;Body;Body
cg15889173	0.0769	0.06904	1	8483390	RERE;RERE;RERE	5'UTR;Body;Body
cg22736444	0.02501	0.02395	1	8483475	RERE;RERE;RERE	5'UTR;Body;Body
cg01513967	0.04814	0.04981	1	8484004	RERE;RERE;RERE	Body;TSS1500;Body
cg13841373	0.06749	0.06524	1	8484084	RERE;RERE;RERE	Body;TSS1500;Body
cg09539943	0.08176	0.08515	1	8484097	RERE;RERE;RERE	Body;TSS1500;Body
cg08856919	0.01354	0.01131	1	8484157	RERE;RERE;RERE	Body;TSS1500;Body
cg15492466	0.00878	0.01023	1	8484169	RERE;RERE;RERE	Body;TSS1500;Body
cg23843414	0.02303	0.02125	1	8484310	RERE;RERE;RERE	Body;TSS1500;Body
cg25001161	0.03571	0.03523	1	8484338	RERE;RERE;RERE	Body;TSS1500;Body
cg00120948	0.13834	0.11935	1	8484417	RERE;RERE;RERE	Body;TSS1500;Body
cg09888229	0.41203	0.41944	1	8487494	RERE;RERE	Body;Body
cg00423486	0.34364	0.32551	1	8491132	RERE;RERE	Body;Body
cg24536965	0.86909	0.86752	1	8492032	RERE;RERE	Body;Body
cg08653904	0.88222	0.89012	1	8497643	RERE;RERE	Body;Body
cg13104185	0.56963	0.55936	1	8509372	RERE;RERE	Body;Body
cg17029193	0.95059	0.95483	1	8510607	RERE;RERE	Body;Body
cg23209606	0.83964	0.84518	1	8515930	RERE;RERE	Body;Body
cg15148088	0.73953	0.72279	1	8518145	RERE;RERE	Body;Body
cg27561786	0.8456	0.83499	1	8525010	RERE;RERE	Body;Body
cg11516004	0.82967	0.82839	1	8533501	RERE;RERE	Body;Body
cg15701149	0.69572	0.6975	1	8536454	RERE;RERE	Body;Body
cg00055811	0.83679	0.86265	1	8543012	RERE;RERE	Body;Body
cg11080552	0.67157	0.67878	1	8556722	RERE;RERE	Body;Body
cg14286456	0.52396	0.54213	1	8570225	RERE;RERE	Body;Body
cg14380444	0.69407	0.71871	1	8577534	RERE;RERE	Body;Body
cg04124586	0.06368	0.06062	1	8585852	RERE;RERE	Body;Body
cg21774136	0.47236	0.49384	1	8593495	RERE;RERE	Body;Body
cg13446918	0.83891	0.8392	1	8599482	RERE;RERE	Body;Body
cg09635768	0.78168	0.79146	1	8601318	RERE;RERE	Body;Body
cg20416874	0.84726	0.84086	1	8611966	RERE;RERE	Body;Body
cg26571926	0.94798	0.95289	1	8613145	RERE;RERE	Body;Body
cg23042612	0.88781	0.87153	1	8613264	RERE;RERE	Body;Body
ch.1.315878R	0.01954	0.02598	1	8617167	RERE;RERE	Body;Body
cg25722041	0.80201	0.79552	1	8623473	RERE;RERE	Body;Body
cg18645642	0.83688	0.81445	1	8631756	RERE;RERE	Body;Body
cg20609715	0.83288	0.82388	1	8658581	RERE;RERE	Body;Body
cg12764441	0.6504	0.62667	1	8662670	RERE;RERE	Body;Body
cg17442683	0.3678	0.36984	1	8664311	RERE;RERE	Body;Body
cg07836226	0.7672	0.80654	1	8687954	RERE;RERE	Body;Body
cg02098619	0.22071	0.21731	1	8689772	RERE;RERE	Body;Body
cg07145988	0.68164	0.67576	1	8692312	RERE;RERE	Body;Body
cg23092527	0.90323	0.90289	1	8703002	RERE;RERE	Body;Body
cg01024458	0.83254	0.84625	1	8703816	RERE;RERE	Body;Body
cg09808028	0.50701	0.50405	1	8712546	RERE;RERE	Body;Body
cg15997770	0.8476	0.8452	1	8716182	RERE;RERE	Body;Body
cg16591948	0.91382	0.92181	1	8716348	RERE;RERE	Body;Body
cg21268984	0.36863	0.39529	1	8720599	RERE;RERE	5'UTR;5'UTR
cg23280294	0.83867	0.83456	1	8722464	RERE;RERE	5'UTR;5'UTR
cg23963229	0.90381	0.88808	1	8725074	RERE;RERE	5'UTR;5'UTR
cg21912448	0.3194	0.31982	1	8727007	RERE;RERE	5'UTR;5'UTR
cg00154554	0.81471	0.79809	1	8729713	RERE;RERE	5'UTR;5'UTR
cg11072627	0.18034	0.17595	1	8731495	RERE;RERE	5'UTR;5'UTR
cg15519465	0.7824	0.78455	1	8738385	RERE;RERE	5'UTR;5'UTR
cg00003187	0.88839	0.88493	1	8739981	RERE;RERE	5'UTR;5'UTR
cg14154131	0.88741	0.8917	1	8748155	RERE;RERE	5'UTR;5'UTR
cg22718310	0.89353	0.88612	1	8750518	RERE;RERE	5'UTR;5'UTR
cg19872136	0.88761	0.87272	1	8759920	RERE;RERE	5'UTR;5'UTR
cg02387474	0.04404	0.04026	1	8763006	RERE;RERE	5'UTR;5'UTR
cg16908156	0.00636	0.00712	1	8763046	RERE;RERE	5'UTR;5'UTR
cg09473867	0.0264	0.02203	1	8763372	RERE;RERE	5'UTR;5'UTR
cg02572448	0.04063	0.04826	1	8763403	RERE;RERE	5'UTR;5'UTR
cg27305255	0.15567	0.15151	1	8763838	RERE;RERE	5'UTR;5'UTR
cg06159269	0.89333	0.86924	1	8767347	RERE;RERE	5'UTR;5'UTR
cg24352878	0.19827	0.16855	1	8772712	RERE;RERE	5'UTR;5'UTR
cg18269493	0.09469	0.09188	1	8772984	RERE;RERE	5'UTR;5'UTR
cg10589840	0.86618	0.85084	1	8778323	RERE;RERE	5'UTR;5'UTR
cg20325800	0.87256	0.88459	1	8787360	RERE;RERE	5'UTR;5'UTR
cg11952914	0.85397	0.87485	1	8800647	RERE;RERE	5'UTR;5'UTR
cg19400316	0.88634	0.88701	1	8815225	RERE;RERE	5'UTR;5'UTR
cg20263853	0.76297	0.75824	1	8824177	RERE;RERE	5'UTR;5'UTR
cg23986158	0.89996	0.909	1	8847014	RERE;RERE	5'UTR;5'UTR
cg27449041	0.78212	0.78685	1	8850306	RERE;RERE	5'UTR;5'UTR
cg27315388	0.90036	0.90347	1	8862945	RERE;RERE	5'UTR;5'UTR
cg19371916	0.27089	0.28356	1	8874984	RERE;RERE	5'UTR;5'UTR
cg10211414	0.56453	0.52915	1	8875053	RERE;RERE	5'UTR;5'UTR
cg02578391	0.07566	0.07961	1	8877013	RERE;RERE	5'UTR;5'UTR
cg10490717	0.03266	0.03932	1	8877139	RERE;RERE	5'UTR;5'UTR
cg11832727	0.04309	0.04617	1	8877257	RERE;RERE;RERE;RERE	5'UTR;1stExon;5'UTR;1stExon
cg24669932	0.06531	0.06088	1	8877431	RERE;RERE;RERE;RERE	5'UTR;1stExon;5'UTR;1stExon
cg10642449	0.02803	0.02301	1	8877670	RERE;RERE;RERE;RERE	5'UTR;1stExon;5'UTR;1stExon
cg26820375	0.00969	0.00927	1	8877710	RERE;RERE	TSS200;TSS200
cg03001415	0.01484	0.01147	1	8877741	RERE;RERE	TSS200;TSS200
cg19414419	0.03503	0.02816	1	8877760	RERE;RERE	TSS200;TSS200
cg20244235	0.01756	0.01495	1	8877763	RERE;RERE	TSS200;TSS200
cg22816534	0.00668	0.00633	1	8877774	RERE;RERE	TSS200;TSS200
cg27388298	0.06931	0.06207	1	8877861	RERE;RERE	TSS200;TSS200
cg01935967	0.04657	0.04821	1	8878173	RERE;RERE	TSS1500;TSS1500
cg03227456	0.04029	0.04161	1	8878193	RERE;RERE	TSS1500;TSS1500
cg15625451	0.04326	0.04429	1	8878225	RERE;RERE	TSS1500;TSS1500
cg08341978	0.02943	0.03348	1	8878227	RERE;RERE	TSS1500;TSS1500
cg15693793	0.88381	0.86803	1	8880657		
cg06635351	0.44247	0.41447	1	8882925		
cg26401551	0.06591	0.06925	1	8889780		
cg27230594	0.81834	0.80516	1	8908794		
cg12617549	0.37036	0.33399	1	8919565		
cg20971527	0.96841	0.96465	1	8921294	ENO1	3'UTR
cg10443148	0.85711	0.83361	1	8922612	ENO1	Body
cg02088347	0.86037	0.86144	1	8923969	ENO1	Body
cg13785123	0.68057	0.60275	1	8931135	ENO1	Body
cg10313368	0.8184	0.81046	1	8935228	ENO1	5'UTR
cg18273817	0.7553	0.7504	1	8936178	ENO1	5'UTR
cg25849281	0.39904	0.32197	1	8937077	ENO1	5'UTR
cg23267872	0.50454	0.49197	1	8937087	ENO1	5'UTR
cg06972019	0.16022	0.12418	1	8937448	ENO1	5'UTR
cg13432294	0.06093	0.05794	1	8937640	ENO1	5'UTR
cg10365178	0.04278	0.04282	1	8938099	ENO1	5'UTR
cg17167924	0.05806	0.05367	1	8938131	ENO1	5'UTR
cg09819654	0.02876	0.03121	1	8938701	ENO1;ENO1	1stExon;5'UTR
cg21691089	0.01258	0.01159	1	8938721	ENO1;ENO1	1stExon;5'UTR
cg07483064	0.00797	0.00883	1	8938751	ENO1;ENO1	1stExon;5'UTR
cg22221490	0.01831	0.0195	1	8938754	ENO1;ENO1	1stExon;5'UTR
cg12902497	0.02846	0.02406	1	8938815	ENO1	TSS200
cg09684870	0.01811	0.01907	1	8938963	ENO1	TSS200
cg26145502	0.11443	0.10041	1	8939074	ENO1	TSS1500
cg01803717	0.00818	0.0095	1	8939106	ENO1	TSS1500
cg10780495	0.04482	0.04176	1	8939136	ENO1	TSS1500
cg18687706	0.08104	0.07805	1	8939382	ENO1	TSS1500
cg12711814	0.09544	0.09214	1	8939529	ENO1	TSS1500
cg04993279	0.4068	0.41852	1	8940460		
cg12486756	0.9466	0.9458	1	8953511		
cg19688652	0.9637	0.96455	1	8953513		
cg20510033	0.62421	0.60989	1	8960134		
cg10207928	0.74078	0.74671	1	8963950		
cg08146717	0.91444	0.91199	1	8975200		
cg01550810	0.89422	0.87582	1	8978577		
cg01002223	0.88112	0.86265	1	8987034		
cg24052039	0.72323	0.69407	1	9004961	CA6	TSS1500
cg13207702	0.8559	0.84004	1	9005055	CA6	TSS1500
cg23738308	0.87467	0.87358	1	9005474	CA6	TSS1500
cg09363991	0.76909	0.7803	1	9005636	CA6	TSS1500
cg00594907	0.78468	0.78579	1	9005719	CA6	TSS1500
cg02981703	0.75537	0.70203	1	9005734	CA6	TSS200
cg06962067	0.77066	0.771	1	9005910	CA6	TSS200
cg25919221	0.51377	0.58803	1	9006680	CA6	Body
cg07601804	0.29673	0.28943	1	9023134	CA6	Body
cg24885723	0.81	0.8008	1	9030439	CA6	Body
cg04785083	0.05827	0.06111	1	9031262	CA6	Body
cg08943045	0.36738	0.33039	1	9043919		
cg12102235	0.25708	0.17166	1	9047007		
cg21399021	0.04867	0.04993	1	9048292		
cg20253105	0.87	0.87147	1	9050096		
cg00935435	0.82788	0.80919	1	9062897		
cg24295324	0.66264	0.56012	1	9062931		
cg03216475	0.79004	0.80028	1	9066015	SLC2A7	Body
cg00087511	0.79994	0.79325	1	9069875	SLC2A7	Body
cg20822540	0.64406	0.63127	1	9070127	SLC2A7	Body
cg17032590	0.82552	0.82461	1	9074847	SLC2A7	Body
cg21807930	0.88384	0.90344	1	9074902	SLC2A7	Body
cg26529484	0.97503	0.97698	1	9078214	SLC2A7	Body
cg04437482	0.7597	0.77062	1	9078354	SLC2A7	Body
cg07343511	0.8289	0.82955	1	9078477	SLC2A7	Body
cg16084788	0.87113	0.87658	1	9086146	SLC2A7	Body
cg09121478	0.79482	0.78576	1	9086460	SLC2A7	TSS200
cg04599612	0.72243	0.69357	1	9086585	SLC2A7	TSS200
cg24027679	0.82861	0.82832	1	9086621	SLC2A7	TSS1500
cg03886254	0.91544	0.9205	1	9086648	SLC2A7	TSS1500
cg00648005	0.59046	0.60524	1	9086914	SLC2A7	TSS1500
cg03850198	0.74413	0.71865	1	9090070		
cg21812850	0.8333	0.80697	1	9097241	SLC2A5;SLC2A5	3'UTR;Body
cg07247610	0.74178	0.74251	1	9097422	SLC2A5;SLC2A5	3'UTR;Body
cg00113315	0.77964	0.78526	1	9098035	SLC2A5;SLC2A5	Body;Body
cg02497830	0.81689	0.8241	1	9099281	SLC2A5;SLC2A5	Body;Body
cg04885068	0.9498	0.95531	1	9099298	SLC2A5;SLC2A5	Body;Body
cg26032244	0.83784	0.84208	1	9099462	SLC2A5;SLC2A5	Body;Body
cg09859080	0.96643	0.97196	1	9099754	SLC2A5;SLC2A5	Body;Body
cg15545739	0.91296	0.91568	1	9100316	SLC2A5;SLC2A5	Body;Body
cg18731519	0.84927	0.85082	1	9100328	SLC2A5;SLC2A5	Body;Body
cg24552773	0.82919	0.82213	1	9100506	SLC2A5;SLC2A5	Body;Body
cg21272576	0.87924	0.88756	1	9101465	SLC2A5;SLC2A5;SLC2A5	3'UTR;Body;Body
cg00155732	0.60183	0.55098	1	9103309	SLC2A5;SLC2A5;SLC2A5	Body;Body;Body
cg00690929	0.74363	0.73372	1	9118237	SLC2A5;SLC2A5;SLC2A5	Body;Body;Body
cg04901835	0.2632	0.26777	1	9127501	SLC2A5;SLC2A5;SLC2A5	Body;Body;Body
cg24293126	0.95307	0.95966	1	9127841	SLC2A5;SLC2A5;SLC2A5	Body;Body;Body
cg03679305	0.0968	0.09244	1	9129487	SLC2A5;SLC2A5;SLC2A5	Body;Body;Body
cg12763828	0.36966	0.36008	1	9129646	SLC2A5;SLC2A5;SLC2A5;SLC2A5;SLC2A5	5'UTR;5'UTR;1stExon;1stExon;Body
cg00310940	0.25819	0.23535	1	9129648	SLC2A5;SLC2A5;SLC2A5;SLC2A5;SLC2A5	5'UTR;5'UTR;1stExon;1stExon;Body
cg24480859	0.13603	0.10602	1	9129791	SLC2A5;SLC2A5;SLC2A5;SLC2A5;SLC2A5	5'UTR;5'UTR;1stExon;1stExon;Body
cg07787240	0.7944	0.81449	1	9130576	SLC2A5;SLC2A5;SLC2A5	TSS1500;Body;TSS1500
cg14961476	0.88264	0.87803	1	9130738	SLC2A5;SLC2A5;SLC2A5	TSS1500;Body;TSS1500
cg01800148	0.82346	0.82086	1	9130886	SLC2A5;SLC2A5;SLC2A5	TSS1500;Body;TSS1500
cg02289343	0.90284	0.92384	1	9131622	SLC2A5	Body
cg17554996	0.79126	0.76948	1	9131710	SLC2A5	Body
cg17243628	0.77452	0.72811	1	9131783	SLC2A5	Body
cg18800329	0.8321	0.84308	1	9132196	SLC2A5	Body
cg21689824	0.28491	0.28543	1	9134618	SLC2A5	Body
cg06188496	0.27879	0.29043	1	9136476	SLC2A5	Body
cg13869484	0.4732	0.49087	1	9140563	SLC2A5	Body
cg25602242	0.17592	0.17875	1	9143538	SLC2A5	Body
cg14565651	0.37274	0.35208	1	9145034	SLC2A5	Body
cg23737366	0.59172	0.59191	1	9149026	SLC2A5	TSS1500
cg16104584	0.47364	0.4427	1	9149734	SLC2A5	TSS1500
cg17952939	0.48061	0.47768	1	9154250		
cg16553238	0.34592	0.36834	1	9154254		
cg13325417	0.70484	0.66835	1	9161644		
cg08644511	0.17827	0.18319	1	9171147	GPR157	Body
cg14855124	0.37251	0.3726	1	9180023	GPR157	Body
cg20284891	0.6684	0.66914	1	9182171	GPR157	Body
cg19863456	0.80391	0.79594	1	9186001	GPR157	Body
cg25003147	0.73856	0.74246	1	9187683	GPR157	Body
cg03583311	0.54907	0.56813	1	9187976	GPR157	Body
cg17940013	0.15902	0.16908	1	9188688	GPR157	Body
cg06374766	0.02393	0.02544	1	9188925	GPR157	1stExon
cg12132894	0.01463	0.01508	1	9189111	GPR157;GPR157	1stExon;5'UTR
cg27178407	0.16192	0.15072	1	9189213	GPR157;GPR157	1stExon;5'UTR
cg12271223	0.00579	0.00608	1	9189272	GPR157	TSS200
cg18040436	0.07592	0.07255	1	9189312	GPR157	TSS200
cg18131499	0.05176	0.05539	1	9189322	GPR157	TSS200
cg03520085	0.01129	0.01067	1	9189344	GPR157	TSS200
cg00581848	0.02764	0.02172	1	9189367	GPR157	TSS200
cg10429262	0.076	0.07926	1	9189507	GPR157	TSS1500
cg22622886	0.09549	0.10216	1	9189641	GPR157	TSS1500
cg20323445	0.06164	0.06185	1	9189669	GPR157	TSS1500
cg14600023	0.06631	0.06679	1	9189674	GPR157	TSS1500
cg10108591	0.90489	0.89911	1	9190516	GPR157	TSS1500
cg11713044	0.8728	0.87646	1	9192948		
cg17786659	0.24426	0.23922	1	9195501		
cg08940853	0.01491	0.01459	1	9202444		
cg07111595	0.78612	0.79945	1	9210823		
cg00909706	0.79141	0.79097	1	9211836	MIR34A	TSS200
cg09994773	0.83756	0.85067	1	9212514	MIR34A	TSS1500
cg04329551	0.6199	0.59632	1	9212521	MIR34A	TSS1500
cg24501230	0.79918	0.79496	1	9212754	MIR34A	TSS1500
cg13116478	0.90571	0.90433	1	9217203		
cg10377510	0.43174	0.43681	1	9224003		
cg22373770	0.37664	0.38579	1	9224198		
cg16102739	0.48589	0.44509	1	9224376		
cg12597558	0.91528	0.91926	1	9226944		
cg00301726	0.7228	0.72077	1	9239141		
cg05814135	0.86838	0.86596	1	9241160		
cg08736918	0.08531	0.08365	1	9241615		
cg04413644	0.09861	0.10245	1	9242184		
cg04112567	0.07976	0.08188	1	9242340		
cg03521358	0.11123	0.10641	1	9242937		
cg06658816	0.07272	0.07311	1	9242956		
cg02924110	0.10374	0.10088	1	9243242		
cg24167422	0.20464	0.18389	1	9243600		
cg12385729	0.47709	0.4765	1	9243679		
cg16552153	0.86302	0.86898	1	9244565		
cg14200357	0.60607	0.61511	1	9246020		
cg01719100	0.85517	0.84513	1	9255815		
cg13693328	0.35038	0.33482	1	9256341		
cg18265147	0.13842	0.13041	1	9256671		
cg07975828	0.07567	0.0814	1	9256739		
cg02085891	0.03586	0.03746	1	9256865		
cg05933510	0.59832	0.55881	1	9257092		
cg14217990	0.72876	0.72706	1	9257421		
cg08478016	0.7329	0.70615	1	9258033		
cg24577933	0.21397	0.26629	1	9258678		
cg19988763	0.08568	0.08766	1	9258720		
cg16348112	0.12554	0.12801	1	9258798		
cg04083753	0.03307	0.04336	1	9258836		
cg00011203	0.16976	0.16562	1	9259066		
cg26603116	0.7996	0.80392	1	9259875		
cg16097191	0.28682	0.31994	1	9262511		
cg04093381	0.74572	0.76077	1	9292094		
cg25103337	0.45062	0.42395	1	9293583	H6PD	TSS1500
cg20305595	0.44812	0.45331	1	9293833	H6PD	TSS1500
cg22601917	0.39252	0.39712	1	9294274	H6PD	TSS1500
cg04199779	0.09384	0.0946	1	9294473	H6PD	TSS1500
cg21546874	0.00368	0.0034	1	9294571	H6PD	TSS1500
cg27266479	0.18571	0.18135	1	9294882	H6PD;H6PD	5'UTR;1stExon
cg24108194	0.05024	0.04569	1	9294890	H6PD;H6PD	5'UTR;1stExon
cg23913482	0.09697	0.09202	1	9294911	H6PD;H6PD	5'UTR;1stExon
cg09122657	0.03593	0.03264	1	9294913	H6PD;H6PD	5'UTR;1stExon
cg24680141	0.06204	0.06114	1	9295296	H6PD	5'UTR
cg25284492	0.11969	0.11143	1	9295432	H6PD	5'UTR
cg25017777	0.4674	0.47108	1	9298817	H6PD	5'UTR
cg14418802	0.06473	0.06438	1	9299979	H6PD	5'UTR
cg02276314	0.65209	0.61057	1	9301104	H6PD	5'UTR
cg00562879	0.86526	0.86306	1	9307378	H6PD	Body
cg14094793	0.83201	0.82879	1	9307731	H6PD	Body
cg11150353	0.8254	0.80959	1	9308197	H6PD	Body
cg09025327	0.6398	0.63245	1	9309004	H6PD	Body
cg17805199	0.66851	0.65079	1	9310257	H6PD	Body
cg04566694	0.87084	0.85245	1	9312021	H6PD	Body
cg18785742	0.80594	0.79264	1	9318091	H6PD	Body
cg25190094	0.84321	0.84314	1	9321735	H6PD	Body
cg24738325	0.82438	0.83597	1	9322665	H6PD	Body
cg02676476	0.83259	0.83949	1	9323181	H6PD	Body
cg06947205	0.97614	0.97502	1	9323884	H6PD	Body
cg01975877	0.91156	0.9254	1	9324232	H6PD	Body
cg18595639	0.83579	0.83485	1	9324274	H6PD	Body
cg13131263	0.96334	0.96142	1	9324393	H6PD	Body
cg20246820	0.8995	0.90641	1	9324688	H6PD	Body
cg17114375	0.7922	0.80288	1	9324830	H6PD	Body
cg18865272	0.876	0.88046	1	9324864	H6PD	Body
cg01804500	0.85909	0.86151	1	9324932	H6PD	3'UTR
cg19285508	0.85219	0.86255	1	9325015	H6PD	3'UTR
cg25940513	0.50498	0.50878	1	9326282	H6PD	3'UTR
cg10526795	0.59956	0.62045	1	9326989	H6PD	3'UTR
cg23914842	0.27377	0.29045	1	9327170	H6PD	3'UTR
cg16256342	0.84098	0.85602	1	9329611	H6PD	3'UTR
cg25755851	0.16329	0.19573	1	9335794		
cg27300194	0.21779	0.20178	1	9339380		
cg20700740	0.57578	0.52233	1	9339683		
cg01102307	0.22817	0.23838	1	9340416		
cg16411216	0.11144	0.10546	1	9340507		
cg09869882	0.19244	0.17835	1	9340583		
cg16162930	0.72477	0.69265	1	9341141		
cg23606162	0.80332	0.80482	1	9342018		
cg22730655	0.37271	0.41475	1	9350073		
cg22493877	0.33902	0.36375	1	9352405	SPSB1	TSS1500
cg09468328	0.30209	0.35012	1	9352407	SPSB1	TSS1500
cg22711777	0.03404	0.02983	1	9352663	SPSB1	TSS1500
cg06456464	0.04197	0.03654	1	9352752	SPSB1	TSS200
cg22109056	0.02678	0.03337	1	9352963	SPSB1;SPSB1	5'UTR;1stExon
cg13724813	0.0587	0.06091	1	9353314	SPSB1	5'UTR
cg12458866	0.01321	0.00804	1	9353610	SPSB1	5'UTR
cg02447606	0.02279	0.02342	1	9353862	SPSB1	5'UTR
cg26352795	0.68279	0.74355	1	9354739	SPSB1	5'UTR
cg06899522	0.83166	0.84065	1	9355438	SPSB1	5'UTR
cg11413763	0.79888	0.78741	1	9365494	SPSB1	5'UTR
cg01980735	0.73143	0.74124	1	9371406	SPSB1	5'UTR
cg27552476	0.84584	0.86293	1	9374526	SPSB1	5'UTR
cg06779253	0.46039	0.4458	1	9375627	SPSB1	5'UTR
cg17489312	0.47596	0.46955	1	9376039	SPSB1	5'UTR
cg06951398	0.91962	0.91538	1	9376694	SPSB1	5'UTR
cg26360004	0.91062	0.90307	1	9376755	SPSB1	5'UTR
cg26363759	0.44158	0.39199	1	9377984	SPSB1	5'UTR
cg23632432	0.88914	0.88055	1	9380566	SPSB1	5'UTR
cg06349050	0.66761	0.69199	1	9380756	SPSB1	5'UTR
cg19820919	0.41109	0.43582	1	9380800	SPSB1	5'UTR
cg12221621	0.88748	0.89961	1	9381317	SPSB1	5'UTR
cg03116948	0.8475	0.86493	1	9381431	SPSB1	5'UTR
cg09256832	0.80068	0.80118	1	9382878	SPSB1	5'UTR
cg01437439	0.84742	0.82846	1	9383245	SPSB1	5'UTR
cg14669515	0.80053	0.80912	1	9386821	SPSB1	5'UTR
cg13197521	0.78263	0.78584	1	9400692	SPSB1	5'UTR
cg04778236	0.92656	0.93898	1	9400739	SPSB1	5'UTR
cg24597774	0.83619	0.84922	1	9400775	SPSB1	5'UTR
cg00890054	0.81823	0.82942	1	9405823	SPSB1	5'UTR
cg25616787	0.98097	0.97733	1	9409349	SPSB1	5'UTR
cg10709351	0.82711	0.81928	1	9409560	SPSB1	5'UTR
cg00149537	0.94761	0.94834	1	9409810	SPSB1	5'UTR
cg07173218	0.85687	0.85777	1	9410333	SPSB1	5'UTR
cg06943197	0.80789	0.82747	1	9414341	SPSB1	5'UTR
cg02168592	0.81223	0.84196	1	9416127	SPSB1	Body
cg13187433	0.94616	0.94818	1	9416179	SPSB1	Body
cg06773963	0.97828	0.97699	1	9416303	SPSB1	Body
cg02281006	0.94892	0.94589	1	9419970	SPSB1	Body
cg19809157	0.23291	0.23002	1	9422438	SPSB1	Body
cg12430302	0.81379	0.80912	1	9424575	SPSB1	Body
cg11518950	0.86989	0.86801	1	9427305	SPSB1	Body
cg20973421	0.97657	0.97708	1	9427650	SPSB1	3'UTR
cg17984641	0.97394	0.97263	1	9427704	SPSB1	3'UTR
cg07835682	0.892	0.90782	1	9427707	SPSB1	3'UTR
cg25468681	0.88328	0.89959	1	9428106	SPSB1	3'UTR
cg20325547	0.86597	0.86849	1	9431594		
cg00952054	0.86273	0.89092	1	9437047		
cg20432384	0.84732	0.83854	1	9438252		
cg14164492	0.93664	0.91639	1	9439003		
cg12658495	0.79939	0.8099	1	9448660		
cg04972459	0.37546	0.36616	1	9460204		
cg01806956	0.24459	0.25472	1	9460830		
cg16295156	0.40228	0.41069	1	9466328		
cg27511894	0.16638	0.17953	1	9470966		
cg12547807	0.2817	0.2762	1	9473751		
cg18114129	0.84777	0.85449	1	9477578		
cg04717485	0.04106	0.04089	1	9486780		
cg01901101	0.26819	0.28937	1	9486939		
cg03605773	0.2387	0.23765	1	9488706		
cg04785675	0.03068	0.03036	1	9488897		
cg06843240	0.09294	0.08814	1	9488961		
cg17742334	0.07832	0.07282	1	9489130		
cg20982311	0.11904	0.10613	1	9489248		
cg03003073	0.15032	0.12596	1	9489434		
cg01065278	0.67554	0.68829	1	9491741		
cg07322117	0.76871	0.77665	1	9498583		
cg10992465	0.86131	0.85686	1	9504049		
cg21686171	0.863	0.81757	1	9504429		
cg11231958	0.84452	0.82618	1	9509421		
cg05712125	0.85302	0.8531	1	9513980		
cg20615827	0.93867	0.95927	1	9515447		
cg13225830	0.94514	0.94326	1	9527173		
cg13683667	0.935	0.94228	1	9527208		
cg00772959	0.79294	0.8229	1	9532871		
cg14557825	0.11441	0.14057	1	9551398		
cg08808724	0.48014	0.514	1	9555113		
cg00583526	0.10303	0.09954	1	9555342		
cg02504229	0.08191	0.07695	1	9555380		
cg26155217	0.02722	0.02695	1	9555413		
cg25138854	0.02981	0.03032	1	9555557		
cg18771420	0.1424	0.10982	1	9555643		
cg13935689	0.27433	0.22996	1	9555691		
cg07555350	0.92727	0.93343	1	9558208		
cg13560914	0.89523	0.90492	1	9565530		
cg02360478	0.65014	0.67847	1	9598932	SLC25A33	TSS1500
cg13557160	0.82732	0.84877	1	9598983	SLC25A33	TSS1500
cg11826452	0.53607	0.55122	1	9599026	SLC25A33	TSS1500
cg18783781	0.81278	0.80295	1	9599067	SLC25A33	TSS1500
cg25369015	0.03072	0.02725	1	9599256	SLC25A33	TSS1500
cg19896639	0.04888	0.05041	1	9599276	SLC25A33	TSS1500
cg04621676	0.06041	0.03995	1	9599380	SLC25A33	TSS200
cg00490256	0.00702	0.00685	1	9599391	SLC25A33	TSS200
cg00917899	0.01424	0.01268	1	9599401	SLC25A33	TSS200
cg10009930	0.15889	0.14879	1	9599403	SLC25A33	TSS200
cg06347499	0.02316	0.02316	1	9599419	SLC25A33	TSS200
cg07775117	0.3897	0.37718	1	9599674	SLC25A33;SLC25A33	5'UTR;1stExon
cg03901886	0.00812	0.00725	1	9600115	SLC25A33	Body
cg13631913	0.05441	0.05602	1	9600345	SLC25A33	Body
cg13688474	0.1036	0.09932	1	9600443	SLC25A33	Body
cg09058554	0.71719	0.70573	1	9600721	SLC25A33	Body
cg26607031	0.47161	0.44693	1	9602701	SLC25A33	Body
cg23824902	0.65929	0.6542	1	9619882	SLC25A33	Body
cg06927343	0.89332	0.90213	1	9635799	SLC25A33	Body
cg02252265	0.80539	0.82122	1	9648038	TMEM201;TMEM201	TSS1500;TSS1500
cg26114570	0.70448	0.71079	1	9648299	TMEM201;TMEM201	TSS1500;TSS1500
cg18176336	0.04966	0.05929	1	9648587	TMEM201;TMEM201	TSS1500;TSS1500
cg10877147	0.01257	0.01309	1	9648619	TMEM201;TMEM201	TSS1500;TSS1500
cg08886482	0.32989	0.35404	1	9648699	TMEM201;TMEM201	TSS1500;TSS1500
cg02206861	0.02364	0.0254	1	9648945	TMEM201;TMEM201;TMEM201;TMEM201	5'UTR;1stExon;1stExon;5'UTR
cg21003981	0.00707	0.00595	1	9649299	TMEM201;TMEM201	Body;Body
cg18307957	0.0642	0.0656	1	9649516	TMEM201;TMEM201	Body;Body
cg16582732	0.86848	0.87089	1	9651205	TMEM201;TMEM201	Body;Body
cg13370852	0.68952	0.65765	1	9653338	TMEM201;TMEM201	Body;Body
cg12401152	0.18216	0.17586	1	9653617	TMEM201;TMEM201	Body;Body
cg07899389	0.81163	0.81503	1	9655478	TMEM201;TMEM201	Body;Body
cg13385114	0.68356	0.61852	1	9656493	TMEM201;TMEM201	Body;Body
cg25408237	0.92188	0.9264	1	9656984	TMEM201;TMEM201	Body;Body
cg24485038	0.86531	0.87137	1	9657892	TMEM201;TMEM201	Body;Body
cg23691516	0.83447	0.84427	1	9661251	TMEM201;TMEM201	Body;Body
cg24304972	0.89662	0.90475	1	9663509	TMEM201;TMEM201	Body;3'UTR
cg15685988	0.82184	0.81165	1	9664205	TMEM201;TMEM201	Body;3'UTR
cg14258107	0.87863	0.87165	1	9664334	TMEM201;TMEM201	Body;3'UTR
cg26824326	0.86996	0.886	1	9664366	TMEM201;TMEM201	Body;3'UTR
cg03741850	0.91331	0.90828	1	9664395	TMEM201;TMEM201	Body;3'UTR
cg13148776	0.88843	0.88777	1	9664808	TMEM201;TMEM201	Body;3'UTR
cg07232095	0.75993	0.74649	1	9664890	TMEM201;TMEM201	Body;3'UTR
cg22334684	0.91039	0.92329	1	9666618	TMEM201	Body
cg03890628	0.96051	0.96147	1	9666902	TMEM201	Body
cg26070379	0.80921	0.79442	1	9667405	TMEM201	Body
cg02769743	0.72461	0.66929	1	9668402	TMEM201	Body
cg24305710	0.86686	0.85944	1	9669053	TMEM201	Body
cg03413303	0.77071	0.76035	1	9670134	TMEM201	Body
cg17815134	0.90296	0.89952	1	9670668	TMEM201	Body
cg01505109	0.86428	0.85334	1	9670692	TMEM201	Body
cg06099126	0.8884	0.87939	1	9670729	TMEM201	Body
cg13465000	0.86626	0.88752	1	9670867	TMEM201	Body
cg19813187	0.88304	0.88507	1	9671004	TMEM201	Body
cg19897874	0.83867	0.84609	1	9674748	TMEM201	3'UTR
cg25590444	0.8305	0.8255	1	9675560		
cg06514699	0.90164	0.90173	1	9677674		
cg21643298	0.89286	0.89561	1	9683340		
cg02787675	0.76596	0.76577	1	9686058		
cg17467525	0.12489	0.14645	1	9686523		
cg27308687	0.0518	0.04891	1	9687064		
cg08579819	0.06074	0.05902	1	9687256		
cg15924259	0.1013	0.09583	1	9687259		
cg16014412	0.17621	0.16749	1	9687471		
cg25593631	0.6924	0.66411	1	9687880		
cg21164509	0.01697	0.01571	1	9689803		
cg12224834	0.42003	0.46777	1	9708125		
cg04162034	0.93941	0.91513	1	9710821	PIK3CD	TSS1500
cg16037569	0.89664	0.89895	1	9710867	PIK3CD	TSS1500
cg12763118	0.30697	0.27152	1	9711304	PIK3CD	TSS1500
cg20994801	0.14568	0.18297	1	9711398	PIK3CD	TSS1500
cg07374121	0.031	0.03325	1	9711632	PIK3CD	TSS200
cg22045271	0.03888	0.03812	1	9711650	PIK3CD	TSS200
cg16895792	0.00912	0.00705	1	9711653	PIK3CD	TSS200
cg26573321	0.0902	0.08351	1	9711663	PIK3CD	TSS200
cg17325959	0.01664	0.01382	1	9711961	PIK3CD	5'UTR
cg18976437	0.0344	0.03535	1	9712576	PIK3CD	5'UTR
cg01666040	0.02702	0.02998	1	9712687	C1orf200;PIK3CD	Body;5'UTR
cg10050900	0.07658	0.07127	1	9712928	C1orf200;PIK3CD	Body;5'UTR
cg07793148	0.15512	0.16388	1	9712988	C1orf200;PIK3CD	Body;5'UTR
cg18284427	0.12953	0.10661	1	9713284	C1orf200;PIK3CD	Body;5'UTR
cg00231528	0.04012	0.03762	1	9714280	C1orf200;PIK3CD	Body;5'UTR
cg08854008	0.02626	0.0261	1	9714397	C1orf200;PIK3CD	Body;5'UTR
cg12354861	0.0367	0.03015	1	9714810	C1orf200;PIK3CD	TSS200;5'UTR
cg14989202	0.21366	0.18652	1	9714843	C1orf200;PIK3CD	TSS200;5'UTR
cg16597045	0.15461	0.13513	1	9714845	C1orf200;PIK3CD	TSS1500;5'UTR
cg11334709	0.47528	0.45909	1	9716019	C1orf200;PIK3CD	TSS1500;5'UTR
cg22595920	0.41487	0.36461	1	9716050	C1orf200;PIK3CD	TSS1500;5'UTR
cg04287259	0.52017	0.51545	1	9730401	PIK3CD	5'UTR
cg07315642	0.88776	0.88429	1	9731272	PIK3CD	5'UTR
cg19309580	0.03779	0.03696	1	9747263	PIK3CD	5'UTR
cg03653801	0.07184	0.06833	1	9747772	PIK3CD	5'UTR
cg11980800	0.46453	0.43369	1	9748107	PIK3CD	5'UTR
cg03265564	0.72219	0.7012	1	9748971	PIK3CD	5'UTR
cg07427436	0.15803	0.14195	1	9749296	PIK3CD	5'UTR
cg20317738	0.14028	0.13973	1	9749717	PIK3CD	5'UTR
cg23251761	0.70331	0.66759	1	9750061	PIK3CD	5'UTR
cg24859236	0.70057	0.65787	1	9750213	PIK3CD	5'UTR
cg20681184	0.87893	0.85214	1	9750813	PIK3CD	5'UTR
cg16125214	0.73859	0.71787	1	9751353	PIK3CD	5'UTR
cg16512854	0.86654	0.83712	1	9754132	PIK3CD	5'UTR
cg14089636	0.85431	0.84854	1	9760357	PIK3CD	5'UTR
cg13457410	0.57993	0.52538	1	9762510	PIK3CD	5'UTR
cg22427575	0.86653	0.87535	1	9772111	PIK3CD	Body
cg05341549	0.68861	0.67941	1	9774742	PIK3CD	Body
cg01434679	0.89109	0.88644	1	9775302	PIK3CD	Body
cg23098018	0.69796	0.66346	1	9775755	PIK3CD	Body
cg09706586	0.59179	0.56291	1	9775838	PIK3CD	Body
cg11947782	0.78409	0.73736	1	9775985	PIK3CD	Body
cg01943221	0.66539	0.65835	1	9776133	PIK3CD	Body
cg04163216	0.07357	0.07586	1	9777888	PIK3CD	Body
cg09229246	0.9738	0.97208	1	9778813	PIK3CD	Body
cg27573593	0.93273	0.93448	1	9778887	PIK3CD	Body
cg07805542	0.50461	0.49131	1	9779309	PIK3CD	Body
cg27554648	0.8701	0.86678	1	9780397	PIK3CD	Body
cg15499275	0.82832	0.81605	1	9780620	PIK3CD	Body
cg15701170	0.75134	0.74255	1	9780758	PIK3CD	Body
cg23799532	0.86677	0.85935	1	9780906	PIK3CD	Body
cg04608004	0.94341	0.93998	1	9781268	PIK3CD	Body
cg19267205	0.37868	0.35954	1	9781963	PIK3CD	Body
cg14176088	0.25374	0.23087	1	9785289	PIK3CD	Body
cg26307814	0.86454	0.87705	1	9787215	PIK3CD	3'UTR
cg11145162	0.52457	0.52438	1	9787350	PIK3CD	3'UTR
cg01320698	0.65614	0.61411	1	9788517	PIK3CD	3'UTR
cg07499142	0.48798	0.46849	1	9788715	PIK3CD	3'UTR
cg12033075	0.31184	0.2493	1	9788767	PIK3CD	3'UTR
cg03971555	0.2296	0.18288	1	9788769	PIK3CD	3'UTR
cg07970040	0.69328	0.68535	1	9789165	CLSTN1;PIK3CD;CLSTN1	3'UTR;3'UTR;3'UTR
cg04340595	0.50993	0.49118	1	9789174	CLSTN1;CLSTN1	3'UTR;3'UTR
cg03986322	0.5858	0.56403	1	9789699	CLSTN1;CLSTN1	3'UTR;3'UTR
cg02769865	0.93687	0.93985	1	9789982	CLSTN1;CLSTN1	3'UTR;3'UTR
cg00298532	0.93004	0.92803	1	9790325	CLSTN1;CLSTN1	3'UTR;3'UTR
cg17423089	0.92857	0.92243	1	9790532	CLSTN1;CLSTN1	3'UTR;3'UTR
cg23606775	0.54121	0.49351	1	9790616	CLSTN1;CLSTN1	Body;Body
cg26404223	0.75878	0.74036	1	9791041	CLSTN1;CLSTN1	Body;Body
cg05659773	0.81436	0.83658	1	9791208	CLSTN1;CLSTN1	Body;Body
cg26186593	0.85904	0.84414	1	9791364	CLSTN1;CLSTN1	Body;Body
cg07395930	0.79226	0.80643	1	9791419	CLSTN1;CLSTN1	Body;Body
cg24060317	0.76094	0.78143	1	9792986	CLSTN1;CLSTN1	Body;Body
cg17953427	0.8979	0.89842	1	9794986	CLSTN1;CLSTN1	Body;Body
cg08478622	0.93686	0.94371	1	9795222	CLSTN1;CLSTN1	Body;Body
cg19251737	0.89009	0.88298	1	9795376	CLSTN1;CLSTN1	Body;Body
cg12657380	0.96388	0.97553	1	9795590	CLSTN1;CLSTN1	Body;Body
cg03541746	0.91114	0.90952	1	9795934	CLSTN1;CLSTN1	Body;Body
cg11710086	0.88098	0.88565	1	9796011	CLSTN1;CLSTN1	Body;Body
cg09469984	0.89333	0.89165	1	9796095	CLSTN1;CLSTN1	Body;Body
cg02481741	0.92001	0.92165	1	9800878	CLSTN1;CLSTN1	Body;Body
cg20743218	0.89683	0.903	1	9804520	CLSTN1;CLSTN1	Body;Body
cg19090068	0.94889	0.95159	1	9804532	CLSTN1;CLSTN1	Body;Body
cg17602885	0.98191	0.98145	1	9804627	CLSTN1;CLSTN1	Body;Body
cg13546817	0.85888	0.86448	1	9804681	CLSTN1;CLSTN1	Body;Body
cg27553947	0.42603	0.41261	1	9819767	CLSTN1;CLSTN1	Body;Body
cg16663855	0.84472	0.85139	1	9820950	CLSTN1;CLSTN1	Body;Body
cg02538833	0.83508	0.8476	1	9822207	CLSTN1;CLSTN1	Body;Body
cg09062198	0.95203	0.95645	1	9822623	CLSTN1;CLSTN1	Body;Body
cg09042458	0.83739	0.83797	1	9822759	CLSTN1;CLSTN1	Body;Body
cg12856855	0.37164	0.38596	1	9824113	CLSTN1;CLSTN1	Body;Body
cg00996875	0.79024	0.77093	1	9825174	CLSTN1;CLSTN1	Body;Body
cg15678052	0.6729	0.64635	1	9844683	CLSTN1;CLSTN1	Body;Body
cg07589991	0.14762	0.13783	1	9847879	CLSTN1;CLSTN1	Body;Body
cg25405962	0.84101	0.82373	1	9852785	CLSTN1;CLSTN1	Body;Body
cg23259527	0.83707	0.82308	1	9868377	CLSTN1;CLSTN1	Body;Body
cg04570362	0.92897	0.92897	1	9871402	CLSTN1;CLSTN1	Body;Body
cg23261073	0.84244	0.85402	1	9880771	CLSTN1;CLSTN1	Body;Body
cg13202082	0.07686	0.05678	1	9882851	CLSTN1;CLSTN1	Body;Body
cg05599320	0.05754	0.05464	1	9883032	CLSTN1;CLSTN1	Body;Body
cg06183831	0.05411	0.06041	1	9883466	CLSTN1;CLSTN1	Body;Body
cg04969937	0.10698	0.10918	1	9883887	CLSTN1;CLSTN1;CLSTN1;CLSTN1	1stExon;1stExon;5'UTR;5'UTR
cg15619966	0.03723	0.03774	1	9883889	CLSTN1;CLSTN1;CLSTN1;CLSTN1	1stExon;1stExon;5'UTR;5'UTR
cg23272189	0.00906	0.01268	1	9883969	CLSTN1;CLSTN1;CLSTN1;CLSTN1	1stExon;1stExon;5'UTR;5'UTR
cg08845510	0.01314	0.01172	1	9884029	CLSTN1;CLSTN1;CLSTN1;CLSTN1	1stExon;1stExon;5'UTR;5'UTR
cg23508540	0.02009	0.02168	1	9884032	CLSTN1;CLSTN1;CLSTN1;CLSTN1	1stExon;1stExon;5'UTR;5'UTR
cg09174674	0.08763	0.08871	1	9884042	CLSTN1;CLSTN1;CLSTN1;CLSTN1	1stExon;1stExon;5'UTR;5'UTR
cg01800926	0.13943	0.13738	1	9884565	CLSTN1;CLSTN1	TSS200;TSS200
cg27399414	0.04697	0.04409	1	9884593	CLSTN1;CLSTN1	TSS200;TSS200
cg24044762	0.12788	0.12053	1	9884598	CLSTN1;CLSTN1	TSS200;TSS200
cg24551579	0.07537	0.08507	1	9884600	CLSTN1;CLSTN1	TSS200;TSS200
cg26985289	0.0677	0.04361	1	9884622	CLSTN1;CLSTN1	TSS200;TSS200
cg23616100	0.03874	0.04623	1	9884624	CLSTN1;CLSTN1	TSS200;TSS200
cg19858017	0.17119	0.15002	1	9884719	CLSTN1;CLSTN1	TSS200;TSS200
cg00123104	0.29804	0.28508	1	9884732	CLSTN1;CLSTN1	TSS200;TSS200
cg24691879	0.37352	0.36165	1	9885039	CLSTN1;CLSTN1	TSS1500;TSS1500
cg07035320	0.2611	0.22951	1	9885517	CLSTN1;CLSTN1	TSS1500;TSS1500
cg00559234	0.04851	0.04278	1	9885909	CLSTN1;CLSTN1	TSS1500;TSS1500
cg00941241	0.09967	0.0946	1	9885960	CLSTN1;CLSTN1	TSS1500;TSS1500
cg11581248	0.6552	0.68469	1	9887811		
cg21117808	0.70642	0.72948	1	9887936		
cg13871843	0.78762	0.81484	1	9887984		
cg05750598	0.89764	0.90375	1	9889746		
cg14037769	0.78512	0.79744	1	9895799		
cg20488341	0.83977	0.84313	1	9896309		
cg04401067	0.79134	0.78936	1	9902439		
cg22861669	0.82709	0.80917	1	9904386		
cg21604136	0.24312	0.25767	1	9910137	CTNNBIP1;CTNNBIP1	3'UTR;3'UTR
cg24003955	0.52973	0.44495	1	9912508	CTNNBIP1;CTNNBIP1	Body;Body
cg03401488	0.71331	0.70908	1	9921621	CTNNBIP1;CTNNBIP1	Body;Body
cg24592782	0.89219	0.88626	1	9925906	CTNNBIP1;CTNNBIP1	Body;Body
cg06816087	0.82696	0.82532	1	9927360	CTNNBIP1;CTNNBIP1	Body;Body
cg12814199	0.82158	0.83076	1	9935516	CTNNBIP1;CTNNBIP1	5'UTR;5'UTR
cg11396313	0.71183	0.68932	1	9935567	CTNNBIP1;CTNNBIP1	5'UTR;5'UTR
cg08934126	0.26241	0.25241	1	9942543	CTNNBIP1;CTNNBIP1	5'UTR;5'UTR
cg14166197	0.76773	0.76224	1	9943273	CTNNBIP1;CTNNBIP1	5'UTR;5'UTR
cg16578549	0.645	0.63094	1	9950732	CTNNBIP1;CTNNBIP1	5'UTR;5'UTR
cg17953816	0.24187	0.2509	1	9960653	CTNNBIP1;CTNNBIP1	5'UTR;5'UTR
cg24086140	0.88031	0.88696	1	9965884	CTNNBIP1;CTNNBIP1	5'UTR;5'UTR
cg02833588	0.83321	0.81913	1	9967849	CTNNBIP1;CTNNBIP1	5'UTR;5'UTR
cg11544657	0.71151	0.67749	1	9968130	CTNNBIP1;CTNNBIP1	5'UTR;5'UTR
cg17095179	0.08029	0.06517	1	9969424	CTNNBIP1;CTNNBIP1	5'UTR;5'UTR
cg10740965	0.06533	0.06929	1	9969647	CTNNBIP1;CTNNBIP1	5'UTR;5'UTR
cg17973407	0.00427	0.00665	1	9969906	CTNNBIP1;CTNNBIP1	5'UTR;5'UTR
cg24523535	0.04889	0.04344	1	9970042	CTNNBIP1;CTNNBIP1	5'UTR;5'UTR
cg10232889	0.07443	0.07557	1	9970257	CTNNBIP1;CTNNBIP1;CTNNBIP1;CTNNBIP1	5'UTR;1stExon;1stExon;5'UTR
cg27566521	0.02952	0.02442	1	9970633	CTNNBIP1;CTNNBIP1	TSS1500;TSS1500
cg08893875	0.00351	0.0021	1	9970636	CTNNBIP1;CTNNBIP1	TSS1500;TSS1500
cg07584845	0.05641	0.05443	1	9970639	CTNNBIP1;CTNNBIP1	TSS1500;TSS1500
cg17972631	0.01486	0.0116	1	9970653	CTNNBIP1;CTNNBIP1	TSS1500;TSS1500
cg01576340	0.00246	0.00283	1	9970659	CTNNBIP1;CTNNBIP1	TSS1500;TSS1500
cg17512868	0.07671	0.07743	1	9970773	CTNNBIP1;CTNNBIP1	TSS1500;TSS1500
cg25033138	0.03136	0.03273	1	9970789	CTNNBIP1;CTNNBIP1	TSS1500;TSS1500
cg27308387	0.05426	0.05678	1	9970993	CTNNBIP1;CTNNBIP1	TSS1500;TSS1500
cg15141379	0.07813	0.08341	1	9971115	CTNNBIP1;CTNNBIP1	TSS1500;TSS1500
cg24842740	0.91359	0.90729	1	9973750		
cg15209029	0.91639	0.91521	1	9982553		
cg00533749	0.6381	0.6456	1	9992130	LZIC	Body
cg14844138	0.93036	0.93483	1	9999765	LZIC	5'UTR
cg15226751	0.89651	0.90385	1	10001911	LZIC	5'UTR
cg23990535	0.06324	0.06636	1	10002719	NMNAT1;LZIC;LZIC	TSS1500;1stExon;5'UTR
cg26370409	0.05739	0.0592	1	10002828	NMNAT1;LZIC	TSS1500;TSS200
cg02338858	0.03513	0.03278	1	10002945	NMNAT1;LZIC	TSS1500;TSS200
cg25188832	0.07706	0.07711	1	10002969	NMNAT1;LZIC	TSS1500;TSS200
cg04413397	0.05282	0.05354	1	10003059	NMNAT1;LZIC	TSS1500;TSS1500
cg26685197	0.071	0.06655	1	10003173	NMNAT1;LZIC	TSS1500;TSS1500
cg02481619	0.04321	0.04403	1	10003298	NMNAT1;LZIC	TSS200;TSS1500
cg15591198	0.05146	0.05384	1	10003340	NMNAT1;LZIC	TSS200;TSS1500
cg00418146	0.0149	0.01484	1	10003430	NMNAT1;LZIC	TSS200;TSS1500
cg23610023	0.05143	0.05167	1	10003460	NMNAT1;LZIC	TSS200;TSS1500
cg01929105	0.0533	0.05722	1	10003572	NMNAT1;NMNAT1;LZIC	1stExon;5'UTR;TSS1500
cg06853505	0.02156	0.02606	1	10003752	NMNAT1;LZIC	5'UTR;TSS1500
cg22393461	0.09353	0.09749	1	10010658	NMNAT1	5'UTR
cg13218573	0.14634	0.14575	1	10011232	NMNAT1	5'UTR
cg07388700	0.65626	0.642	1	10020901	NMNAT1	5'UTR
cg04407233	0.73932	0.7516	1	10042538	NMNAT1	Body
cg02051553	0.47792	0.49332	1	10044519	NMNAT1	3'UTR
cg01051698	0.86224	0.88041	1	10053948		
cg10796749	0.23478	0.28185	1	10056837	RBP7	TSS1500
cg14202757	0.17112	0.19226	1	10056846	RBP7	TSS1500
cg20413202	0.35927	0.39653	1	10056853	RBP7	TSS1500
cg03406535	0.21039	0.19491	1	10056957	RBP7	TSS1500
cg27083689	0.07426	0.08494	1	10057059	RBP7	TSS200
cg18086187	0.02588	0.02441	1	10057158	RBP7	TSS200
cg03994053	0.02444	0.02913	1	10057168	RBP7	TSS200
cg23107691	0.01097	0.00655	1	10057303	RBP7;RBP7	1stExon;5'UTR
cg25397076	0.01247	0.01022	1	10057305	RBP7;RBP7	1stExon;5'UTR
cg27561954	0.02777	0.02605	1	10057312	RBP7;RBP7	1stExon;5'UTR
cg16050974	0.01609	0.01403	1	10057700	RBP7	Body
cg08806699	0.09921	0.10615	1	10057970	RBP7	Body
cg15090005	0.2466	0.23374	1	10058068	RBP7	Body
cg07224455	0.87996	0.88318	1	10058340	RBP7	Body
cg09162909	0.83053	0.85043	1	10075991	RBP7	3'UTR
cg09355820	0.88626	0.88352	1	10092237	UBE4B;UBE4B	TSS1500;TSS1500
cg08151470	0.74088	0.75422	1	10092299	UBE4B;UBE4B	TSS1500;TSS1500
cg04038241	0.08747	0.08829	1	10092629	UBE4B;UBE4B	TSS1500;TSS1500
cg09852008	0.06639	0.06267	1	10092689	UBE4B;UBE4B	TSS1500;TSS1500
cg02974126	0.05316	0.04439	1	10092691	UBE4B;UBE4B	TSS1500;TSS1500
cg18563336	0.0812	0.08284	1	10092702	UBE4B;UBE4B	TSS1500;TSS1500
cg21180178	0.0252	0.0249	1	10093010	UBE4B;UBE4B	TSS200;TSS200
cg26216002	0.05761	0.05626	1	10093067	UBE4B;UBE4B;UBE4B;UBE4B	5'UTR;1stExon;5'UTR;1stExon
cg15707544	0.02243	0.02514	1	10093239	UBE4B;UBE4B;UBE4B;UBE4B	5'UTR;1stExon;5'UTR;1stExon
cg23036426	0.07878	0.07147	1	10093530	UBE4B;UBE4B;UBE4B;UBE4B	5'UTR;1stExon;5'UTR;1stExon
cg00993191	0.02937	0.02828	1	10093703	UBE4B;UBE4B;UBE4B;UBE4B	5'UTR;1stExon;5'UTR;1stExon
cg13374225	0.07899	0.08688	1	10093824	UBE4B;UBE4B	Body;Body
cg15932615	0.88006	0.91105	1	10096904	UBE4B;UBE4B	Body;Body
cg03649796	0.86677	0.85345	1	10106565	UBE4B;UBE4B	Body;Body
cg02927058	0.88216	0.88531	1	10116780	UBE4B;UBE4B	Body;Body
cg08737543	0.85239	0.85578	1	10118766	UBE4B;UBE4B	Body;Body
cg01415937	0.07782	0.05477	1	10134620	UBE4B;UBE4B	Body;Body
cg10125465	0.90654	0.90842	1	10169029	UBE4B;UBE4B	Body;Body
ch.1.374405F	0.04049	0.04429	1	10177152	UBE4B;UBE4B	Body;Body
cg07209987	0.97489	0.98093	1	10221203	UBE4B;UBE4B	Body;Body
cg02390515	0.88679	0.88686	1	10239190	UBE4B;UBE4B	Body;Body
cg27508545	0.93917	0.94509	1	10240017	UBE4B;UBE4B	3'UTR;3'UTR
cg23661000	0.93237	0.93376	1	10240025	UBE4B;UBE4B	3'UTR;3'UTR
cg06758477	0.86937	0.87091	1	10240771	UBE4B;UBE4B	3'UTR;3'UTR
cg12614519	0.90742	0.90661	1	10266991		
cg12425768	0.11586	0.11714	1	10269828	KIF1B;KIF1B	TSS1500;TSS1500
cg08926982	0.04671	0.04159	1	10270439	KIF1B;KIF1B	TSS1500;TSS1500
cg19306864	0.0617	0.06779	1	10270515	KIF1B;KIF1B	TSS1500;TSS1500
cg26116724	0.0195	0.02051	1	10270521	KIF1B;KIF1B	TSS1500;TSS1500
cg21142984	0.07254	0.06651	1	10270641	KIF1B;KIF1B	TSS200;TSS200
cg24722365	0.0328	0.03163	1	10270654	KIF1B;KIF1B	TSS200;TSS200
cg22822919	0.00941	0.00906	1	10270658	KIF1B;KIF1B	TSS200;TSS200
cg15208524	0.21153	0.21587	1	10270712	KIF1B;KIF1B	TSS200;TSS200
cg19955419	0.03898	0.03149	1	10270735	KIF1B;KIF1B	TSS200;TSS200
cg06615861	0.02519	0.02979	1	10271191	KIF1B;KIF1B	5'UTR;5'UTR
cg11342332	0.0343	0.03118	1	10271217	KIF1B;KIF1B	5'UTR;5'UTR
cg19092837	0.59252	0.55007	1	10271724	KIF1B;KIF1B	5'UTR;5'UTR
cg00891184	0.91539	0.91387	1	10272185	KIF1B;KIF1B	5'UTR;5'UTR
cg05390356	0.87693	0.88412	1	10277983	KIF1B;KIF1B	5'UTR;5'UTR
cg23716690	0.69534	0.70548	1	10314029	KIF1B;KIF1B	Body;Body
cg03954927	0.88772	0.89655	1	10346856	KIF1B;KIF1B	Body;Body
cg08899504	0.90018	0.9012	1	10363631	KIF1B;KIF1B	Body;Body
cg26247646	0.68558	0.64543	1	10363989	KIF1B;KIF1B	Body;Body
cg11399195	0.80723	0.77425	1	10364025	KIF1B;KIF1B	Body;Body
cg11712187	0.75674	0.76292	1	10368286	KIF1B;KIF1B	3'UTR;Body
cg26856604	0.76889	0.77948	1	10370540	KIF1B	Body
cg16292782	0.88159	0.88486	1	10383706	KIF1B	Body
cg10249098	0.92847	0.93127	1	10384888	KIF1B	Body
cg03517712	0.90901	0.9155	1	10386247	KIF1B	Body
cg10246774	0.89292	0.90106	1	10386268	KIF1B	Body
cg12402427	0.9816	0.98338	1	10386331	KIF1B	Body
cg10882692	0.87754	0.88452	1	10386389	KIF1B	Body
cg11532578	0.92942	0.93072	1	10387937	KIF1B	Body
cg19773385	0.82782	0.78236	1	10388646	KIF1B	Body
cg03517919	0.53726	0.53043	1	10398268	KIF1B	Body
cg08718293	0.8492	0.86009	1	10399783	KIF1B	Body
cg18312118	0.88989	0.89449	1	10407803	KIF1B	Body
cg21406409	0.84093	0.83968	1	10413700	KIF1B	Body
cg15643796	0.89341	0.90569	1	10421972	KIF1B	Body
cg11802797	0.25127	0.24825	1	10437649	KIF1B	3'UTR
cg00147627	0.81812	0.81724	1	10455147		
cg13938663	0.05209	0.05398	1	10458441	PGD	TSS1500
cg12796186	0.01354	0.017	1	10458599	PGD	TSS1500
cg23036555	0.08669	0.0821	1	10458832	PGD	TSS1500
cg19368966	0.0426	0.04268	1	10458856	PGD	TSS1500
cg20768298	0.01113	0.00862	1	10458896	PGD	TSS200
cg17520927	0.01162	0.01107	1	10458905	PGD	TSS200
cg02068989	0.04221	0.045	1	10458939	PGD	TSS200
cg18017109	0.00733	0.01124	1	10458942	PGD	TSS200
cg22341865	0.0017	0.00255	1	10459003	PGD	TSS200
cg11673391	0.06896	0.09025	1	10459052	PGD	TSS200
cg05704155	0.08011	0.08379	1	10459140	PGD;PGD	5'UTR;1stExon
cg25312481	0.07371	0.06555	1	10459146	PGD;PGD	5'UTR;1stExon
cg14718680	0.04759	0.04583	1	10459268	PGD	Body
cg13077490	0.07332	0.07759	1	10459573	PGD	Body
cg00885901	0.0723	0.07079	1	10459695	PGD	Body
cg06829969	0.5604	0.51824	1	10460205	PGD	Body
cg04909257	0.86144	0.86202	1	10462498	PGD	Body
ch.1.385573R	0.01418	0.02353	1	10464086	PGD	Body
cg03344767	0.11318	0.11517	1	10475318	PGD	Body
cg02916418	0.66042	0.59825	1	10480153	PGD	3'UTR
cg24317742	0.89088	0.89409	1	10484899		
cg24512897	0.86757	0.85925	1	10486966		
cg25013184	0.82766	0.81007	1	10487953		
cg07384165	0.06237	0.05906	1	10488281		
cg06925060	0.88096	0.87648	1	10489288	APITD1;APITD1	TSS1500;TSS1500
cg06719487	0.07187	0.07804	1	10489962	APITD1;APITD1;APITD1	TSS200;TSS1500;TSS200
cg09242541	0.48812	0.48215	1	10490025	APITD1;APITD1;APITD1	TSS200;TSS1500;TSS200
cg05038881	0.46698	0.452	1	10490043	APITD1;APITD1;APITD1	TSS200;TSS1500;TSS200
cg25614726	0.42647	0.41171	1	10490058	APITD1;APITD1;APITD1	TSS200;TSS1500;TSS200
cg13803915	0.27299	0.25451	1	10490063	APITD1;APITD1;APITD1	TSS200;TSS1500;TSS200
cg15494174	0.08509	0.06323	1	10490124	APITD1;APITD1;APITD1	TSS200;TSS1500;TSS200
cg09578353	0.33621	0.33587	1	10490236	APITD1;APITD1;APITD1;APITD1;APITD1	5'UTR;1stExon;5'UTR;TSS1500;1stExon
cg11047111	0.10018	0.0951	1	10490344	APITD1;APITD1;APITD1;APITD1;APITD1	5'UTR;1stExon;5'UTR;TSS1500;1stExon
cg19400780	0.00536	0.00878	1	10490496	APITD1;APITD1;APITD1;APITD1;APITD1	5'UTR;1stExon;5'UTR;TSS1500;1stExon
cg12465353	0.03924	0.04446	1	10490637	APITD1;APITD1;APITD1	Body;TSS200;Body
cg17211447	0.00614	0.01565	1	10490667	APITD1;APITD1;APITD1	Body;TSS200;Body
cg02461388	0.00822	0.01108	1	10490943	APITD1;APITD1;APITD1;APITD1	Body;5'UTR;1stExon;Body
cg19915020	0.01016	0.00975	1	10490985	APITD1;APITD1;APITD1;APITD1	Body;5'UTR;1stExon;Body
cg11196904	0.0861	0.08572	1	10491304	APITD1;APITD1;APITD1;APITD1	Body;5'UTR;1stExon;Body
cg26896979	0.78634	0.79283	1	10494322	APITD1;APITD1;APITD1	Body;Body;Body
cg06176944	0.82873	0.84013	1	10495452	APITD1;APITD1;APITD1	Body;Body;Body
cg09828236	0.88322	0.88154	1	10502470	APITD1;APITD1;APITD1	3'UTR;Body;3'UTR
cg07894717	0.9092	0.90723	1	10508598	APITD1;CORT	Body;TSS1500
cg07166784	0.76861	0.77023	1	10508703	APITD1;CORT	Body;TSS1500
cg00162421	0.93027	0.91614	1	10508962	APITD1;CORT	Body;TSS1500
cg26419962	0.79213	0.79227	1	10509682	APITD1;CORT	Body;TSS1500
cg11415402	0.92651	0.92018	1	10509733	APITD1;CORT	Body;TSS1500
cg18233538	0.86661	0.8566	1	10509906	APITD1;CORT	Body;TSS200
cg24365837	0.64128	0.63636	1	10509935	APITD1;CORT	Body;TSS200
cg04113348	0.78606	0.77188	1	10510054	CORT;APITD1;CORT	1stExon;Body;5'UTR
cg12764201	0.66049	0.64488	1	10510123	CORT;APITD1;CORT	1stExon;Body;5'UTR
cg20163085	0.97022	0.97188	1	10510396	CORT;APITD1	Body;Body
cg04256470	0.84704	0.84429	1	10510465	CORT;APITD1	Body;Body
cg25407372	0.8491	0.84806	1	10510499	CORT;APITD1	Body;Body
cg12464625	0.78093	0.77984	1	10510967	CORT;APITD1	Body;Body
cg24293507	0.37393	0.38039	1	10511793	APITD1;CORT	3'UTR;3'UTR
cg08029392	0.8172	0.82319	1	10521539	DFFA;DFFA	3'UTR;3'UTR
cg13904286	0.25933	0.26167	1	10531991	DFFA;DFFA	Body;Body
cg20696875	0.05353	0.05215	1	10532178	DFFA;DFFA	Body;Body
cg15452426	0.05979	0.0607	1	10532230	DFFA;DFFA	Body;Body
cg19358594	0.27493	0.27144	1	10532567	DFFA;DFFA;DFFA;DFFA	5'UTR;5'UTR;1stExon;1stExon
cg13229655	0.01568	0.01305	1	10532570	DFFA;DFFA;DFFA;DFFA	5'UTR;5'UTR;1stExon;1stExon
cg22728639	0.00954	0.00796	1	10532618	DFFA;DFFA	TSS200;TSS200
cg11843760	0.05086	0.04786	1	10532677	DFFA;DFFA	TSS200;TSS200
cg26609202	0.05722	0.05722	1	10532686	DFFA;DFFA	TSS200;TSS200
cg18149508	0.01256	0.01075	1	10532693	DFFA;DFFA	TSS200;TSS200
cg17075937	0.00146	9.00E-04	1	10532696	DFFA;DFFA	TSS200;TSS200
cg21149582	0.03102	0.0274	1	10532838	DFFA;DFFA	TSS1500;TSS1500
cg21934588	0.05289	0.05392	1	10532847	DFFA;DFFA	TSS1500;TSS1500
cg04223606	0.04771	0.04219	1	10532886	DFFA;DFFA	TSS1500;TSS1500
cg20805920	0.79831	0.81322	1	10533753	DFFA;DFFA;PEX14	TSS1500;TSS1500;TSS1500
cg05233288	0.83223	0.83159	1	10534164	PEX14	TSS1500
cg20739510	0.06791	0.08092	1	10534809	PEX14	TSS200
cg01068006	0.08483	0.08556	1	10534886	PEX14	TSS200
cg10971874	0.01779	0.01763	1	10534960	PEX14	TSS200
cg14649924	0.03524	0.03631	1	10535034	PEX14	1stExon
cg11263042	0.09147	0.08225	1	10535052	PEX14	1stExon
cg10322360	0.06344	0.0609	1	10535135	PEX14	Body
cg22723098	0.06354	0.06178	1	10535387	PEX14	Body
cg15031780	0.05186	0.05967	1	10535585	PEX14	Body
cg21534788	0.90693	0.90429	1	10537839	PEX14	Body
cg20482658	0.86208	0.84448	1	10539492	PEX14	Body
cg08846221	0.8835	0.89526	1	10541698	PEX14	Body
cg15823160	0.02269	0.02244	1	10555257	PEX14	Body
cg22715764	0.66862	0.63357	1	10556294	PEX14	Body
cg17425144	0.30252	0.29705	1	10567563	PEX14	Body
cg05951776	0.79844	0.75321	1	10568783	PEX14	Body
cg11407942	0.88866	0.90456	1	10569393	PEX14	Body
cg22400059	0.11716	0.1491	1	10571508	PEX14	Body
cg18147280	0.84742	0.8465	1	10574359	PEX14	Body
cg25310676	0.08672	0.09068	1	10575953	PEX14	Body
cg10801633	0.62453	0.58667	1	10579190	PEX14	Body
cg08165083	0.80347	0.82302	1	10589400	PEX14	Body
cg10777461	0.65243	0.65202	1	10590481	PEX14	Body
cg22515654	0.54748	0.52788	1	10590672	PEX14	Body
cg20153751	0.93372	0.9271	1	10595970	PEX14	Body
cg06542282	0.87997	0.87959	1	10600222	PEX14	Body
cg12806121	0.79882	0.78564	1	10601389	PEX14	Body
cg09165170	0.86117	0.85979	1	10601579	PEX14	Body
cg00804803	0.96606	0.96647	1	10601595	PEX14	Body
cg24294013	0.90931	0.9044	1	10601833	PEX14	Body
cg23975251	0.46014	0.46382	1	10604446	PEX14	Body
cg26820378	0.90726	0.91012	1	10611109	PEX14	Body
cg01063935	0.86728	0.86825	1	10616085	PEX14	Body
cg01834541	0.8701	0.88458	1	10651801	PEX14	Body
cg16574154	0.87554	0.89518	1	10652376	PEX14	Body
cg04983128	0.87271	0.87319	1	10654462	PEX14	Body
cg27182133	0.91026	0.9177	1	10658147	PEX14	Body
cg23072051	0.8583	0.83773	1	10665515	PEX14	Body
cg04110886	0.72276	0.67599	1	10675575	PEX14	Body
cg26362368	0.51344	0.46203	1	10675623	PEX14	Body
cg26919387	0.79386	0.77547	1	10676290	PEX14	Body
cg18274984	0.80681	0.78501	1	10676576	PEX14	Body
cg15465343	0.9501	0.95599	1	10676746	PEX14	Body
cg04607379	0.82664	0.81361	1	10676834	PEX14	Body
cg10797798	0.79659	0.79114	1	10682351	PEX14	Body
cg09175915	0.93337	0.93364	1	10683577	PEX14	Body
cg21931713	0.81178	0.82179	1	10683828	PEX14	Body
cg24502224	0.9685	0.97055	1	10684339	PEX14	Body
cg16245035	0.98351	0.98183	1	10684392	PEX14	Body
cg14170597	0.82139	0.78685	1	10687618	PEX14	Body
cg16100063	0.93532	0.94225	1	10690011	PEX14	Body
cg15554126	0.71186	0.74012	1	10690443	PEX14	3'UTR
cg16057915	0.886	0.87063	1	10690564	PEX14	3'UTR
cg07357157	0.8382	0.82877	1	10690588	PEX14	3'UTR
cg09015905	0.84267	0.85072	1	10692435		
cg04551619	0.94038	0.93869	1	10692799		
cg21450654	0.84578	0.854	1	10694312		
cg01556552	0.57848	0.51398	1	10695686		
cg20329303	0.87212	0.84552	1	10696018		
cg07555102	0.83184	0.80548	1	10696066		
cg00145904	0.81283	0.80237	1	10697703	CASZ1	3'UTR
cg20704560	0.35861	0.41118	1	10698313	CASZ1	3'UTR
cg16101008	0.20866	0.31274	1	10698719	CASZ1	3'UTR
cg02396224	0.18432	0.23696	1	10698794	CASZ1	3'UTR
cg01824138	0.68906	0.76307	1	10699604	CASZ1	Body
cg02096887	0.95943	0.96059	1	10699831	CASZ1	Body
cg02720091	0.92234	0.93346	1	10699958	CASZ1	Body
cg23231666	0.97057	0.96985	1	10699975	CASZ1	Body
cg06377684	0.8233	0.8204	1	10700647	CASZ1	Body
cg19727827	0.71194	0.72648	1	10701900	CASZ1	Body
cg12612309	0.90489	0.90877	1	10702137	CASZ1	Body
cg11344572	0.8988	0.89186	1	10702712	CASZ1	Body
cg22608619	0.76118	0.74641	1	10703231	CASZ1	Body
cg09118017	0.94896	0.95241	1	10704886	CASZ1	Body
cg16401490	0.94344	0.95887	1	10704953	CASZ1	Body
cg22347357	0.81614	0.8262	1	10705035	CASZ1	Body
cg16120244	0.78994	0.78684	1	10705842	CASZ1	Body
cg19403943	0.79359	0.825	1	10706484	CASZ1	Body
cg07974958	0.84386	0.84008	1	10707454	CASZ1;CASZ1	3'UTR;Body
cg20318235	0.86682	0.85777	1	10707917	CASZ1;CASZ1	Body;Body
cg21787835	0.95816	0.96027	1	10707934	CASZ1;CASZ1	Body;Body
cg03962214	0.94908	0.9474	1	10707953	CASZ1;CASZ1	Body;Body
cg02172466	0.87998	0.87294	1	10708003	CASZ1;CASZ1	Body;Body
cg04998589	0.91956	0.9272	1	10708091	CASZ1;CASZ1	Body;Body
cg16346321	0.76382	0.76745	1	10709185	CASZ1;CASZ1	Body;Body
cg18878351	0.83314	0.83959	1	10709343	CASZ1;CASZ1	Body;Body
cg19706390	0.70912	0.73031	1	10709702	CASZ1;CASZ1	Body;Body
cg09415955	0.54647	0.53552	1	10709885	CASZ1;CASZ1	Body;Body
cg22508928	0.75538	0.77451	1	10710134	CASZ1;CASZ1	Body;Body
cg19370715	0.77482	0.79037	1	10710847	CASZ1;CASZ1	Body;Body
cg27170141	0.78268	0.79097	1	10711044	CASZ1;CASZ1	Body;Body
cg10816626	0.77367	0.79428	1	10711457	CASZ1;CASZ1	Body;Body
cg01968133	0.81593	0.81024	1	10711542	CASZ1;CASZ1	Body;Body
cg15597109	0.79771	0.81501	1	10711695	CASZ1;CASZ1	Body;Body
cg21295222	0.76742	0.77916	1	10712421	CASZ1;CASZ1	Body;Body
cg22728186	0.62856	0.64152	1	10712967	CASZ1;CASZ1	Body;Body
cg26427827	0.87124	0.87372	1	10713944	CASZ1;CASZ1	Body;Body
cg09754110	0.93649	0.94176	1	10714160	CASZ1;CASZ1	Body;Body
cg27524580	0.94161	0.93579	1	10714469	CASZ1;CASZ1	Body;Body
cg13486959	0.79589	0.80569	1	10714619	CASZ1;CASZ1	Body;Body
cg13333265	0.86809	0.86715	1	10714675	CASZ1;CASZ1	Body;Body
cg02486355	0.96031	0.96637	1	10714701	CASZ1;CASZ1	Body;Body
cg10062187	0.86527	0.86108	1	10715690	CASZ1;CASZ1	Body;Body
cg11800379	0.90983	0.90555	1	10715885	CASZ1;CASZ1	Body;Body
cg01016030	0.75249	0.74673	1	10717077	CASZ1;CASZ1	Body;Body
cg20452711	0.86667	0.87035	1	10718221	CASZ1;CASZ1	Body;Body
cg26537894	0.92326	0.91853	1	10719619	CASZ1;CASZ1	Body;Body
cg01421021	0.92493	0.93661	1	10719929	CASZ1;CASZ1	Body;Body
cg04830124	0.92692	0.92284	1	10720111	CASZ1;CASZ1	Body;Body
cg04022560	0.91178	0.91116	1	10720269	CASZ1;CASZ1	Body;Body
cg03137826	0.80592	0.8195	1	10720368	CASZ1;CASZ1	Body;Body
cg01934856	0.86564	0.88049	1	10720466	CASZ1;CASZ1	Body;Body
cg24872446	0.91318	0.89493	1	10720716	CASZ1;CASZ1	Body;Body
cg13114836	0.69941	0.72097	1	10720993	CASZ1;CASZ1	Body;Body
cg15490335	0.73947	0.74836	1	10723174	CASZ1;CASZ1	Body;Body
cg15031409	0.73066	0.7412	1	10723630	CASZ1;CASZ1	Body;Body
cg07177917	0.74821	0.74855	1	10724490	CASZ1;CASZ1	Body;Body
cg05767489	0.82141	0.83876	1	10725218	CASZ1;CASZ1	Body;Body
cg08233833	0.86859	0.87965	1	10725237	CASZ1;CASZ1	Body;Body
cg16436377	0.88852	0.88055	1	10725254	CASZ1;CASZ1	Body;Body
cg10582871	0.90302	0.90772	1	10725332	CASZ1;CASZ1	Body;Body
cg11066780	0.90187	0.91348	1	10725571	CASZ1;CASZ1	Body;Body
cg02055255	0.85866	0.87168	1	10726728	CASZ1;CASZ1	Body;Body
cg24929966	0.94894	0.94401	1	10726865	CASZ1;CASZ1	Body;Body
cg01515508	0.94482	0.97262	1	10728270	CASZ1;CASZ1	Body;Body
cg12631000	0.8599	0.8804	1	10729216	CASZ1;CASZ1	Body;Body
cg17221941	0.83017	0.80339	1	10730684	CASZ1;CASZ1	Body;Body
cg07159230	0.18434	0.19835	1	10731250	CASZ1;CASZ1	Body;Body
cg18271964	0.82189	0.82536	1	10732063	CASZ1;CASZ1	Body;Body
cg23670372	0.94951	0.95684	1	10732290	CASZ1;CASZ1	Body;Body
cg10053369	0.91267	0.91114	1	10732333	CASZ1;CASZ1	Body;Body
cg24293689	0.88772	0.88959	1	10732356	CASZ1;CASZ1	Body;Body
cg16926809	0.83064	0.8387	1	10732464	CASZ1;CASZ1	Body;Body
cg11222217	0.93406	0.93317	1	10732519	CASZ1;CASZ1	Body;Body
cg00925802	0.8382	0.83892	1	10732558	CASZ1;CASZ1	Body;Body
cg13840252	0.88942	0.89261	1	10732744	CASZ1;CASZ1	Body;Body
cg22853713	0.95993	0.94683	1	10732872	CASZ1;CASZ1	Body;Body
cg09179249	0.92599	0.91844	1	10732900	CASZ1;CASZ1	Body;Body
cg11732134	0.92877	0.93359	1	10732912	CASZ1;CASZ1	Body;Body
cg01399485	0.81296	0.79897	1	10733030	CASZ1;CASZ1	Body;Body
cg07966265	0.87572	0.88867	1	10733477	CASZ1;CASZ1	Body;Body
cg18236877	0.89743	0.90982	1	10733511	CASZ1;CASZ1	Body;Body
cg02342906	0.8828	0.88226	1	10733858	CASZ1;CASZ1	Body;Body
cg14206273	0.82574	0.80794	1	10734693	CASZ1;CASZ1	Body;Body
cg20288000	0.94198	0.94263	1	10735169	CASZ1;CASZ1	Body;Body
cg13387643	0.53257	0.50573	1	10737562	CASZ1;CASZ1	Body;Body
cg27295042	0.87003	0.89892	1	10738569	CASZ1;CASZ1	Body;Body
cg22513691	0.87961	0.89049	1	10738664	CASZ1;CASZ1	Body;Body
cg09579869	0.84554	0.84174	1	10738769	CASZ1;CASZ1	Body;Body
cg20935317	0.89988	0.8984	1	10739184	CASZ1;CASZ1	Body;Body
cg04899446	0.77493	0.74842	1	10739980	CASZ1;CASZ1	Body;Body
cg13428086	0.82369	0.83538	1	10743216	CASZ1;CASZ1	Body;Body
cg04896832	0.90463	0.90357	1	10745727	CASZ1;CASZ1	Body;Body
cg08885197	0.80143	0.80847	1	10747107	CASZ1;CASZ1	Body;Body
cg02903756	0.74274	0.71787	1	10750680	CASZ1;CASZ1	Body;Body
cg05654925	0.1099	0.08934	1	10752632	CASZ1;CASZ1	Body;Body
cg10891879	0.05476	0.05376	1	10753774	CASZ1;CASZ1	Body;Body
cg20462360	0.02996	0.03093	1	10753832	CASZ1;CASZ1	Body;Body
cg11913218	0.03049	0.0296	1	10754156	CASZ1;CASZ1	5'UTR;5'UTR
cg18346784	0.02583	0.02736	1	10754162	CASZ1;CASZ1	5'UTR;5'UTR
cg11949866	0.10739	0.10765	1	10754891	CASZ1;CASZ1	5'UTR;5'UTR
cg19590227	0.05242	0.0587	1	10755322	CASZ1;CASZ1	5'UTR;5'UTR
cg04305764	0.09603	0.10086	1	10755341	CASZ1;CASZ1	5'UTR;5'UTR
cg00003513	0.88384	0.87971	1	10757436	CASZ1;CASZ1	5'UTR;5'UTR
cg07985864	0.86084	0.88235	1	10757892	CASZ1;CASZ1	5'UTR;5'UTR
cg23937582	0.86694	0.8746	1	10757902	CASZ1;CASZ1	5'UTR;5'UTR
cg02634861	0.97932	0.9796	1	10757954	CASZ1;CASZ1	5'UTR;5'UTR
cg17244801	0.95809	0.96605	1	10758237	CASZ1;CASZ1	5'UTR;5'UTR
cg09017718	0.86744	0.86234	1	10758995	CASZ1;CASZ1	5'UTR;5'UTR
cg05398769	0.77123	0.77209	1	10761983	CASZ1;CASZ1	5'UTR;5'UTR
cg14835956	0.79961	0.80876	1	10764273	CASZ1;CASZ1	5'UTR;5'UTR
cg07589381	0.59068	0.64315	1	10764512	CASZ1;CASZ1	5'UTR;5'UTR
cg17158913	0.72116	0.75539	1	10764886	CASZ1;CASZ1	5'UTR;5'UTR
cg04149978	0.73341	0.73878	1	10764896	CASZ1;CASZ1	5'UTR;5'UTR
cg01821043	0.78856	0.78344	1	10766044	CASZ1;CASZ1	5'UTR;5'UTR
cg11073602	0.72541	0.71754	1	10768738	CASZ1;CASZ1	5'UTR;5'UTR
cg02697519	0.89628	0.90081	1	10769910	CASZ1;CASZ1	5'UTR;5'UTR
cg24075935	0.87573	0.88436	1	10772782	CASZ1;CASZ1	5'UTR;5'UTR
cg20141509	0.88813	0.90236	1	10781431	CASZ1;CASZ1	5'UTR;5'UTR
cg24661860	0.80284	0.80011	1	10784363	CASZ1;CASZ1	5'UTR;5'UTR
cg18760055	0.79244	0.77956	1	10788219	CASZ1;CASZ1	5'UTR;5'UTR
cg10234511	0.86929	0.85615	1	10788801	CASZ1;CASZ1	5'UTR;5'UTR
cg18437144	0.81982	0.82792	1	10788928	CASZ1;CASZ1	5'UTR;5'UTR
cg12760995	0.80723	0.81758	1	10789713	CASZ1;CASZ1	5'UTR;5'UTR
cg04090867	0.70653	0.69953	1	10794229	CASZ1;CASZ1	5'UTR;5'UTR
cg19253831	0.87373	0.87661	1	10795020	CASZ1;CASZ1	5'UTR;5'UTR
cg08537783	0.34902	0.38172	1	10795394	CASZ1;CASZ1	5'UTR;5'UTR
cg12796481	0.86826	0.87684	1	10796411	CASZ1;CASZ1	5'UTR;5'UTR
cg15622917	0.74901	0.74357	1	10796823	CASZ1;CASZ1	5'UTR;5'UTR
cg23051261	0.87646	0.87708	1	10799025	CASZ1;CASZ1	5'UTR;5'UTR
cg23690808	0.75433	0.73757	1	10799738	CASZ1;CASZ1	5'UTR;5'UTR
cg09354487	0.94113	0.94551	1	10802038	CASZ1;CASZ1	5'UTR;5'UTR
cg13085232	0.90201	0.8994	1	10802080	CASZ1;CASZ1	5'UTR;5'UTR
cg09511724	0.89008	0.88345	1	10804939	CASZ1;CASZ1	5'UTR;5'UTR
cg01049849	0.65763	0.70588	1	10807676	CASZ1;CASZ1	5'UTR;5'UTR
cg02335988	0.78377	0.77216	1	10815436	CASZ1;CASZ1	5'UTR;5'UTR
cg01973605	0.89873	0.87062	1	10815522	CASZ1;CASZ1	5'UTR;5'UTR
cg00003345	0.64036	0.61981	1	10816499	CASZ1;CASZ1	5'UTR;5'UTR
cg13681765	0.82166	0.81541	1	10820488	CASZ1;CASZ1	5'UTR;5'UTR
cg25618916	0.82177	0.81999	1	10825554	CASZ1;CASZ1	5'UTR;5'UTR
cg27563027	0.92102	0.92175	1	10825593	CASZ1;CASZ1	5'UTR;5'UTR
cg24073777	0.80607	0.80562	1	10832698	CASZ1;CASZ1	5'UTR;5'UTR
cg07917614	0.80903	0.82484	1	10833932	CASZ1;CASZ1	5'UTR;5'UTR
cg17177074	0.72316	0.73271	1	10834922	CASZ1;CASZ1	5'UTR;5'UTR
cg05821633	0.87633	0.86967	1	10837632	CASZ1;CASZ1	5'UTR;5'UTR
cg26522708	0.74549	0.73711	1	10839450	CASZ1;CASZ1	5'UTR;5'UTR
cg26689934	0.87697	0.88075	1	10839502	CASZ1;CASZ1	5'UTR;5'UTR
cg25463742	0.87379	0.885	1	10839574	CASZ1;CASZ1	5'UTR;5'UTR
cg23957159	0.85382	0.86056	1	10843154	CASZ1;CASZ1	5'UTR;5'UTR
cg24504936	0.93032	0.93	1	10844072	CASZ1;CASZ1	5'UTR;5'UTR
cg21285062	0.91643	0.92452	1	10846005	CASZ1;CASZ1	5'UTR;5'UTR
cg18232828	0.94087	0.93703	1	10846092	CASZ1;CASZ1	5'UTR;5'UTR
cg04842880	0.90182	0.90876	1	10847541	CASZ1;CASZ1	5'UTR;5'UTR
cg04622001	0.87734	0.86728	1	10847594	CASZ1;CASZ1	5'UTR;5'UTR
cg11233000	0.2156	0.23482	1	10851647	CASZ1;CASZ1	5'UTR;5'UTR
cg22800477	0.0672	0.04946	1	10853793	CASZ1;CASZ1	5'UTR;5'UTR
cg08108188	0.05263	0.04485	1	10853918	CASZ1;CASZ1	5'UTR;5'UTR
cg16238819	0.0125	0.00879	1	10854205	CASZ1;CASZ1	5'UTR;5'UTR
cg10491460	0.01307	0.01062	1	10854307	CASZ1;CASZ1	5'UTR;5'UTR
cg08945452	0.02564	0.02121	1	10854445	CASZ1;CASZ1	5'UTR;5'UTR
cg26839728	0.05347	0.05362	1	10854499	CASZ1;CASZ1	5'UTR;5'UTR
cg08655893	0.07553	0.07465	1	10854560	CASZ1;CASZ1	5'UTR;5'UTR
cg23901904	0.08811	0.09151	1	10855062	CASZ1;CASZ1	5'UTR;5'UTR
cg12035827	0.13994	0.13706	1	10855226	CASZ1;CASZ1	5'UTR;5'UTR
cg24102726	0.00579	0.00312	1	10855553	CASZ1;CASZ1	5'UTR;5'UTR
cg14865393	0.05962	0.05666	1	10855806	CASZ1;CASZ1	5'UTR;5'UTR
cg13840194	0.00671	0.00822	1	10856202	CASZ1;CASZ1	5'UTR;5'UTR
cg23723903	0.03026	0.04033	1	10856466	CASZ1;CASZ1	5'UTR;5'UTR
cg05742354	0.05097	0.04521	1	10856609	CASZ1;CASZ1	5'UTR;5'UTR
cg17944110	0.07269	0.07604	1	10856657	CASZ1;CASZ1;CASZ1;CASZ1	1stExon;5'UTR;1stExon;5'UTR
cg16523380	0.07173	0.06534	1	10856707	CASZ1;CASZ1	TSS200;TSS200
cg12275723	0.09007	0.07812	1	10856739	CASZ1;CASZ1	TSS200;TSS200
cg24298421	0.27276	0.26184	1	10856943	CASZ1;CASZ1	TSS1500;TSS1500
cg13057174	0.18879	0.19492	1	10857091	CASZ1;CASZ1	TSS1500;TSS1500
cg00787856	0.41022	0.43882	1	10857110	CASZ1;CASZ1	TSS1500;TSS1500
cg15063715	0.8966	0.90591	1	10857436	CASZ1;CASZ1	TSS1500;TSS1500
cg12689425	0.90908	0.90789	1	10859624		
cg07169439	0.88076	0.87985	1	10874315		
cg01551133	0.62982	0.63102	1	10875522		
cg19731194	0.69711	0.69988	1	10887875		
cg12275285	0.79198	0.78602	1	10888566		
cg04944659	0.66767	0.67284	1	10891531		
cg03648215	0.89104	0.89544	1	10893824		
cg17480077	0.32394	0.36922	1	10895517		
cg02971581	0.14444	0.14588	1	10895950		
cg09510180	0.22743	0.23878	1	10895978		
cg00944431	0.22252	0.22489	1	10896004		
cg14518596	0.31514	0.32591	1	10896343		
cg00809477	0.82724	0.83459	1	10898189		
cg16427321	0.80254	0.84616	1	10917344		
cg26027690	0.84041	0.84534	1	10917391		
cg04117764	0.92357	0.91663	1	10917451		
cg21116077	0.75708	0.78308	1	10920786		
cg20741333	0.34716	0.33742	1	10924583		
cg08006333	0.07156	0.06278	1	10927110		
cg17903627	0.03473	0.03311	1	10927190		
cg20253574	0.02453	0.02486	1	10927403		
cg26426938	0.19774	0.18647	1	10948457		
cg04015962	0.51871	0.56872	1	10949192		
cg08635489	0.83544	0.84044	1	10949944		
cg25013303	0.78087	0.76918	1	10961257		
cg00157638	0.11328	0.1158	1	10963932		
cg19704755	0.19497	0.19038	1	10965094		
cg20787665	0.82258	0.83066	1	10969475		
cg02570527	0.05744	0.06223	1	10970165		
cg20980926	0.77218	0.74584	1	10977175		
cg19384448	0.55094	0.53715	1	10977926		
cg04224025	0.06762	0.06479	1	10992454		
cg17944737	0.79324	0.77	1	10995014		
cg15078958	0.4696	0.48689	1	10997656		
cg19081470	0.85373	0.86054	1	11000722		
cg15076811	0.84188	0.82426	1	11001038		
cg13981325	0.64956	0.64374	1	11002748		
cg25220896	0.09712	0.09141	1	11004296		
cg01013155	0.70589	0.69376	1	11006392		
cg25135436	0.86941	0.87435	1	11007073	C1orf127;C1orf127	3'UTR;3'UTR
cg10316617	0.81289	0.81618	1	11018764	C1orf127;C1orf127	Body;Body
cg05304461	0.9736	0.97204	1	11019377	C1orf127;C1orf127	Body;Body
cg21157465	0.89187	0.88205	1	11020631	C1orf127;C1orf127	Body;Body
cg20453412	0.28592	0.26362	1	11020943	C1orf127;C1orf127	Body;Body
cg18857216	0.05678	0.12778	1	11021217	C1orf127;C1orf127	Body;Body
cg05352668	0.84821	0.8467	1	11023756	C1orf127;C1orf127	Body;Body
cg01191660	0.71682	0.71492	1	11024083	C1orf127;C1orf127	Body;Body
cg11349878	0.90388	0.90166	1	11024242	C1orf127;C1orf127	1stExon;Body
cg21929860	0.89572	0.89167	1	11024261	C1orf127;C1orf127	TSS200;Body
cg02987658	0.90697	0.89602	1	11024270	C1orf127;C1orf127	TSS200;Body
cg00912942	0.90147	0.89959	1	11024484	C1orf127;C1orf127	TSS1500;Body
cg05655022	0.70666	0.71535	1	11024495	C1orf127;C1orf127	TSS1500;Body
cg22499381	0.73573	0.68776	1	11024967	C1orf127;C1orf127	TSS1500;Body
cg18285377	0.10356	0.11786	1	11025263	C1orf127;C1orf127	TSS1500;Body
cg08648047	0.73761	0.73579	1	11028561	C1orf127	Body
cg27631724	0.44328	0.46916	1	11040367	C1orf127	Body
cg02153855	0.43663	0.45956	1	11041070	C1orf127	Body
cg01770019	0.50661	0.52534	1	11042161	C1orf127	TSS200
cg02454025	0.80181	0.77928	1	11042201	C1orf127	TSS200
cg06770536	0.72563	0.75745	1	11042381	C1orf127	TSS1500
cg04353053	0.83833	0.84374	1	11042453	C1orf127	TSS1500
cg24412659	0.87011	0.87169	1	11042602	C1orf127	TSS1500
cg15387278	0.67723	0.71035	1	11042825	C1orf127	TSS1500
cg22337407	0.52281	0.60268	1	11046185		
cg19771599	0.92227	0.911	1	11070084		
cg18163627	0.88039	0.88883	1	11071588	TARDBP	TSS1500
cg00692549	0.04098	0.04471	1	11072455	TARDBP	TSS1500
cg10233455	0.04782	0.05087	1	11072622	TARDBP	TSS200
cg15482690	0.04187	0.04634	1	11072742	TARDBP;TARDBP	1stExon;5'UTR
cg18380490	0.04602	0.04628	1	11073227	TARDBP	5'UTR
cg15430883	0.07017	0.07558	1	11073233	TARDBP	5'UTR
cg00330490	0.58231	0.60311	1	11073908	TARDBP	Body
cg22693994	0.86453	0.8793	1	11085219	TARDBP	3'UTR
cg09844292	0.8851	0.87328	1	11086877	MASP2	3'UTR
cg07842409	0.05806	0.05787	1	11097872	MASP2	Body
cg11153172	0.86546	0.85501	1	11102897	MASP2	Body
cg14475854	0.83537	0.83207	1	11104980	MASP2;MASP2	3'UTR;Body
cg20986726	0.85484	0.85127	1	11107045	MASP2;MASP2	Body;Body
cg12888113	0.96739	0.96636	1	11107048	MASP2;MASP2	Body;Body
cg20817175	0.82103	0.8279	1	11107306	MASP2;MASP2	TSS200;TSS200
cg18023080	0.82367	0.83104	1	11107384	MASP2;MASP2	TSS200;TSS200
cg04508216	0.79352	0.80408	1	11107452	MASP2;MASP2	TSS200;TSS200
cg24304050	0.88166	0.89061	1	11107870	MASP2;MASP2	TSS1500;TSS1500
cg13432010	0.87869	0.87569	1	11107886	MASP2;MASP2	TSS1500;TSS1500
cg18947360	0.36262	0.36849	1	11112976		
cg14853169	0.18348	0.20216	1	11113080		
cg03005851	0.34577	0.36092	1	11113287		
cg11571588	0.87616	0.87994	1	11114821	SRM	3'UTR
cg00918422	0.97408	0.97212	1	11115051	SRM	Body
cg18273408	0.96802	0.96941	1	11115091	SRM	Body
cg05644049	0.81554	0.79791	1	11118880	SRM	Body
cg19757631	0.85236	0.83956	1	11118889	SRM	Body
cg07148896	0.38069	0.37846	1	11119225	SRM	Body
cg01436771	0.04976	0.053	1	11119520	SRM	Body
cg21379816	0.08337	0.08537	1	11119628	SRM	Body
cg13686362	0.0295	0.03064	1	11119844	SRM	1stExon
cg05372549	0.00897	0.01235	1	11119861	SRM	1stExon
cg03303757	0.01013	0.01152	1	11120145	SRM	TSS200
cg12177942	0.04226	0.0447	1	11120465	SRM	TSS1500
cg10490147	0.0037	0.00437	1	11120546	SRM	TSS1500
cg21099221	0.02287	0.02446	1	11120574	SRM	TSS1500
cg11803077	0.03934	0.0429	1	11120633	SRM	TSS1500
cg09501892	0.07784	0.07443	1	11121054	SRM	TSS1500
cg04885881	0.58163	0.59297	1	11123118		
cg14784373	0.90547	0.90569	1	11126761	EXOSC10;EXOSC10	3'UTR;3'UTR
cg19919800	0.85649	0.86696	1	11158198	EXOSC10;EXOSC10	Body;Body
cg13558322	0.8962	0.89766	1	11158987	EXOSC10;EXOSC10	Body;Body
cg04872475	0.08933	0.07439	1	11159259	EXOSC10;EXOSC10	Body;Body
cg17800649	0.13033	0.13147	1	11159423	EXOSC10;EXOSC10	Body;Body
cg23731764	0.03233	0.03165	1	11159769	EXOSC10;EXOSC10	Body;Body
cg20810398	0.01657	0.02118	1	11159847	EXOSC10;EXOSC10	1stExon;1stExon
cg23218665	0.13391	0.14305	1	11159850	EXOSC10;EXOSC10	1stExon;1stExon
cg22228043	0.04877	0.04683	1	11159903	EXOSC10;EXOSC10;EXOSC10;EXOSC10	5'UTR;1stExon;1stExon;5'UTR
cg26105280	0.01608	0.0196	1	11159908	EXOSC10;EXOSC10;EXOSC10;EXOSC10	5'UTR;1stExon;1stExon;5'UTR
cg18435880	0.00197	0.00139	1	11160013	EXOSC10;EXOSC10	TSS200;TSS200
cg24726995	0.0143	0.01391	1	11160033	EXOSC10;EXOSC10	TSS200;TSS200
[truncated: 27,245,823 more chars]
